# Supplementary material for: Reanalysis of ribosome profiling datasets reveals a function of rocaglamide A in perturbing the dynamics of translation elongation via eIF4A
Source: Nat Commun. 2023 Feb 2;14:553. doi: 10.1038/s41467-023-36290-w (PMC9891901; doi:10.1038/s41467-023-36290-w)
Supplement: Supplementary file 4 — Supplementary Data 1 [file 41467_2023_36290_MOESM4_ESM.xlsx]

## Sheet: Data summary
## 24 ribosome profiling datasets used for integrated analyses
Conditions	Accession Number	Cell Line	Cell Type	Authors	Pubmed ID	Year	Treatment	Treatment details	mRNAA-seq	Journal	Adapters
Cycloheximide	GSE125086	HeLa Cell	Cervical cancer cell	Kearse M, et al.	31171704	2019	HeLa cells were seeded in duplicate for each time point in 10 cm plates with 10 mL media. After 24 hr, cells (~50% confluency) were transfected with 5 μg of GUG-nLuc plasmid DNA using Viafect (Promega) at a 2:1 (reagent:DNA) ratio following the manufacturer’s protocol. 24 hr later, media was replaced with fresh media containing 100 μg/mL CHX and cells were grown for 15 min or 24	HeLa cells were seeded in duplicate for each time point in 10 cm plates with 10 mL media. After 24 hr, cells (~50% confluency) were transfected with 5 μg of GUG-nLuc plasmid DNA using Viafect (Promega) at a 2:1 (reagent:DNA) ratio following the manufacturer’s protocol. 24 hr later, media was replaced with fresh media containing 100 μg/mL CHX and cells were grown for 15 min or 24	Yes	NA	CTGTAGGCACCATCAAT
EIF4A2-KO	GSE126298	HEK293T Cell	Human embryonic kidney 293 T Cells	Shichino Y, et al.	NA	2019	NA	NA	Yes	NA	NA
Glutamine-starvation	GSE115161	Hela Cell/MDA-MB-231 Cell	Cervical cancer cell/Human breast carcinoma cell line	Tesina P, et al	31858614	2020	NA	NA	N	EMBO J	NNNNNNCACTCGGGCACCAAGGA;4 random base from the 5'end;
Serine/Glycine starvation	GSE139910	PATU-8902	Pancreactic Ductal Adenocarcinoma Cell Line	Robert S Banh, et al.	33142117	2020	-Ser/Gly	Cells were washed once with PBS and media was changed to DMEM (2.78mM glucose, 4mM glutamine, 1mM pyruvate) + 10% dialyzed FBS with or without 400uM serine and 400uM glycine for 24 hours	Yes	Cell	CTGTAGGCACCATCAAT
si-RPL12	GSE104329	CFBE Cell	Human CF Bronchial Epithelial Cell Line	Oliver KE, et al.	31657788	2019	NA	NA	NA	J Clin Invest	TGGAATTCTCGGGTGCCAAGG
Hipp	GSE151687	HAP1 Cell	Chronic myelogenous leukemia cell line	Steinberger J, et al.	32766783	2020	Cells were treated with 50 nM Hipp for 1h before harvesting	Cells were treated with 50 nM Hipp for 1h before harvesting	Yes	Nucleic Acids Res	AGATCGGAAGAGCACACGTCTGAA
UV treatment	GSE141459	HeLa Cell	Cervical cancer Cell	Wu CC, et al.	32610081	2020	Monosomes were isolated by sucrose pelleting after RNaseI treatment	Monosomes were isolated by sucrose pelleting after RNaseI treatment	NA	Cell	NNNNNNCACTCGGGCACCAAGGA
heat shock; HSPa1a	GSE32060	HEK293T Cell	Human embryonic kidney 293 T cells	Shalgi R, et al	23290915	2013	293T cells were transfected with GFP or Hspa1a plasmid. 48 hours later, cells were either treated with 2 hours of severe heat shock at 44C (HS) or not.	293T cells were transfected with GFP or Hspa1a plasmid. 48 hours later, cells were either treated with 2 hours of severe heat shock at 44C (HS) or not.	NA	Mol Cell	AAAAAAAAAAAAAAAAAAAAAAAAAAAAAAAAAAA
si-eIF1	GSE87328	HCT116 Cell	colorectal carcinoma cell line	Daria et al.	28541577	2017	Lactimidomycin	Incubated with either 50 µM lactimidomycin (LTM) in a total volume of 5 ml per plate for 30 min at 37°C	Yes	NAR	CTGTAGGCACCATCAAT
TSC2+/-	GSE78959	ESC Cell	Embryonic stem cell-derived neurons	Costa et al.	27655340	2016	CHX	CHX	Yes	Genome Med	AGATCGGAAGAGCACACGTCT
AZD8055; DMSO; Rapamycin	GSE78960	ESC Cell	Embryonic stem cell-derived neurons	Costa et al.	27655340	2016	Rapamycin	Cells for each biological replicate of heterozygous and homozygous cells with or without drug treatment were washed with ice cold PBS and lysed on ice in the presence of 100 μg/mL cycloheximide	Yes	Genome Med	AGATCGGAAGAGCACACGTCT
rapamycin; PP242	GSE35469	PC3 human prostate cancer Cell	Human prostate cancer cells	Hsieh AC, et al.	22367541	2012	rapamycin or PP242	PC3 cells were treated with rapamycin (50 nM - Calbiochem) or PP242 (2.5 µM - Intellikine) for 3 hours	Yes	Nature	CTGTAGGCACCATCAAT
AZC; MG132	GSE71763	CHL-1 Cell	Melanoma	Siprashvili et al.	26595770	2016	harringtonine and CHX	Cells were washed with ice-cold PBS, lysed on ice with cyclohexamide-containing buffer	NA	Nat Genet	CTGTAGGCACCATCAAT
AZC; MG132; DMSO; PES/GA; rapalog	SRP017263	HEK293 Cell	Human embryonic kidney 293 cells	Liu et al.	23290916	2013	NA	NA	NA	Mol Cell	AAAAAAAAAAAAAAAAAAAA
RocA; HiPP	GSE70211	HEK293 Cell	Human embryonic kidney 293 cells	Iwasaki et al.	27309803	2016	DMSO	harringtonine and CHX+DMSO	Yes	Nature	CTGTAGGCACCATCAAT
Silvestrol	GSE56887	KOPT-K1 cell line	T-ALL cell line	Wolfe AL, et al	25079319	2014	DMSO or 25 nM Silvestrol for 45 minutes	DMSO or 25 nM Silvestrol for 45 minutes	NA	Nature	CTGTAGGCACCATCAAT
Silvestrol	GSE61375	MDA-MB-231 Cell	Human breast carcinoma cell line	Rubio et al.	25273840	2014	DMSO	Cells were treated in culture with fresh media containing vehicle (DMSO) or drug for 1-2 hours before harvesting	Yes	Genome Biol	CTGTAGGCACCATCAAT
Myc-induced	GSE66927-9	U2OS Cell	Osteosarcoma cell	Elkon et al.	26538417	2015	CHX	Cells were treated with cycloheximide (100 μg/ml) for 5 minutes	Yes	EMBO Rep	TGGAATTCTCGGGTGCCAAGG
Torin-1/serum starvation	GSE59816	MCF10A Cell	Breast epithelial cell line	Loayza-Puch et al.	26878238	2016	CHX	Approximately 30e6 cells were treated with chloramphenicol (100μg/ml) for 15 minutes and cycloheximide (100μg/ml) for 5 minutes	NA	Nature	TGGAATTCTCGGGTGCCAAGGAACTCCAGTCACATCACGATCTCGTATGCCGTCTTCTGCTTG
Torin-1	GSE97384	HEK293T Cell	Human embryonic kidney 293 cells	Park Y, et al	28494858	2017	Cells were treated with vehicle (DMSO), 250 nM Torin 1, or 1 µM tunicamycin, as indicated.	Cells were treated with vehicle (DMSO), 250 nM Torin 1, or 1 µM tunicamycin, as indicated.	Yes	cell report	CTGTAGGCACCATCAAT
Glutamine starvation	GSE69923	MCF7 Cell/MDA-MB-231/Hs278ts	Human breast carcinoma cell line	Loayza-Puch et al.	26878238	2016	CHX	cells were treated with chloramphenicol (100μg/ml) for 15 minutes and cycloheximide (100μg/ml) for 5 minutes.	NA	Nature	TGGAATTCTCGGGTGCCAAGGAACTCCAGTCACATCACGATCTCGTATGCCGTCTTCTGCTTG
Leucine starvation	GSE69921	SUM159 Cell	Human breast carcinoma cell line	Loayza-Puch F, et a;	28274951	2017	For Leucine starvation, cells were cultured in the same medium lacking Leucine for 12 and 24hrs	NA	NA	NA	TGGAATTCTCGGGTGCCAAGGAACTCCAGTCACATCACGATCTCGTATGCCGTCTTCTGCTTG
PF-067446846	GSE94454	Huh7 Cell	Human hepatoma cell line	Lintner N, et al	28323820	2017	NA	NA	NA	PLoS Biol	CTGTAGGCACCATCAAT
RocA	GSE102720	HEK293T Cell	Human embryonic kidney 293 T cells	Iwasaki S, et al	30595437	2018	RocA/DMSO	RocA/DMSO	NA	Mol Cell	NA
## 1 ribosome profiling dataset treated with RocA in 4 tumor cell lines
Conditions	Accession Number	Cell Line	Cell Type	Authors	Pubmed ID	Year	Treatment	Treatment details	mRNAA-seq	Journal	Adapters
RocA	GSE148636	NCI-H1650/NCI-H520/A375/Hs 936.T	lung cancer/lung cancer/melanoma/melanoma	Chen, et al	33296667	2020	DMSO or RocA for 30min	DMSO or RocA for 30min	NA	Cell Chem Biol	NA
## 1 iCLIP-seq dataset treated with RocA in HEK293 cell
Conditions	Accession Number	Cell Line	Cell Type	Authors	Pubmed ID	Year	Treatment	Treatment details	mRNAA-seq	Journal	Adapters
RocA	GSE79392	HEK293 Cell	Human embryonic kidney 293 cells	Iwasaki et al.	27309803	2016	DMSO/RocA	DMSO/RocA	NA	Nature	NA

## Sheet: AllConditionPairs
ConditionPairs	TranslationType
Hipp1-DMSO(GSE70211)	Initiation
Gln-starvation-9hr-Control(GSE115161)	Initiation
Silvestrol-DMSO(GSE56887)	Initiation
Torin-1-Control(GSE97384)	Initiation
TSC2-minus-minus-TSC2-plus-plus(GSE78959)	Initiation
TSC2-2minus-DMSO-TSC2-2plus-DMSO(GSE78960)	Initiation
Torin-Ctrl(GSE66927-9)	Initiation
Torin-Ctrl(GSE59816)	Initiation
RocA003-DMSO(GSE70211)	RocA *
Aglaiacized-RocA03-DMSO(GSE102720)	RocA *
Rapamycin-Vehicle(GSE35469)	Initiation
PP242-Vehicle(GSE35469)	Initiation
Hipp001-DMSO(GSE70211)	Initiation
MCF7-Gln-starvation-Ctrl(GSE69923)	Initiation
TSC2-2minus-AZD8055-DMSO(GSE78960)	Initiation
TSC2-2minus-Rapamycin-DMSO(GSE78960)	Initiation
T47D-Gln-starvation-Ctrl(GSE69923)	Initiation
PF-067446846-1.5um-10min-vehicle(GSE94454)	Elongation
Hipp005-DMSO(GSE151687)	Initiation
Ink128-DMSO(GSE61375)	Initiation
EIF4A2-KO-Naive(GSE126298)	Initiation
si-eIF1-CHX-control-CHX(GSE87328)	Initiation
Silvestrol-1h-DMSO-1h(GSE61375)	Initiation
Silvestrol-2h-DMSO-2h(GSE61375)	Initiation
TSC2-plus-minus-TSC2-plus-plus(GSE78959)	Initiation
TSC2-2plus-AZD8055-DMSO(GSE78960)	Initiation
TSC2-2plus-Rapamycin-DMSO(GSE78960)	Initiation
GA-DMSO(SRP017263)	Elongation
VER-DMSO(SRP017263)	Elongation
PES-DMSO(SRP017263)	Elongation
AZC-MG132-untreated(GSE71763)	Elongation
AZC-MG132-rRNA-del-untreated-rRNA-del(GSE71763)	Elongation
woSG-wSG(GSE139910)	Initiation
Hs578t-Gln-starvation-Ctrl(GSE69923)	Initiation
Leu-starvation-0x12h-Control(GSE69921)	Initiation
K71M-KO-K71M-Ctrl(SRP017263)	Elongation
CHX-treated-15min-Vehicle-treated(GSE125086)	Elongation
MDAMB231-Gln-starvation-Ctrl(GSE69923)	Initiation
AZC-MG132-Ctrl(SRP017263)	Elongation
Hspa1a-2hrs-sever-heat-shock-Hspa1a(GSE32060)	Elongation
GFP-2hrs-severe-heat-shock-GFP(GSE32060)	Elongation
Hspa1a-2hrs-sever-heat-shock-GFP(GSE32060)	Elongation
RocA03-DMSO(GSE70211)	RocA
RocA3-DMSO(GSE70211)	RocA
si-RPL12-si-Ctrl(GSE104329)	Elongation
HelaUV-HelaUnt(GSE141459)	Elongation
Naive-RocA03-DMSO(GSE102720)	RocA
CHX-treated-24h-Vehicle-treated(GSE125086)	Elongation
Gln-starvation-6hr-Control(GSE115161)	Initiation
## NOTICE: the order of conditions was the same as the results of clustering in Fig. 1A
