# Supplementary material for: Reanalysis of ribosome profiling datasets reveals a function of rocaglamide A in perturbing the dynamics of translation elongation via eIF4A
Source: Nat Commun. 2023 Feb 2;14:553. doi: 10.1038/s41467-023-36290-w (PMC9891901; doi:10.1038/s41467-023-36290-w)
Supplement: Supplementary file 5 — Supplementary Data 2 [file 41467_2023_36290_MOESM5_ESM.xlsx]

## Sheet: RocA03-ERGs
trans_id	strand	gene_id	gene_name	gene_biotype	gene_start	gene_stop	trans_start	trans_start	CDS_length	5UTR_length	3UTR_length	transcript_length	baseMean	log2FoldChange	lfcSE	stat	pvalue	padj
ENST00000269576	-	ENSG00000186395	KRT10	protein_coding	40818117	40822595	11	1765	1755	10	359	2124	63.6707	3.03464	0.549812	5.51941	3.4e-08	7.52e-07
ENST00000419783	-	ENSG00000233276	GPX1	protein_coding	49357176	49358600	323	934	612	322	212	1146	95.016	2.90208	0.449397	6.45773	1.06e-10	4.06e-09
ENST00000342016	-	ENSG00000138433	CIR1	protein_coding	174348022	174395715	94	1446	1353	93	475	1921	97.0604	2.27951	0.442456	5.15196	2.58e-07	4.44e-06
ENST00000361899	+	ENSG00000198899	MT-ATP6	protein_coding	8527	9207	1	681	681	0	0	681	1535.88	2.24186	0.171118	13.1013	3.24e-39	7.58e-36
ENST00000295926	-	ENSG00000163660	CCNL1	protein_coding	157147553	157160213	120	1700	1581	119	688	2388	101.711	2.13754	0.437643	4.88421	1.04e-06	1.45e-05
ENST00000361453	+	ENSG00000198763	MT-ND2	protein_coding	4470	5511	1	1045	1045	0	-3	1042	909.685	2.12189	0.20354	10.4249	1.91e-25	7.59e-23
ENST00000272067	+	ENSG00000143727	ACP1	protein_coding	264869	278283	97	573	477	96	979	1552	127.565	1.99433	0.393517	5.06796	4.02e-07	6.53e-06
ENST00000040738	-	ENSG00000038219	BOD1L1	protein_coding	13568738	13627723	137	9292	9156	136	1273	10565	197.35	1.98966	0.323801	6.1447	8.01e-10	2.47e-08
ENST00000361381	+	ENSG00000198886	MT-ND4	protein_coding	10760	12137	1	1381	1381	0	-3	1378	1921.37	1.98219	0.165746	11.9592	5.81e-33	4.62e-30
ENST00000361390	+	ENSG00000198888	MT-ND1	protein_coding	3307	4262	1	959	959	0	-3	956	1764.29	1.95671	0.173544	11.275	1.74e-29	1.16e-26
ENST00000371996	+	ENSG00000107789	MINPP1	protein_coding	87504875	87553388	42	1505	1464	41	910	2415	225.749	1.94904	0.30515	6.38715	1.69e-10	6.17e-09
ENST00000334220	+	ENSG00000119689	DLST	protein_coding	74881893	74903745	62	1423	1362	61	1415	2838	239.389	1.94452	0.301175	6.45642	1.07e-10	4.06e-09
ENST00000238651	+	ENSG00000119673	ACOT2	protein_coding	73569059	73575653	183	1634	1452	182	140	1774	64.6975	1.93651	0.53538	3.61708	0.000297941	0.00193661
ENST00000361567	+	ENSG00000198786	MT-ND5	protein_coding	12337	14148	1	1812	1812	0	0	1812	7583.05	1.92818	0.147314	13.0889	3.81e-39	7.58e-36
ENST00000450169	-	ENSG00000106355	LSM5	protein_coding	32485332	32490418	54	329	276	53	1929	2258	76.3838	1.91486	0.511001	3.74727	0.000178771	0.00125645
ENST00000361227	+	ENSG00000198840	MT-ND3	protein_coding	10059	10404	1	349	349	0	-3	346	1094.9	1.91051	0.346027	5.52128	3.37e-08	7.48e-07
ENST00000614476	-	ENSG00000122085	MTERF4	protein_coding	241087099	241102295	23	1168	1146	22	3356	4524	72.9554	1.90155	0.508587	3.7389	0.000184829	0.00128991
ENST00000223129	-	ENSG00000106399	RPA3	protein_coding	7636518	7718607	1173	1538	366	1172	482	2020	194.868	1.87958	0.325683	5.77119	7.87e-09	1.92e-07
ENST00000528896	-	ENSG00000007202	KIAA0100	protein_coding	28614440	28645131	76	6783	6708	75	624	7407	263.671	1.85796	0.287044	6.47272	9.63e-11	3.75e-09
ENST00000409012	-	ENSG00000176058	TPRN	protein_coding	137191617	137200798	88	2223	2136	87	495	2718	64.1436	1.85463	0.552321	3.35788	0.000785435	0.00432152
ENST00000423381	-	ENSG00000148660	CAMK2G	protein_coding	73812501	73874591	131	1807	1677	130	2017	3824	70.0576	1.84217	0.516824	3.56441	0.000364678	0.0023137
ENST00000378339	+	ENSG00000132563	REEP2	protein_coding	138439017	138446964	193	957	765	192	1213	2170	91.7495	1.82997	0.455658	4.0161	5.92e-05	0.000488328
ENST00000361789	+	ENSG00000198727	MT-CYB	protein_coding	14747	15887	1	1144	1144	0	-3	1141	5863.25	1.82733	0.147349	12.4014	2.57e-35	2.56e-32
ENST00000282251	-	ENSG00000152404	CWF19L2	protein_coding	107326345	107457844	29	2713	2685	28	565	3278	60.7975	1.80934	0.555496	3.25715	0.00112535	0.00582139
ENST00000366988	+	ENSG00000117691	NENF	protein_coding	212432887	212446379	58	576	519	57	373	949	106.124	1.8037	0.426007	4.23397	2.3e-05	0.000219034
ENST00000407280	+	ENSG00000216490	IFI30	protein_coding	18173667	18178117	176	928	753	175	206	1134	88.7584	1.79031	0.462456	3.87131	0.00010825	0.000815566
ENST00000514349	+	ENSG00000145882	PCYOX1L	protein_coding	149362240	149369653	580	1794	1215	579	999	2793	90.7987	1.78822	0.458185	3.90283	9.51e-05	0.000732967
ENST00000295956	+	ENSG00000136068	FLNB	protein_coding	58008400	58172251	166	7974	7809	165	1489	9463	191.545	1.78582	0.327761	5.44855	5.08e-08	1.06e-06
ENST00000302503	-	ENSG00000109919	MTCH2	protein_coding	47617316	47642623	159	1070	912	158	1517	2587	250.583	1.75712	0.29313	5.99433	2.04e-09	5.76e-08
ENST00000261745	-	ENSG00000111300	NAA25	protein_coding	112026689	112109022	250	3168	2919	249	2842	6010	435.586	1.75543	0.242425	7.24113	4.45e-13	3e-11
ENST00000534358	+	ENSG00000118058	KMT2A	protein_coding	118436490	118526832	24	11942	11919	23	4660	16602	254.91	1.75213	0.290822	6.02474	1.69e-09	4.92e-08
ENST00000524463	-	ENSG00000109861	CTSC	protein_coding	88320811	88337761	90	503	414	89	5622	6125	368.222	1.75206	0.261145	6.70917	1.96e-11	8.95e-10
ENST00000361739	+	ENSG00000198712	MT-CO2	protein_coding	7586	8269	1	684	684	0	0	684	1673.15	1.74603	0.174748	9.99169	1.66e-23	4.71e-21
ENST00000411986	+	ENSG00000116761	CTH	protein_coding	70411218	70439851	199	1320	1122	198	724	2044	85.9555	1.73244	0.484878	3.57294	0.000352989	0.00225392
ENST00000361335	+	ENSG00000212907	MT-ND4L	protein_coding	10470	10766	1	297	297	0	0	297	362.63	1.72669	0.263572	6.55112	5.71e-11	2.37e-09
ENST00000504548	+	ENSG00000179886	TIGD5	protein_coding	143597835	143603224	70	1998	1929	69	3392	5390	64.2231	1.72477	0.540349	3.19196	0.00141311	0.00693992
ENST00000466490	+	ENSG00000144867	SRPRB	protein_coding	133784033	133821492	286	1101	816	285	1726	2827	303.834	1.71204	0.271657	6.3022	2.93e-10	1.01e-08
ENST00000360184	+	ENSG00000197102	DYNC1H1	protein_coding	101964528	102050791	165	14105	13941	164	228	14333	915.025	1.70609	0.186525	9.14673	5.87e-20	1.17e-17
ENST00000262135	-	ENSG00000103494	RPGRIP1L	protein_coding	53597683	53703889	95	3802	3708	94	4393	8195	76.7064	1.70306	0.498106	3.41907	0.00062836	0.00358111
ENST00000576017	-	ENSG00000205544	TMEM256	protein_coding	7402983	7404039	1	81	81	0	430	511	106.995	1.69923	0.425422	3.99421	6.49e-05	0.000528046
ENST00000282003	-	ENSG00000152193	RNF219	protein_coding	78614291	78659179	60	2240	2181	59	1289	3529	181.705	1.69795	0.338835	5.01114	5.41e-07	8.44e-06
ENST00000400485	+	ENSG00000159256	MORC3	protein_coding	36320189	36376646	77	2896	2820	76	1350	4246	165.792	1.69469	0.349243	4.85247	1.22e-06	1.67e-05
ENST00000369167	-	ENSG00000203814	HIST2H2BF	protein_coding	149810406	149812359	37	417	381	36	1537	1954	309.983	1.68563	0.270501	6.23151	4.62e-10	1.48e-08
ENST00000261758	-	ENSG00000117899	MESDC2	protein_coding	80975747	80989878	88	792	705	87	3472	4264	143.95	1.68366	0.371834	4.52799	5.95e-06	6.69e-05
ENST00000054666	+	ENSG00000049245	VAMP3	protein_coding	7771269	7781432	116	418	303	115	1787	2205	184.838	1.67791	0.33363	5.02927	4.92e-07	7.77e-06
ENST00000359611	-	ENSG00000278677	HIST1H2AM	protein_coding	27892757	27893149	1	393	393	0	0	393	246.377	1.67155	0.310539	5.38274	7.34e-08	1.48e-06
ENST00000252744	+	ENSG00000130449	ZSWIM6	protein_coding	61332273	61546170	1	3648	3648	0	1853	5501	143.001	1.6573	0.374564	4.42461	9.66e-06	0.000102492
ENST00000358595	-	ENSG00000143437	ARNT	protein_coding	150809705	150876768	202	2571	2370	201	2316	4887	135.336	1.64294	0.383084	4.2887	1.8e-05	0.000178343
ENST00000610020	+	ENSG00000122484	RPAP2	protein_coding	92298965	92402056	110	1948	1839	109	15045	16993	157.967	1.64134	0.358072	4.58382	4.57e-06	5.36e-05
ENST00000369155	-	ENSG00000184678	HIST2H2BE	protein_coding	149884459	149886652	13	393	381	12	1801	2194	603.556	1.63797	0.211494	7.74473	9.58e-15	8.47e-13
ENST00000368932	+	ENSG00000168438	CDC40	protein_coding	110180141	110232223	102	1841	1740	101	2092	3933	186.647	1.63655	0.352161	4.64717	3.37e-06	4.07e-05
ENST00000381031	+	ENSG00000075234	TTC38	protein_coding	46267964	46294008	77	1486	1410	76	1124	2610	75.9968	1.6356	0.49831	3.28231	0.00102962	0.00541774
ENST00000316891	-	ENSG00000043514	TRIT1	protein_coding	39841051	39883506	16	1419	1404	15	693	2112	72.0157	1.62802	0.51176	3.18121	0.00146661	0.00713224
ENST00000450253	-	ENSG00000151247	EIF4E	protein_coding	98871684	98930637	1526	2179	654	1525	9344	11523	68.0394	1.62391	0.526957	3.08168	0.00205839	0.00936873
ENST00000375735	+	ENSG00000187240	DYNC2H1	protein_coding	103109431	103479863	145	13068	12924	144	610	13678	358.88	1.61979	0.255008	6.35189	2.13e-10	7.55e-09
ENST00000358039	-	ENSG00000007341	ST7L	protein_coding	112523518	112619418	306	2033	1728	305	2495	4528	84.5986	1.61919	0.474144	3.41498	0.000637861	0.0036197
ENST00000373178	+	ENSG00000116863	ADPRHL2	protein_coding	36088875	36093932	31	1122	1092	30	546	1668	101.264	1.6167	0.443236	3.6475	0.000264803	0.00175858
ENST00000261413	-	ENSG00000113048	MRPS27	protein_coding	72219409	72320261	41	1285	1245	40	1500	2785	464.865	1.61432	0.231139	6.9842	2.86e-12	1.54e-10
ENST00000362079	+	ENSG00000198938	MT-CO3	protein_coding	9207	9990	1	787	787	0	-3	784	4686.44	1.61015	0.146983	10.9547	6.31e-28	2.79e-25
ENST00000620875	-	ENSG00000131269	ABCB7	protein_coding	75053172	75156340	69	2210	2142	68	198	2408	252.344	1.6092	0.293439	5.48392	4.16e-08	9.04e-07
ENST00000290846	+	ENSG00000100416	TRMU	protein_coding	46335425	46357340	341	1606	1266	340	334	1940	70.3723	1.60739	0.516914	3.1096	0.0018734	0.00866558
ENST00000476371	-	ENSG00000120333	MRPS14	protein_coding	175012958	175023425	18	404	387	17	1711	2115	147.007	1.60473	0.370636	4.32966	1.49e-05	0.000150779
ENST00000343813	-	ENSG00000116237	ICMT	protein_coding	6221193	6235940	30	884	855	29	3887	4771	145.362	1.59387	0.373113	4.2718	1.94e-05	0.000191396
ENST00000377745	-	ENSG00000278705	HIST1H4B	protein_coding	26026815	26027252	1	312	312	0	126	438	1523.21	1.59276	0.165529	9.62221	6.44e-22	1.42e-19
ENST00000408946	-	ENSG00000170473	PYM1	protein_coding	55901413	55927913	153	767	615	152	459	1226	60.3247	1.59011	0.556234	2.85871	0.00425363	0.0168535
ENST00000377459	+	ENSG00000274997	HIST1H2AH	protein_coding	27147129	27147515	1	387	387	0	0	387	1210.36	1.58553	0.190103	8.3404	7.4e-17	1.05e-14
ENST00000621411	-	ENSG00000274267	HIST1H3B	protein_coding	26031650	26032060	1	411	411	0	0	411	5368.54	1.58159	0.141776	11.1556	6.72e-29	3.34e-26
ENST00000314133	+	ENSG00000176340	COX8A	protein_coding	63974607	63976543	75	284	210	74	223	507	110.603	1.57989	0.421686	3.7466	0.000179249	0.00125759
ENST00000372842	+	ENSG00000167123	CERCAM	protein_coding	128411766	128437351	3145	4698	1554	3144	503	5201	77.4335	1.57191	0.503416	3.12248	0.00179337	0.00840285
ENST00000361624	+	ENSG00000198804	MT-CO1	protein_coding	5904	7445	1	1542	1542	0	0	1542	5681.05	1.56285	0.269864	5.79126	6.99e-09	1.74e-07
ENST00000306897	+	ENSG00000169750	RAC3	protein_coding	82031624	82034202	139	717	579	138	373	1090	153.172	1.56189	0.372704	4.19071	2.78e-05	0.000260286
ENST00000344683	+	ENSG00000147316	MCPH1	protein_coding	6406592	6648504	77	2584	2508	76	5455	8039	140.532	1.55956	0.376552	4.14168	3.45e-05	0.000312411
ENST00000081029	+	ENSG00000061794	MRPS35	protein_coding	27710773	27756295	72	1043	972	71	845	1888	472.707	1.5536	0.2301	6.75182	1.46e-11	6.89e-10
ENST00000376588	+	ENSG00000135069	PSAT1	protein_coding	78297143	78330093	69	1181	1113	68	1007	2188	456.03	1.55092	0.241761	6.41508	1.41e-10	5.22e-09
ENST00000358387	+	ENSG00000113621	TXNDC15	protein_coding	134873803	134901525	626	1708	1083	625	1840	3548	105.173	1.54988	0.429399	3.60942	0.000306888	0.00198182
ENST00000613174	+	ENSG00000276903	HIST1H2AL	protein_coding	27865355	27865747	1	393	393	0	0	393	69.4713	1.54929	0.5238	2.95779	0.00309852	0.0132253
ENST00000382093	-	ENSG00000182551	ADI1	protein_coding	3498453	3517747	2839	3360	522	2838	510	3870	128.394	1.54682	0.392333	3.94261	8.06e-05	0.000636162
ENST00000216416	-	ENSG00000100528	CNIH1	protein_coding	54423560	54441431	105	539	435	104	4254	4793	225.616	1.54291	0.310894	4.96282	6.95e-07	1.05e-05
ENST00000374561	-	ENSG00000117318	ID3	protein_coding	23557918	23559794	369	728	360	368	523	1251	75.9861	1.54134	0.507319	3.03822	0.00237982	0.0105894
ENST00000540534	-	ENSG00000197457	STMN3	protein_coding	63639705	63652766	209	718	510	208	1633	2351	92.8411	1.54033	0.456592	3.37355	0.000742069	0.00409424
ENST00000299106	+	ENSG00000166086	JAM3	protein_coding	134068925	134152001	160	1092	933	159	2820	3912	94.9795	1.53948	0.452309	3.4036	0.000665043	0.00376321
ENST00000371974	-	ENSG00000148290	SURF1	protein_coding	133351755	133356485	33	935	903	32	158	1093	63.302	1.53935	0.544439	2.82741	0.00469264	0.0181236
ENST00000262507	+	ENSG00000088682	COQ9	protein_coding	57447437	57461275	70	1026	957	69	651	1677	61.1605	1.53759	0.556144	2.76473	0.00569698	0.0212794
ENST00000393868	-	ENSG00000163541	SUCLG1	protein_coding	84423523	84459480	212	1252	1041	211	223	1475	335.804	1.53628	0.262872	5.84422	5.09e-09	1.33e-07
ENST00000389834	-	ENSG00000103978	TMEM87A	protein_coding	42210532	42273663	266	1933	1668	265	1176	3109	105.721	1.53426	0.434449	3.53151	0.000413201	0.0025603
ENST00000357164	+	ENSG00000196743	GM2A	protein_coding	151252892	151270440	326	907	582	325	2989	3896	67.5741	1.53298	0.531122	2.8863	0.00389798	0.0157904
ENST00000331128	-	ENSG00000184270	HIST2H2AB	protein_coding	149887524	149887916	1	393	393	0	0	393	374.351	1.53268	0.262353	5.84203	5.16e-09	1.34e-07
ENST00000373212	+	ENSG00000131171	SH3BGRL	protein_coding	81201943	81298547	259	603	345	258	1320	1923	65.5385	1.53225	0.535484	2.86142	0.00421742	0.0167769
ENST00000360566	+	ENSG00000171848	RRM2	protein_coding	10122328	10131418	292	1641	1350	291	2032	3673	695.854	1.5178	0.212528	7.14165	9.22e-13	5.92e-11
ENST00000359655	+	ENSG00000156502	SUPV3L1	protein_coding	69180232	69209098	61	2421	2361	60	63	2484	233.55	1.51627	0.302717	5.00886	5.48e-07	8.51e-06
ENST00000422447	+	ENSG00000134333	LDHA	protein_coding	18394388	18408425	274	1272	999	273	1144	2416	2083.33	1.51163	0.160908	9.39439	5.76e-21	1.2e-18
ENST00000247001	-	ENSG00000105705	SUGP1	protein_coding	19276511	19320844	349	2286	1938	348	137	2423	95.8184	1.50847	0.450611	3.34761	0.000815102	0.00446008
ENST00000217315	+	ENSG00000101337	TM9SF4	protein_coding	32109736	32167258	341	2218	1878	340	1814	4032	217.343	1.5057	0.314691	4.78469	1.71e-06	2.25e-05
ENST00000372755	+	ENSG00000035403	VCL	protein_coding	73998114	74121363	95	3295	3201	94	3194	6489	658.532	1.50415	0.20705	7.26464	3.74e-13	2.57e-11
ENST00000290510	+	ENSG00000110811	P3H3	protein_coding	6828410	6839851	32	2242	2211	31	390	2632	64.046	1.50174	0.550159	2.72965	0.00634009	0.0231384
ENST00000216121	-	ENSG00000184117	NIPSNAP1	protein_coding	29554808	29581337	256	1110	855	255	1127	2237	211.117	1.50079	0.31608	4.74812	2.05e-06	2.62e-05
ENST00000320631	-	ENSG00000110047	EHD1	protein_coding	64851642	64878719	256	1860	1605	255	2691	4551	87.408	1.5	0.471001	3.18471	0.00144898	0.00708113
ENST00000379540	+	ENSG00000086102	NFX1	protein_coding	33290511	33371157	63	3425	3363	62	1179	4604	102.428	1.49981	0.435414	3.44455	0.000572006	0.00332181
ENST00000400809	-	ENSG00000221978	CCNL2	protein_coding	1386495	1399312	7	1569	1563	6	736	2305	121.724	1.49894	0.406551	3.68696	0.000226946	0.00155119
ENST00000613854	+	ENSG00000275714	HIST1H3A	protein_coding	26020490	26020900	1	411	411	0	0	411	328.868	1.49786	0.266874	5.6126	1.99e-08	4.64e-07
ENST00000262134	+	ENSG00000087253	LPCAT2	protein_coding	55508998	55586670	185	1819	1635	184	3572	5391	64.1425	1.4945	0.543563	2.74945	0.00596962	0.0220698
ENST00000356708	+	ENSG00000165629	ATP5C1	protein_coding	7788129	7807815	80	976	897	79	187	1163	954.964	1.49394	0.190656	7.83577	4.66e-15	4.31e-13
ENST00000433473	-	ENSG00000131238	PPT1	protein_coding	40072705	40097703	466	1386	921	465	1356	2742	371.757	1.49362	0.253736	5.88652	3.94e-09	1.05e-07
ENST00000589123	+	ENSG00000141905	NFIC	protein_coding	3359563	3469217	121	1620	1500	120	6448	8068	89.8935	1.4877	0.462611	3.21587	0.00130049	0.00648386
ENST00000423759	+	ENSG00000147133	TAF1	protein_coding	71366239	71466004	77	5764	5688	76	1958	7722	79.3027	1.48311	0.49019	3.02559	0.0024815	0.0109682
ENST00000371703	+	ENSG00000148688	RPP30	protein_coding	90871716	90902190	272	1078	807	271	1511	2589	244.575	1.48125	0.297886	4.97253	6.61e-07	1.01e-05
ENST00000319080	+	ENSG00000175727	MLXIP	protein_coding	122078722	122147347	133	2892	2760	132	5535	8427	90.3434	1.4741	0.465621	3.16588	0.00154615	0.00743723
ENST00000376215	+	ENSG00000148459	PDSS1	protein_coding	26697659	26746798	54	1301	1248	53	325	1626	68.8629	1.4721	0.526075	2.79827	0.00513775	0.0195954
ENST00000301364	-	ENSG00000167721	TSR1	protein_coding	2322503	2337507	1081	3495	2415	1080	1693	5188	660.644	1.46898	0.208593	7.04235	1.89e-12	1.06e-10
ENST00000446923	+	ENSG00000148516	ZEB1	protein_coding	31321135	31529813	392	3718	3327	391	2549	6267	94.606	1.46772	0.468939	3.12987	0.00174886	0.00821364
ENST00000313468	+	ENSG00000110717	NDUFS8	protein_coding	68030627	68036644	108	740	633	107	51	791	313.043	1.46178	0.285581	5.11862	3.08e-07	5.21e-06
ENST00000225698	-	ENSG00000108561	C1QBP	protein_coding	5432777	5439155	83	931	849	82	238	1169	3664.03	1.46065	0.14287	10.2236	1.55e-24	5.62e-22
ENST00000306357	-	ENSG00000170310	STX8	protein_coding	9250471	9576236	429	1139	711	428	107	1246	67.0218	1.45686	0.534784	2.7242	0.00644578	0.0234381
ENST00000368685	+	ENSG00000143553	SNAPIN	protein_coding	153658654	153661830	91	501	411	90	529	1030	64.8834	1.45537	0.542235	2.68402	0.00727424	0.0257675
ENST00000361851	+	ENSG00000228253	MT-ATP8	protein_coding	8366	8572	1	207	207	0	0	207	600.304	1.44472	0.215661	6.69904	2.1e-11	9.48e-10
ENST00000554698	-	ENSG00000100445	SDR39U1	protein_coding	24439785	24442694	509	1066	558	508	298	1364	67.3191	1.44268	0.53713	2.68591	0.00723331	0.0256912
ENST00000287022	-	ENSG00000156467	UQCRB	protein_coding	96225920	96235634	105	440	336	104	5135	5575	364.596	1.439	0.261278	5.50757	3.64e-08	8e-07
ENST00000344922	+	ENSG00000154305	MIA3	protein_coding	222618086	222668012	26	5749	5724	25	2393	8142	421.336	1.43836	0.240198	5.9882	2.12e-09	5.94e-08
ENST00000613030	-	ENSG00000102181	CD99L2	protein_coding	150766339	150898816	229	1047	819	228	2695	3742	91.1744	1.43781	0.462583	3.10822	0.00188217	0.00869602
ENST00000379198	+	ENSG00000176022	B3GALT6	protein_coding	1232265	1235041	15	1004	990	14	1773	2777	80.5448	1.43552	0.502014	2.85953	0.0042427	0.016827
ENST00000464848	+	ENSG00000105948	TTC26	protein_coding	139133778	139191986	81	1745	1665	80	2554	4299	60.9023	1.4351	0.556831	2.57727	0.00995846	0.0332121
ENST00000396512	+	ENSG00000100412	ACO2	protein_coding	41469130	41528989	18	2435	2418	17	376	2811	245.95	1.43348	0.304491	4.70781	2.5e-06	3.13e-05
ENST00000603302	+	ENSG00000138796	HADH	protein_coding	107989714	108035174	220	1215	996	219	817	2032	335.213	1.42936	0.265747	5.37863	7.51e-08	1.51e-06
ENST00000622390	+	ENSG00000167468	GPX4	protein_coding	1104650	1106787	86	787	702	85	215	1002	150.39	1.42819	0.369092	3.86945	0.000109081	0.000820271
ENST00000394053	+	ENSG00000065911	MTHFD2	protein_coding	74198562	74217565	81	1133	1053	80	3323	4456	235.443	1.42533	0.302253	4.71568	2.41e-06	3.04e-05
ENST00000285968	+	ENSG00000155561	NUP205	protein_coding	135557919	135648757	27	6065	6039	26	201	6266	1111.36	1.41974	0.180383	7.87069	3.53e-15	3.42e-13
ENST00000530167	-	ENSG00000188486	H2AFX	protein_coding	119093854	119095467	74	505	432	73	1109	1614	515.579	1.4195	0.442725	3.20627	0.00134467	0.00666139
ENST00000389709	-	ENSG00000070476	ZXDC	protein_coding	126437601	126475919	55	2631	2577	54	774	3405	93.9604	1.41943	0.455128	3.11875	0.00181621	0.00846997
ENST00000457408	-	ENSG00000158604	TMED4	protein_coding	44577894	44582259	54	737	684	53	1585	2322	288.483	1.41704	0.278122	5.09503	3.49e-07	5.83e-06
ENST00000398602	+	ENSG00000173418	NAA20	protein_coding	20017390	20033655	636	1136	501	635	468	1604	264.458	1.41454	0.297687	4.75176	2.02e-06	2.59e-05
ENST00000570319	-	ENSG00000004779	NDUFAB1	protein_coding	23581871	23596291	2	472	471	1	413	885	541.242	1.40686	0.226846	6.20183	5.58e-10	1.76e-08
ENST00000565488	-	ENSG00000085491	SLC25A24	protein_coding	108134036	108200358	221	1654	1434	220	2617	4271	102.895	1.40686	0.450623	3.12203	0.00179611	0.00840578
ENST00000272645	-	ENSG00000144231	POLR2D	protein_coding	127843551	127858157	58	486	429	57	4556	5042	81.1237	1.40252	0.494787	2.83458	0.00458857	0.0177735
ENST00000392865	-	ENSG00000148908	RGS10	protein_coding	119499828	119536533	64	567	504	63	285	852	63.78	1.39717	0.544528	2.56584	0.0102926	0.0340631
ENST00000264036	-	ENSG00000076706	MCAM	protein_coding	119308529	119317116	16	1956	1941	15	1357	3313	83.5625	1.39575	0.479498	2.91085	0.00360449	0.014905
ENST00000504148	-	ENSG00000150779	TIMM8B	protein_coding	112084800	112086795	73	324	252	72	495	819	79.3402	1.39136	0.49372	2.81811	0.00483078	0.0185491
ENST00000372159	-	ENSG00000125485	DDX31	protein_coding	132592997	132670401	153	2708	2556	152	1869	4577	118.902	1.39006	0.410731	3.38436	0.000713451	0.00399733
ENST00000237380	+	ENSG00000118579	MED28	protein_coding	17614631	17634105	25	561	537	24	10307	10868	77.2034	1.38933	0.502667	2.76391	0.00571126	0.0213128
ENST00000451402	-	ENSG00000119414	PPP6C	protein_coding	125146574	125189939	222	1250	1029	221	3099	4349	233.583	1.38882	0.304014	4.56827	4.92e-06	5.69e-05
ENST00000361605	-	ENSG00000198912	C1orf174	protein_coding	3889125	3900285	100	831	732	99	835	1666	77.2532	1.38748	0.503702	2.75457	0.00587701	0.0218085
ENST00000617633	-	ENSG00000278053	DDX52	protein_coding	37609778	37643464	45	1844	1800	44	4518	6362	403.384	1.38737	0.247297	5.61013	2.02e-08	4.68e-07
ENST00000420124	+	ENSG00000272333	KMT2B	protein_coding	35718019	35738878	1	8148	8148	0	321	8469	174.482	1.38281	0.344233	4.01706	5.89e-05	0.000488328
ENST00000295317	-	ENSG00000163162	RNF149	protein_coding	101276091	101308696	109	1311	1203	108	1147	2458	64.0773	1.38268	0.545118	2.53649	0.0111971	0.0363017
ENST00000198767	-	ENSG00000085721	RRN3	protein_coding	15060022	15094317	85	2040	1956	84	1722	3762	68.449	1.3824	0.526424	2.62602	0.00863904	0.0294482
ENST00000415930	+	ENSG00000105220	GPI	protein_coding	34364740	34402156	171	1880	1710	170	2120	4000	4732.99	1.3804	0.138755	9.94851	2.56e-23	6.79e-21
ENST00000366718	+	ENSG00000143774	GUK1	protein_coding	228144328	228148951	428	1021	594	427	254	1275	101.708	1.38034	0.440246	3.13538	0.00171633	0.00810872
ENST00000306721	+	ENSG00000144354	CDCA7	protein_coding	173354861	173368997	104	1456	1353	103	1333	2789	238.696	1.37853	0.302494	4.5572	5.18e-06	5.98e-05
ENST00000282276	+	ENSG00000247626	MARS2	protein_coding	197705369	197708387	38	1819	1782	37	1200	3019	88.5335	1.37669	0.468558	2.93815	0.00330179	0.013913
ENST00000498286	+	ENSG00000135297	MTO1	protein_coding	73461578	73509236	278	2356	2079	277	8501	10857	84.0528	1.37422	0.482932	2.84559	0.00443299	0.0173226
ENST00000316939	-	ENSG00000179271	GADD45GIP1	protein_coding	12953119	12957236	25	693	669	24	1089	1782	445.45	1.37222	0.241516	5.6817	1.33e-08	3.18e-07
ENST00000470914	+	ENSG00000134330	IAH1	protein_coding	9474537	9489742	317	724	408	316	1413	2137	61.9824	1.37109	0.557338	2.46007	0.0138909	0.0431031
ENST00000322028	-	ENSG00000177700	POLR2L	protein_coding	839721	842545	38	241	204	37	651	892	170.846	1.3673	0.347122	3.93896	8.18e-05	0.000644649
ENST00000546954	-	ENSG00000170855	TRIAP1	protein_coding	120443961	120446412	41	271	231	40	911	1182	79.9285	1.36414	0.489726	2.78552	0.00534428	0.0202279
ENST00000498603	+	ENSG00000106803	SEC61B	protein_coding	99222064	99230615	268	396	129	267	191	587	115.575	1.36393	0.41893	3.25575	0.00113095	0.00583481
ENST00000304312	-	ENSG00000169020	ATP5I	protein_coding	672436	674338	92	301	210	91	64	365	255.657	1.36294	0.30245	4.50632	6.6e-06	7.31e-05
ENST00000379803	+	ENSG00000127511	SIN3B	protein_coding	16829407	16880353	15	3503	3489	14	1626	5129	151.111	1.36218	0.366366	3.71809	0.000200733	0.00138631
ENST00000053468	-	ENSG00000048544	MRPS10	protein_coding	42206801	42217865	17	622	606	16	1488	2110	126.801	1.35787	0.396154	3.42763	0.000608877	0.00349102
ENST00000261868	+	ENSG00000104131	EIF3J	protein_coding	44537057	44562803	139	915	777	138	1654	2569	195.785	1.35567	0.332438	4.07797	4.54e-05	0.000389492
ENST00000593829	-	ENSG00000130520	LSM4	protein_coding	18306230	18323274	255	674	420	254	1234	1908	282.937	1.3549	0.284294	4.76586	1.88e-06	2.44e-05
ENST00000259569	-	ENSG00000137040	RANBP6	protein_coding	6011043	6015618	12	3329	3318	11	1247	4576	73.4604	1.35207	0.518366	2.60833	0.00909864	0.0308037
ENST00000170564	+	ENSG00000076650	GPATCH1	protein_coding	33080880	33130542	315	3110	2796	314	382	3492	86.8822	1.35113	0.474597	2.84689	0.00441488	0.0172688
ENST00000417956	+	ENSG00000048740	CELF2	protein_coding	11165030	11336675	308	1780	1473	307	6264	8044	107.217	1.34643	0.429518	3.13475	0.00172003	0.00811657
ENST00000268704	+	ENSG00000197912	SPG7	protein_coding	89508403	89557766	16	2403	2388	15	673	3076	73.7126	1.34469	0.508778	2.64297	0.00821823	0.028305
ENST00000356476	-	ENSG00000197409	HIST1H3D	protein_coding	26196840	26197250	1	411	411	0	0	411	846.622	1.34439	0.191077	7.03583	1.98e-12	1.09e-10
ENST00000216225	+	ENSG00000100387	RBX1	protein_coding	40951359	40973309	41	367	327	40	821	1188	375.428	1.34403	0.252285	5.32743	9.96e-08	1.93e-06
ENST00000330133	+	ENSG00000183617	MRPL54	protein_coding	3762664	3767565	38	454	417	37	172	626	111.738	1.34403	0.420101	3.1993	0.00137761	0.00680415
ENST00000508855	-	ENSG00000134480	CCNH	protein_coding	87393417	87411294	54	821	768	53	1570	2391	140.71	1.34308	0.381633	3.51929	0.000432705	0.00265633
ENST00000615868	-	ENSG00000278463	HIST1H2AB	protein_coding	26033176	26033568	1	393	393	0	0	393	435.921	1.34303	0.239523	5.60709	2.06e-08	4.72e-07
ENST00000370214	+	ENSG00000117528	ABCD3	protein_coding	94418455	94518663	25	2004	1980	24	1534	3538	367.199	1.3353	0.259347	5.14872	2.62e-07	4.5e-06
ENST00000222511	+	ENSG00000105793	GTPBP10	protein_coding	90346676	90391455	67	1230	1164	66	6301	7531	107.558	1.3338	0.427333	3.12122	0.00180101	0.00841881
ENST00000398208	-	ENSG00000160193	WDR4	protein_coding	42849226	42879555	61	1299	1239	60	823	2122	143.393	1.33364	0.376254	3.54451	0.00039334	0.00246023
ENST00000589710	+	ENSG00000099622	CIRBP	protein_coding	1269266	1273172	213	1106	894	212	729	1835	201.696	1.33342	0.32354	4.12134	3.77e-05	0.000335317
ENST00000493866	+	ENSG00000136521	NDUFB5	protein_coding	179604791	179627647	26	439	414	25	3607	4046	188.629	1.32882	0.334683	3.97037	7.18e-05	0.00057508
ENST00000264883	-	ENSG00000138750	NUP54	protein_coding	76114664	76148515	142	1665	1524	141	702	2367	190.903	1.32526	0.334188	3.96561	7.32e-05	0.000584787
ENST00000332556	+	ENSG00000185896	LAMP1	protein_coding	113297241	113323672	195	1448	1254	194	1251	2699	416.117	1.32271	0.242698	5.45004	5.04e-08	1.06e-06
ENST00000377617	-	ENSG00000204842	ATXN2	protein_coding	111452214	111599676	163	4104	3942	162	598	4702	369.035	1.32005	0.254018	5.19668	2.03e-07	3.64e-06
ENST00000360128	+	ENSG00000198042	MAK16	protein_coding	33484750	33501260	458	1360	903	457	2631	3991	171.371	1.31385	0.346911	3.78729	0.000152298	0.00108574
ENST00000321897	+	ENSG00000137411	VARS2	protein_coding	30914205	30926459	633	3824	3192	632	249	4073	126.446	1.3119	0.401371	3.26854	0.00108102	0.0056583
ENST00000629020	+	ENSG00000146416	AIG1	protein_coding	143060899	143190597	28	432	405	27	3204	3636	121.92	1.31103	0.404682	3.23966	0.00119674	0.00606452
ENST00000482352	-	ENSG00000242485	MRPL20	protein_coding	1405109	1407290	74	541	468	73	508	1049	338.822	1.3095	0.263799	4.96402	6.9e-07	1.05e-05
ENST00000435675	+	ENSG00000138363	ATIC	protein_coding	215312091	215349763	392	2167	1776	391	108	2275	865.038	1.30836	0.19057	6.86552	6.62e-12	3.34e-10
ENST00000375749	+	ENSG00000101346	POFUT1	protein_coding	32207880	32238667	63	1229	1167	62	4006	5235	94.8772	1.30696	0.453736	2.88045	0.00397113	0.015989
ENST00000434526	+	ENSG00000129103	SUMF2	protein_coding	56064224	56080670	32	994	963	31	1058	2052	151.438	1.30595	0.366471	3.56358	0.000365829	0.00231706
ENST00000397722	+	ENSG00000103202	NME4	protein_coding	396725	400746	475	828	354	474	404	1232	106.413	1.30294	0.432709	3.01112	0.00260285	0.0114032
ENST00000317945	-	ENSG00000109881	CCDC34	protein_coding	27348869	27363234	41	730	690	40	1379	2109	65.7053	1.30005	0.538887	2.41247	0.0158446	0.0478224
ENST00000228825	-	ENSG00000111229	ARPC3	protein_coding	110434825	110450407	148	684	537	147	330	1014	349.436	1.29363	0.258601	5.00242	5.66e-07	8.73e-06
ENST00000332118	-	ENSG00000182934	SRPRA	protein_coding	126262919	126268959	156	2072	1917	155	997	3069	299.733	1.29099	0.275047	4.69369	2.68e-06	3.34e-05
ENST00000300026	-	ENSG00000166794	PPIB	protein_coding	64155812	64163205	220	870	651	219	211	1081	869.919	1.2901	0.191108	6.75063	1.47e-11	6.89e-10
ENST00000317615	+	ENSG00000128789	PSMG2	protein_coding	12702426	12725740	683	1477	795	682	209	1686	140.847	1.28983	0.378549	3.40731	0.000656061	0.00371768
ENST00000529259	-	ENSG00000149806	FAU	protein_coding	65120697	65121915	103	330	228	102	795	1125	543.223	1.28927	0.222404	5.79696	6.75e-09	1.7e-07
ENST00000369722	+	ENSG00000116459	ATP5F1	protein_coding	111448936	111462773	607	1377	771	606	1779	3156	457.022	1.28654	0.235056	5.47333	4.42e-08	9.5e-07
ENST00000371528	+	ENSG00000203995	ZYG11A	protein_coding	52842736	52894998	149	2428	2280	148	2041	4469	97.8031	1.28416	0.449557	2.85651	0.00428333	0.0169543
ENST00000471595	+	ENSG00000114054	PCCB	protein_coding	136250358	136337895	19	1671	1653	18	4419	6090	348.546	1.28255	0.262988	4.87685	1.08e-06	1.5e-05
ENST00000381103	+	ENSG00000068796	KIF2A	protein_coding	62306251	62386383	486	2546	2061	485	814	3360	309.706	1.28048	0.277123	4.62064	3.83e-06	4.58e-05
ENST00000342879	+	ENSG00000089327	FXYD5	protein_coding	35154773	35169880	779	1315	537	778	265	1580	376.169	1.2793	0.252205	5.07247	3.93e-07	6.45e-06
ENST00000319942	+	ENSG00000137955	RABGGTB	protein_coding	75786201	75795079	72	1067	996	71	429	1496	207.377	1.27733	0.329575	3.87569	0.000106325	0.000805641
ENST00000525634	-	ENSG00000110700	RPS13	protein_coding	17074389	17077787	147	602	456	146	44	646	634.317	1.27486	0.214545	5.94214	2.81e-09	7.61e-08
ENST00000266544	+	ENSG00000139180	NDUFA9	protein_coding	4649107	4694317	21	1154	1134	20	7209	8363	331.037	1.27454	0.264336	4.82167	1.42e-06	1.9e-05
ENST00000271764	-	ENSG00000143486	EIF2D	protein_coding	206591642	206612459	118	1872	1755	117	133	2005	130.212	1.27433	0.396005	3.21796	0.00129107	0.00646023
ENST00000607484	-	ENSG00000137288	UQCC2	protein_coding	33696761	33711727	42	422	381	41	892	1314	153.019	1.27331	0.365049	3.48806	0.000486545	0.00293254
ENST00000272139	-	ENSG00000143793	C1orf35	protein_coding	228100731	228103462	236	1027	792	235	400	1427	139.3	1.27275	0.380916	3.34129	0.000833896	0.00453175
ENST00000548577	+	ENSG00000219200	RNASEK	protein_coding	7012417	7014532	151	564	414	150	246	810	248.978	1.27162	0.29751	4.2742	1.92e-05	0.000189818
ENST00000533626	+	ENSG00000175390	EIF3F	protein_coding	7970251	8001862	627	1700	1074	626	5840	7540	125.685	1.27159	0.398691	3.18941	0.00142564	0.00698424
ENST00000379303	-	ENSG00000123130	ACOT9	protein_coding	23702253	23743273	130	1476	1347	129	1641	3117	137.007	1.27078	0.39087	3.25117	0.00114932	0.00589176
ENST00000358739	+	ENSG00000196747	HIST1H2AI	protein_coding	27808199	27808701	12	404	393	11	99	503	219.465	1.2706	0.312864	4.06119	4.88e-05	0.000416779
ENST00000366928	+	ENSG00000143353	LYPLAL1	protein_coding	219173844	219212865	48	761	714	47	1137	1898	109.68	1.27058	0.424596	2.99245	0.00276752	0.0119406
ENST00000378654	-	ENSG00000136143	SUCLA2	protein_coding	47942656	48001354	86	1477	1392	85	715	2192	166.777	1.27009	0.35522	3.5755	0.000349563	0.00223563
ENST00000361427	+	ENSG00000198830	HMGN2	protein_coding	26472519	26475972	95	367	273	94	824	1191	280.971	1.27004	0.291927	4.35053	1.36e-05	0.000138792
ENST00000268097	-	ENSG00000213614	HEXA	protein_coding	72340919	72376476	505	2094	1590	504	3158	5252	98.3495	1.26816	0.44585	2.84436	0.00445008	0.0173723
ENST00000617429	+	ENSG00000273611	ZNHIT3	protein_coding	36486635	36495822	66	533	468	65	418	951	210.669	1.26588	0.319623	3.96054	7.48e-05	0.000594948
ENST00000340344	+	ENSG00000160194	NDUFV3	protein_coding	42893268	42913304	67	393	327	66	4283	4676	355.028	1.26355	0.257251	4.91175	9.03e-07	1.28e-05
ENST00000205061	-	ENSG00000090863	GLG1	protein_coding	74447427	74607114	21	3632	3612	20	4629	8261	387.939	1.25836	0.253611	4.96177	6.99e-07	1.06e-05
ENST00000251143	+	ENSG00000103544	C16orf62	protein_coding	19555415	19701163	49	3207	3159	48	687	3894	87.2637	1.25484	0.471778	2.65981	0.00781845	0.0273062
ENST00000327300	+	ENSG00000121774	KHDRBS1	protein_coding	32013829	32043882	168	1499	1332	167	1258	2757	1294.29	1.2527	0.17347	7.22146	5.14e-13	3.41e-11
ENST00000361521	-	ENSG00000097021	ACOT7	protein_coding	6264273	6394391	993	2105	1113	992	324	2429	441.385	1.25168	0.237819	5.26316	1.42e-07	2.67e-06
ENST00000341893	+	ENSG00000182504	CEP97	protein_coding	101723925	101770562	753	3350	2598	752	5011	8361	82.7379	1.25042	0.487816	2.56331	0.0103681	0.0342718
ENST00000535309	+	ENSG00000008394	MGST1	protein_coding	16347694	16377192	40	303	264	39	1028	1331	271.526	1.24834	0.287287	4.34529	1.39e-05	0.000141513
ENST00000331434	+	ENSG00000182307	C8orf33	protein_coding	145052378	145056030	115	804	690	114	1873	2677	154.407	1.24661	0.368725	3.38085	0.000722613	0.00401748
ENST00000297591	-	ENSG00000164944	KIAA1429	protein_coding	94487693	94553523	77	5515	5439	76	1013	6528	209.607	1.24533	0.319287	3.90036	9.6e-05	0.000737615
ENST00000455385	-	ENSG00000008282	SYPL1	protein_coding	106090503	106112331	124	849	726	123	1302	2151	352.563	1.24292	0.265423	4.68276	2.83e-06	3.5e-05
ENST00000350498	-	ENSG00000106244	PDAP1	protein_coding	99394963	99408829	282	827	546	281	1719	2546	76.1827	1.24056	0.503977	2.46154	0.0138342	0.0429604
ENST00000329399	-	ENSG00000107438	PDLIM1	protein_coding	95237572	95291024	110	1099	990	109	353	1452	350.792	1.24044	0.258937	4.79053	1.66e-06	2.19e-05
ENST00000376052	+	ENSG00000134900	TPP2	protein_coding	102597023	102679958	17	3805	3789	16	1642	5447	429.298	1.23922	0.240037	5.1626	2.44e-07	4.25e-06
ENST00000227322	-	ENSG00000109917	ZPR1	protein_coding	116773799	116788050	61	1440	1380	60	5126	6566	78.6152	1.23455	0.495377	2.49215	0.0126972	0.0401004
ENST00000614247	-	ENSG00000277157	HIST1H4D	protein_coding	26188765	26189076	1	312	312	0	0	312	1546.11	1.23113	0.164918	7.46512	8.32e-14	6.25e-12
ENST00000415949	-	ENSG00000132432	SEC61G	protein_coding	54752253	54759974	368	574	207	367	158	732	321.704	1.23022	0.268625	4.57968	4.66e-06	5.45e-05
ENST00000379757	-	ENSG00000239264	TXNDC5	protein_coding	7881517	7910814	39	1337	1299	38	1627	2964	548.926	1.23006	0.226261	5.43646	5.43e-08	1.13e-06
ENST00000216037	-	ENSG00000100219	XBP1	protein_coding	28794555	28800597	74	859	786	73	991	1850	150.52	1.22959	0.36817	3.33973	0.00083861	0.00454495
ENST00000586869	-	ENSG00000073536	NLE1	protein_coding	35128753	35142284	1021	1602	582	1020	3684	5286	185.654	1.22386	0.337765	3.62341	0.000290742	0.00189991
ENST00000361547	+	ENSG00000162430	SELENON	protein_coding	25800176	25818224	56	1828	1773	55	2506	4334	139.183	1.22257	0.382782	3.19389	0.00140368	0.00690933
ENST00000265806	+	ENSG00000104679	R3HCC1	protein_coding	23287908	23296279	269	1591	1323	268	182	1773	92.8713	1.21985	0.459471	2.65491	0.00793296	0.0275851
ENST00000229270	+	ENSG00000111669	TPI1	protein_coding	6867119	6870948	338	1198	861	337	565	1763	823.067	1.21612	0.194754	6.24437	4.26e-10	1.39e-08
ENST00000371361	-	ENSG00000173145	NOC3L	protein_coding	94333226	94362939	102	2504	2403	101	951	3455	346.442	1.21611	0.260367	4.67075	3e-06	3.67e-05
ENST00000265175	+	ENSG00000138802	SEC24B	protein_coding	109433815	109540896	56	3862	3807	55	1221	5083	188.429	1.21521	0.333805	3.64049	0.000272118	0.00180114
ENST00000341695	-	ENSG00000138777	PPA2	protein_coding	105369077	105474081	32	1036	1005	31	648	1684	188.36	1.21238	0.354925	3.41587	0.000635787	0.00361826
ENST00000368320	-	ENSG00000132680	KIAA0907	protein_coding	155913045	155934399	27	1721	1695	26	2778	4499	156.074	1.20971	0.363601	3.32703	0.000877759	0.00471218
ENST00000305560	+	ENSG00000171763	SPATA5L1	protein_coding	45402331	45421419	100	2361	2262	99	209	2570	81.591	1.20827	0.487094	2.48056	0.0131176	0.0412178
ENST00000448108	-	ENSG00000166012	TAF1D	protein_coding	93735567	93741945	652	1488	837	651	594	2082	79.2533	1.20715	0.495374	2.43684	0.0148161	0.0451981
ENST00000270776	+	ENSG00000142657	PGD	protein_coding	10399080	10420144	39	1490	1452	38	395	1885	1185.05	1.20627	0.174698	6.90488	5.02e-12	2.6e-10
ENST00000303450	+	ENSG00000180806	HOXC9	protein_coding	54000119	54003337	71	853	783	70	663	1516	93.3164	1.20548	0.457962	2.63227	0.00848171	0.0289616
ENST00000264954	-	ENSG00000109519	GRPEL1	protein_coding	7058906	7068197	166	819	654	165	1956	2775	221.555	1.20486	0.319474	3.7714	0.000162333	0.00115109
ENST00000402673	-	ENSG00000152700	SAR1B	protein_coding	134601144	134632988	280	876	597	279	5806	6682	177.39	1.20391	0.343302	3.50686	0.000453433	0.0027665
ENST00000400033	+	ENSG00000178127	NDUFV2	protein_coding	9104082	9134345	118	876	759	117	66	942	182.162	1.20271	0.338835	3.54954	0.000385898	0.00241748
ENST00000295682	-	ENSG00000163463	KRTCAP2	protein_coding	155169408	155173333	32	520	489	31	32	552	240.758	1.20229	0.308182	3.90122	9.57e-05	0.000736419
ENST00000496455	+	ENSG00000163655	GMPS	protein_coding	155870536	155944026	336	2417	2082	335	6334	8751	549.045	1.20022	0.226626	5.29603	1.18e-07	2.29e-06
ENST00000303575	-	ENSG00000170348	TMED10	protein_coding	75131470	75176631	53	712	660	52	3415	4127	233.735	1.19969	0.305182	3.93107	8.46e-05	0.000663528
ENST00000264932	+	ENSG00000073578	SDHA	protein_coding	218241	256700	116	2110	1995	115	280	2390	376.754	1.19783	0.254933	4.69862	2.62e-06	3.27e-05
ENST00000334678	-	ENSG00000187051	RPS19BP1	protein_coding	39529093	39532855	118	528	411	117	399	927	86.5043	1.19695	0.478578	2.50105	0.0123826	0.0392808
ENST00000303910	+	ENSG00000277075	HIST1H2AE	protein_coding	26216975	26217483	1	393	393	0	116	509	175.555	1.19686	0.345608	3.46306	0.000534071	0.00314746
ENST00000296674	-	ENSG00000186468	RPS23	protein_coding	82273358	82278577	255	686	432	254	2751	3437	1376.34	1.19591	0.168521	7.09652	1.28e-12	7.38e-11
ENST00000380822	-	ENSG00000085231	AK6	protein_coding	69350984	69369542	53	571	519	52	1077	1648	123.967	1.19544	0.40839	2.92719	0.0034204	0.0143074
ENST00000215754	+	ENSG00000240972	MIF	protein_coding	23894004	23895226	472	819	348	471	120	939	681.223	1.19501	0.20556	5.81342	6.12e-09	1.57e-07
ENST00000561157	-	ENSG00000182774	RPS17	protein_coding	82536755	82540459	32	442	411	31	1467	1909	1457.05	1.19261	0.175742	6.78615	1.15e-11	5.59e-10
ENST00000222567	-	ENSG00000105849	TWISTNB	protein_coding	19695462	19709087	72	1088	1017	71	2854	3942	84.3177	1.19171	0.483192	2.46633	0.0136506	0.042523
ENST00000407426	+	ENSG00000163811	WDR43	protein_coding	28894643	28948222	57	2090	2034	56	1443	3533	473.429	1.19168	0.23154	5.14676	2.65e-07	4.52e-06
ENST00000261733	+	ENSG00000111275	ALDH2	protein_coding	111766922	111817529	62	1615	1554	61	7954	9569	129.097	1.18985	0.40102	2.96705	0.00300676	0.012875
ENST00000357137	+	ENSG00000196236	XPNPEP3	protein_coding	40857098	40932815	85	1608	1524	84	6380	7988	100.815	1.18954	0.442958	2.68545	0.00724331	0.0257037
ENST00000273398	+	ENSG00000114573	ATP6V1A	protein_coding	113747019	113812056	109	1962	1854	108	2629	4591	309.652	1.18852	0.272298	4.36476	1.27e-05	0.000130813
ENST00000370812	-	ENSG00000142892	PIGK	protein_coding	77088990	77219426	25	1212	1188	24	3384	4596	222.844	1.1879	0.313383	3.79056	0.000150309	0.00107929
ENST00000410022	-	ENSG00000169599	NFU1	protein_coding	69395750	69437628	207	971	765	206	496	1467	105.638	1.18758	0.432825	2.74378	0.00607369	0.0223714
ENST00000377818	-	ENSG00000204899	MZT1	protein_coding	72708357	72727687	86	334	249	85	1965	2299	82.1279	1.18462	0.494799	2.39416	0.0166587	0.0496391
ENST00000254630	+	ENSG00000132300	PTCD3	protein_coding	86106182	86142157	67	2136	2070	66	4598	6734	293.486	1.18395	0.289512	4.08948	4.32e-05	0.000373063
ENST00000298492	+	ENSG00000165660	FAM175B	protein_coding	124801785	124836670	46	1293	1248	45	1699	2992	112.785	1.18159	0.424772	2.78169	0.00540761	0.0203707
ENST00000265616	+	ENSG00000104691	UBXN8	protein_coding	30744165	30767006	26	838	813	25	612	1450	108.218	1.18015	0.427781	2.75878	0.00580181	0.0215899
ENST00000368830	-	ENSG00000143436	MRPL9	protein_coding	151759643	151763564	86	889	804	85	407	1296	228.159	1.17996	0.308913	3.81972	0.000133605	0.000977139
ENST00000274606	-	ENSG00000145912	NHP2	protein_coding	178149460	178153967	151	612	462	150	253	865	261.194	1.1779	0.295697	3.98345	6.79e-05	0.000548057
ENST00000402551	-	ENSG00000105552	BCAT2	protein_coding	48795065	48811027	622	1680	1059	621	361	2041	235.773	1.17535	0.309033	3.80331	0.000142773	0.00103452
ENST00000331483	-	ENSG00000185624	P4HB	protein_coding	81843159	81860694	224	1750	1527	223	853	2603	1295.91	1.17519	0.171906	6.83625	8.13e-12	3.99e-10
ENST00000370277	-	ENSG00000147400	CETN2	protein_coding	152826973	152830777	68	586	519	67	868	1454	117.905	1.17277	0.411515	2.84989	0.00437345	0.0171574
ENST00000380525	-	ENSG00000110619	CARS	protein_coding	3000922	3057437	71	2566	2496	70	192	2758	155.909	1.16632	0.364835	3.19685	0.00138938	0.00684875
ENST00000184956	-	ENSG00000068097	HEATR6	protein_coding	60043194	60078931	18	3563	3546	17	369	3932	144.341	1.16416	0.378702	3.07409	0.00211148	0.0095775
ENST00000357997	-	ENSG00000176915	ANKLE2	protein_coding	132725503	132761888	91	2907	2817	90	1739	4646	222.395	1.16355	0.312034	3.72892	0.000192301	0.00133503
ENST00000342756	+	ENSG00000174780	SRP72	protein_coding	56466915	56503107	722	2737	2016	721	1246	3983	267.809	1.15884	0.290858	3.98423	6.77e-05	0.00054738
ENST00000332395	-	ENSG00000182810	DDX28	protein_coding	68021274	68023442	241	1863	1623	240	306	2169	94.8511	1.15763	0.456926	2.53352	0.0112922	0.0365504
ENST00000615164	+	ENSG00000276966	HIST1H4E	protein_coding	26204552	26206038	94	405	312	93	1082	1487	1196.84	1.15743	0.174726	6.62426	3.49e-11	1.49e-09
ENST00000622495	-	ENSG00000135108	FBXO21	protein_coding	117141988	117190531	76	1941	1866	75	4099	6040	234.906	1.15382	0.304528	3.78888	0.000151329	0.00108466
ENST00000357324	-	ENSG00000105726	ATP13A1	protein_coding	19645203	19663693	28	3642	3615	27	219	3861	211.415	1.15248	0.323184	3.56601	0.000362453	0.00230599
ENST00000254260	-	ENSG00000131941	RHPN2	protein_coding	32978593	33064888	37	2097	2061	36	1403	3500	123.519	1.15241	0.405721	2.84041	0.00450555	0.0175201
ENST00000392358	+	ENSG00000169727	GPS1	protein_coding	82051958	82057470	350	1933	1584	349	343	2276	710.269	1.15195	0.21236	5.42449	5.81e-08	1.19e-06
ENST00000627653	+	ENSG00000143198	MGST3	protein_coding	165632240	165656133	1	501	501	0	629	1130	187.71	1.15086	0.336313	3.422	0.000621633	0.00355295
ENST00000300648	-	ENSG00000089154	GCN1	protein_coding	120127203	120194710	14	8029	8016	13	646	8675	871.807	1.15066	0.190028	6.05522	1.4e-09	4.26e-08
ENST00000391945	-	ENSG00000104884	ERCC2	protein_coding	45349837	45370618	79	2361	2283	78	1792	4153	164.163	1.14811	0.36103	3.18008	0.00147233	0.00715131
ENST00000274137	+	ENSG00000145494	NDUFS6	protein_coding	1801400	1816605	19	393	375	18	689	1082	418.534	1.14729	0.242332	4.73437	2.2e-06	2.79e-05
ENST00000324868	-	ENSG00000139131	YARS2	protein_coding	32746544	32755902	29	1462	1434	28	660	2122	275.941	1.14615	0.285034	4.02112	5.79e-05	0.000482384
ENST00000380516	-	ENSG00000137776	SLTM	protein_coding	58879045	58933653	89	3193	3105	88	954	4147	190.384	1.1445	0.333343	3.43341	0.00059604	0.00342637
ENST00000398606	+	ENSG00000084207	GSTP1	protein_coding	67583595	67586660	250	882	633	249	83	965	204.845	1.14284	0.323027	3.53791	0.000403312	0.00250991
ENST00000267935	+	ENSG00000140365	COMMD4	protein_coding	75335891	75340273	200	799	600	199	268	1067	171.56	1.1425	0.350206	3.26237	0.00110483	0.00573015
ENST00000231498	-	ENSG00000113569	NUP155	protein_coding	37288137	37371181	205	4380	4176	204	3763	8143	1241.77	1.13961	0.180022	6.33041	2.45e-10	8.6e-09
ENST00000244020	+	ENSG00000124193	SRSF6	protein_coding	43457928	43464247	107	1141	1035	106	3184	4325	248.018	1.13915	0.298116	3.82115	0.00013283	0.000976704
ENST00000204517	-	ENSG00000090447	TFAP4	protein_coding	4257186	4273075	330	1346	1017	329	869	2215	93.0053	1.13849	0.459348	2.47848	0.0131942	0.0413605
ENST00000504811	+	ENSG00000133835	HSD17B4	protein_coding	119452570	119542264	185	2470	2286	184	270	2740	615.579	1.13561	0.22365	5.07762	3.82e-07	6.31e-06
ENST00000440859	+	ENSG00000105879	CBLL1	protein_coding	107743697	107761667	468	1943	1476	467	2489	4432	112.388	1.1336	0.429601	2.63872	0.00832198	0.0285633
ENST00000449825	-	ENSG00000177830	CHID1	protein_coding	867860	915058	358	1539	1182	357	1998	3537	126.535	1.1334	0.402402	2.8166	0.00485355	0.0186006
ENST00000376156	-	ENSG00000159063	ALG8	protein_coding	78100947	78139592	5	1408	1404	4	269	1677	308.174	1.13298	0.273068	4.14909	3.34e-05	0.000303854
ENST00000440692	+	ENSG00000138326	RPS24	protein_coding	78033760	78056812	143	1012	870	142	1802	2814	1224.51	1.13093	0.182429	6.19927	5.67e-10	1.77e-08
ENST00000375661	-	ENSG00000204392	LSM2	protein_coding	31797396	31806984	228	515	288	227	361	876	95.5826	1.13011	0.458635	2.46408	0.0137367	0.042691
ENST00000383657	-	ENSG00000206527	HACD2	protein_coding	123491554	123585185	159	923	765	158	3334	4257	114.814	1.12966	0.417047	2.70873	0.00675423	0.0242713
ENST00000225792	-	ENSG00000108654	DDX5	protein_coding	64499616	64506521	403	2247	1845	402	307	2554	1909.21	1.12849	0.161449	6.98978	2.75e-12	1.5e-10
ENST00000377705	-	ENSG00000162408	NOL9	protein_coding	6521347	6554535	34	2142	2109	33	4507	6649	397.198	1.12813	0.247768	4.55318	5.28e-06	6.08e-05
ENST00000372837	+	ENSG00000172586	CHCHD1	protein_coding	73782047	73783371	30	323	294	29	879	1202	133.934	1.12751	0.39506	2.85402	0.00431692	0.0170184
ENST00000399408	+	ENSG00000103222	ABCC1	protein_coding	15949577	16143074	1154	4801	3648	1153	1793	6594	205.988	1.12742	0.327212	3.44554	0.000569927	0.00331943
ENST00000336032	+	ENSG00000146278	PNRC1	protein_coding	89080778	89085160	118	1101	984	117	964	2065	136.525	1.12602	0.3859	2.91792	0.0035238	0.0146601
ENST00000322347	-	ENSG00000178741	COX5A	protein_coding	74919791	74938168	155	607	453	154	661	1268	993.646	1.12595	0.300792	3.74329	0.00018163	0.00127205
ENST00000199814	-	ENSG00000086589	RBM22	protein_coding	150690794	150701107	123	1385	1263	122	957	2342	225.21	1.12577	0.311833	3.61017	0.000305993	0.00197925
ENST00000289316	+	ENSG00000158373	HIST1H2BD	protein_coding	26158146	26171349	25	405	381	24	384	789	1597.98	1.12465	0.163439	6.88115	5.94e-12	3.03e-10
ENST00000279036	+	ENSG00000124155	PIGT	protein_coding	45416067	45426244	91	1827	1737	90	418	2245	160.826	1.12165	0.367001	3.05625	0.00224125	0.0100971
ENST00000225573	+	ENSG00000108439	PNPO	protein_coding	47941571	47948288	106	891	786	105	1506	2397	105.626	1.12093	0.437324	2.56315	0.0103729	0.0342718
ENST00000409840	-	ENSG00000135919	SERPINE2	protein_coding	223975153	224031478	662	1855	1194	661	714	2569	119.874	1.12054	0.413172	2.71203	0.00668725	0.0241089
ENST00000196061	+	ENSG00000083444	PLOD1	protein_coding	11934753	11975537	28	2211	2184	27	729	2940	292.871	1.11937	0.279088	4.0108	6.05e-05	0.000498387
ENST00000280800	+	ENSG00000151176	PLBD2	protein_coding	113358570	113391625	32	1801	1770	31	2999	4800	103.343	1.1187	0.447662	2.499	0.0124546	0.0394462
ENST00000505490	-	ENSG00000183684	ALYREF	protein_coding	81887844	81891586	7	801	795	6	287	1088	966.376	1.11573	0.196008	5.69227	1.25e-08	3.02e-07
ENST00000232607	+	ENSG00000114491	UMPS	protein_coding	124730366	124749273	107	1549	1443	106	5189	6738	177.803	1.11546	0.343716	3.2453	0.00117326	0.00596831
ENST00000346178	-	ENSG00000089597	GANAB	protein_coding	62624826	62646615	17	2917	2901	16	989	3906	1425.61	1.11438	0.167311	6.66053	2.73e-11	1.19e-09
ENST00000393600	+	ENSG00000071859	FAM50A	protein_coding	154444126	154450654	111	1130	1020	110	222	1352	353.624	1.11286	0.258861	4.29908	1.72e-05	0.000170993
ENST00000357387	-	ENSG00000164327	RICTOR	protein_coding	38937919	39074408	32	5158	5127	31	4385	9543	108.145	1.11229	0.437735	2.54101	0.0110533	0.0359821
ENST00000394701	+	ENSG00000164022	AIMP1	protein_coding	106316507	106349226	42	1052	1011	41	1534	2586	240.749	1.11048	0.301946	3.67776	0.000235291	0.00159998
ENST00000360803	+	ENSG00000107937	GTPBP4	protein_coding	988019	1019936	462	2366	1905	461	2709	5075	724.908	1.10857	0.202275	5.4805	4.24e-08	9.17e-07
ENST00000317089	-	ENSG00000069345	DNAJA2	protein_coding	46955362	46973788	217	1455	1239	216	1667	3122	431.056	1.10844	0.242094	4.57855	4.68e-06	5.45e-05
ENST00000342480	+	ENSG00000114631	PODXL2	protein_coding	127629181	127672809	40	1857	1818	39	329	2186	171.204	1.10774	0.356186	3.11001	0.0018708	0.00866359
ENST00000369163	+	ENSG00000278828	HIST1H3H	protein_coding	27810064	27811300	11	421	411	10	816	1237	865.71	1.10536	0.190673	5.79715	6.75e-09	1.7e-07
ENST00000382751	-	ENSG00000142207	URB1	protein_coding	32311018	32393026	117	6932	6816	116	3900	10832	243.876	1.1019	0.300822	3.66297	0.000249305	0.00167523
ENST00000422514	+	ENSG00000198242	RPL23A	protein_coding	28719393	28724359	614	1084	471	613	478	1562	108.695	1.09968	0.428308	2.56749	0.0102438	0.0339583
ENST00000270812	+	ENSG00000142684	ZNF593	protein_coding	26169942	26170873	43	513	471	42	185	698	101.545	1.09876	0.443105	2.47968	0.0131499	0.0412866
ENST00000380649	-	ENSG00000084754	HADHA	protein_coding	26190635	26244726	131	2422	2292	130	615	3037	411.075	1.0961	0.246351	4.44935	8.61e-06	9.29e-05
ENST00000557623	+	ENSG00000119705	SLIRP	protein_coding	77708103	77721107	10	306	297	9	559	865	517.999	1.09452	0.225861	4.84599	1.26e-06	1.71e-05
ENST00000373075	-	ENSG00000163875	MEAF6	protein_coding	37492575	37514763	18	623	606	17	1524	2147	123.398	1.09444	0.404554	2.7053	0.00682431	0.0244569
ENST00000340384	+	ENSG00000188229	TUBB4B	protein_coding	137241213	137243707	149	1486	1338	148	151	1637	1820.6	1.09392	0.164675	6.64286	3.08e-11	1.33e-09
ENST00000372546	+	ENSG00000167130	DOLPP1	protein_coding	129081100	129090435	33	749	717	32	1428	2177	99.3553	1.09086	0.446281	2.44434	0.0145119	0.0444988
ENST00000295688	-	ENSG00000163468	CCT3	protein_coding	156308968	156338465	282	1919	1638	281	231	2150	3232.39	1.09077	0.144481	7.54962	4.37e-14	3.54e-12
ENST00000371785	+	ENSG00000122140	MRPS2	protein_coding	135499984	135504673	210	1100	891	209	540	1640	395.4	1.08921	0.255763	4.25866	2.06e-05	0.000201506
ENST00000297151	-	ENSG00000164609	SLU7	protein_coding	160401641	160419394	389	2149	1761	388	1644	3793	189.119	1.08853	0.334754	3.25173	0.00114705	0.00588769
ENST00000381075	+	ENSG00000067057	PFKP	protein_coding	3068627	3136793	225	2555	2331	224	214	2769	1203.18	1.08759	0.174371	6.23724	4.45e-10	1.44e-08
ENST00000261866	-	ENSG00000104133	SPG11	protein_coding	44562696	44663664	18	7349	7332	17	425	7774	150.464	1.08427	0.374027	2.89891	0.00374465	0.0153253
ENST00000240316	-	ENSG00000121058	COIL	protein_coding	56938187	56961054	36	1766	1731	35	884	2650	131.092	1.08374	0.39556	2.73975	0.00614853	0.0225843
ENST00000308488	-	ENSG00000048649	RSF1	protein_coding	77659996	77821017	304	4629	4326	303	6921	11550	155.324	1.08246	0.381755	2.83549	0.00457548	0.01774
ENST00000322157	+	ENSG00000141279	NPEPPS	protein_coding	47531064	47623276	238	2997	2760	237	1356	4353	473.889	1.08059	0.239858	4.50513	6.63e-06	7.33e-05
ENST00000258742	+	ENSG00000136243	NUPL2	protein_coding	23181827	23201009	260	1531	1272	259	264	1795	177.487	1.07928	0.346591	3.11398	0.00184584	0.00857798
ENST00000261601	+	ENSG00000101557	USP14	protein_coding	158608	214629	92	1576	1485	91	3345	4921	549.542	1.07907	0.227124	4.75103	2.02e-06	2.59e-05
ENST00000473835	+	ENSG00000163714	U2SURP	protein_coding	143001539	143060546	91	3180	3090	90	4096	7276	574.29	1.07746	0.218875	4.9227	8.54e-07	1.23e-05
ENST00000402338	-	ENSG00000100162	CENPM	protein_coding	41938737	41946693	243	683	441	242	319	1002	102.233	1.07736	0.440584	2.4453	0.0144733	0.0444594
ENST00000616600	+	ENSG00000167674	CTB-50L17.10	protein_coding	4472287	4502211	65	2080	2016	64	201	2281	321.506	1.07605	0.269328	3.99529	6.46e-05	0.000526718
ENST00000370179	+	ENSG00000125534	PPDPF	protein_coding	63520724	63522206	197	541	345	196	327	868	143.809	1.07293	0.377598	2.84146	0.00449073	0.0175138
ENST00000399302	+	ENSG00000060749	QSER1	protein_coding	32893178	32980266	336	5543	5208	335	3792	9335	175.551	1.07193	0.345902	3.09894	0.00194212	0.00892117
ENST00000436063	-	ENSG00000067334	DNTTIP2	protein_coding	93866283	93879206	59	2329	2271	58	3568	5897	180.252	1.07131	0.36641	2.9238	0.00345784	0.0144337
ENST00000366695	-	ENSG00000181218	HIST3H2A	protein_coding	228456979	228457873	57	449	393	56	446	895	668.944	1.05913	0.217634	4.86654	1.14e-06	1.58e-05
ENST00000382708	+	ENSG00000092010	PSME1	protein_coding	24136200	24138964	64	816	753	63	320	1136	201.427	1.05099	0.326439	3.21957	0.00128385	0.00643217
ENST00000372890	-	ENSG00000167112	TRUB2	protein_coding	128305161	128322742	335	1330	996	334	4389	5719	150.019	1.04908	0.376011	2.79002	0.0052705	0.0200058
ENST00000375370	+	ENSG00000198176	TFDP1	protein_coding	113584741	113641470	213	1445	1233	212	1203	2648	125.268	1.04845	0.406662	2.57819	0.00993196	0.0331732
ENST00000395896	-	ENSG00000129003	VPS13C	protein_coding	61864306	62060448	75	10961	10887	74	3618	14579	154.928	1.04688	0.365572	2.86369	0.00418741	0.0166742
ENST00000421351	-	ENSG00000112378	PERP	protein_coding	138088505	138107511	172	753	582	171	3537	4290	157.46	1.04536	0.363101	2.87898	0.00398964	0.0160311
ENST00000311083	-	ENSG00000175183	CSRP2	protein_coding	76858715	76879060	125	706	582	124	237	943	135.357	1.04482	0.38823	2.69125	0.00711849	0.0254007
ENST00000221943	-	ENSG00000105341	ATP5SL	protein_coding	41431319	41439905	7	780	774	6	912	1692	115.935	1.0388	0.416856	2.49199	0.0127031	0.0401004
ENST00000393603	-	ENSG00000164597	COG5	protein_coding	107207848	107564261	273	2744	2472	272	2674	5418	140.561	1.03634	0.390002	2.65726	0.00787777	0.0274652
ENST00000534548	-	ENSG00000151503	NCAPD3	protein_coding	134152445	134223991	66	4562	4497	65	499	5061	479.069	1.03431	0.232683	4.44515	8.78e-06	9.42e-05
ENST00000532642	+	ENSG00000117410	ATP6V0B	protein_coding	43974944	43978213	98	883	786	97	802	1685	244.729	1.03197	0.300447	3.43477	0.000593058	0.00341694
ENST00000296328	-	ENSG00000163960	UBXN7	protein_coding	196347662	196432474	76	1545	1470	75	9023	10568	163.413	1.02664	0.35769	2.87019	0.00410225	0.016388
ENST00000321556	+	ENSG00000158828	PINK1	protein_coding	20633455	20651511	95	1840	1746	94	820	2660	230.267	1.02647	0.309068	3.32118	0.000896376	0.00479917
ENST00000262030	-	ENSG00000110955	ATP5B	protein_coding	56638179	56646068	106	1695	1590	105	144	1839	4138.94	1.02443	0.140434	7.29479	2.99e-13	2.12e-11
ENST00000321919	-	ENSG00000140632	GLYR1	protein_coding	4803203	4847342	78	1739	1662	77	2033	3772	183.477	1.02248	0.340299	3.00464	0.00265895	0.0115599
ENST00000281701	-	ENSG00000143748	NVL	protein_coding	224227334	224330387	261	2831	2571	260	292	3123	225.643	1.02183	0.312961	3.26503	0.00109452	0.00569101
ENST00000360614	-	ENSG00000196365	LONP1	protein_coding	5691834	5720290	159	3038	2880	158	198	3236	528.648	1.02107	0.226058	4.51684	6.28e-06	6.97e-05
ENST00000263347	+	ENSG00000141002	TCF25	protein_coding	89873586	89911384	788	2209	1422	787	168	2377	146.53	1.01974	0.37725	2.70309	0.0068699	0.0245981
ENST00000307877	-	ENSG00000167881	SRP68	protein_coding	76039103	76072653	163	2046	1884	162	603	2649	402.101	1.01829	0.256012	3.97749	6.96e-05	0.000559714
ENST00000421745	+	ENSG00000115760	BIRC6	protein_coding	32357028	32618899	135	14708	14574	134	995	15703	409.862	1.01705	0.246667	4.12316	3.74e-05	0.000334076
ENST00000196371	-	ENSG00000083720	OXCT1	protein_coding	41730065	41870519	162	1724	1563	161	1664	3388	246.112	1.01584	0.300096	3.38504	0.000711671	0.00399299
ENST00000535554	+	ENSG00000184990	SIVA1	protein_coding	104753147	104757479	56	529	474	55	715	1244	119.459	1.01418	0.414687	2.44566	0.0144588	0.044449
ENST00000326925	+	ENSG00000178057	NDUFAF3	protein_coding	49021011	49023495	1135	1689	555	1134	323	2012	231.464	1.01343	0.310421	3.26469	0.00109586	0.00569101
ENST00000576409	-	ENSG00000123472	ATPAF1	protein_coding	46632737	46668454	64	1119	1056	63	3039	4158	248.886	1.01156	0.29911	3.38191	0.000719843	0.00401587
ENST00000291842	+	ENSG00000160410	SHKBP1	protein_coding	40576851	40591397	50	2173	2124	49	190	2363	224.302	1.00822	0.311848	3.23304	0.00122482	0.00618318
ENST00000263735	+	ENSG00000119888	EPCAM	protein_coding	47369148	47387034	359	1303	945	358	421	1724	269.291	1.0056	0.29189	3.44513	0.000570794	0.00331962
ENST00000331200	+	ENSG00000128951	DUT	protein_coding	48331423	48343373	94	852	759	93	1295	2147	369.436	1.00426	0.256012	3.92271	8.76e-05	0.000680294
ENST00000324894	+	ENSG00000130299	GTPBP3	protein_coding	17337544	17342735	69	1547	1479	68	1032	2579	224.758	1.00425	0.317778	3.16024	0.00157638	0.00754615
ENST00000253861	+	ENSG00000131558	EXOC4	protein_coding	133253073	134065759	30	2954	2925	29	1231	4185	229.665	1.00368	0.308905	3.24915	0.00115751	0.00591086
ENST00000596731	-	ENSG00000105583	WDR83OS	protein_coding	12668071	12671356	1954	2274	321	1953	288	2562	134.691	1.00329	0.39699	2.52724	0.0114964	0.0370607

## Sheet: RocA03-IRGs
trans_id	strand	gene_id	gene_name	gene_biotype	gene_start	gene_stop	trans_start	trans_start	CDS_length	5UTR_length	3UTR_length	transcript_length	baseMean	log2FoldChange	lfcSE	stat	pvalue	padj
ENST00000234590	-	ENSG00000074800	ENO1	protein_coding	8861002	8878690	121	1425	1305	120	358	1783	5395.95	-1.17923	0.14918	-7.90478	2.68405e-15	2.66928e-13
ENST00000354667	-	ENSG00000122566	HNRNPA2B1	protein_coding	26189927	26200746	170	1231	1062	169	2433	3664	3273.83	-1.77488	0.270865	-6.55263	5.65315e-11	2.3664e-09
ENST00000396076	-	ENSG00000111716	LDHB	protein_coding	21635342	21657794	334	1338	1005	333	200	1538	2972.08	-1.21305	0.163304	-7.42814	1.10133e-13	7.96562e-12
ENST00000640218	-	ENSG00000153187	HNRNPU	protein_coding	244850300	244864537	231	2708	2478	230	4150	6858	2944.14	-1.36519	0.166796	-8.18478	2.72791e-16	3.28838e-14
ENST00000396389	+	ENSG00000196230	TUBB	protein_coding	30721667	30725426	594	1874	1281	593	1029	2903	2268.95	-1.18112	0.166407	-7.09776	1.26793e-12	7.37573e-11
ENST00000598742	+	ENSG00000105372	RPS19	protein_coding	41859918	41872926	373	810	438	372	1549	2359	1836.91	-1.46023	0.181145	-8.06112	7.55991e-16	8.3537e-14
ENST00000366794	-	ENSG00000143799	PARP1	protein_coding	226360691	226408073	145	3189	3045	144	769	3958	1757.81	-1.43919	0.179457	-8.01967	1.06027e-15	1.10994e-13
ENST00000253024	+	ENSG00000130726	TRIM28	protein_coding	58544469	58550716	290	2797	2508	289	163	2960	1519.35	-1.41453	0.187802	-7.532	4.99677e-14	3.97543e-12
ENST00000621829	+	ENSG00000141367	CLTC	protein_coding	59619689	59696956	444	5483	5040	443	3104	8587	1497.85	-1.78401	0.202355	-8.81626	1.18351e-18	1.96167e-16
ENST00000380087	-	ENSG00000102054	RBBP7	protein_coding	16844341	16870414	362	1639	1278	361	694	2333	1451.79	-3.05352	0.237302	-12.8677	6.84481e-38	9.07621e-35
ENST00000621318	-	ENSG00000166508	MCM7	protein_coding	100092729	100101940	1250	2881	1632	1249	203	3084	1234.41	-1.07957	0.191804	-5.62852	1.81759e-08	4.25317e-07
ENST00000290158	+	ENSG00000108424	KPNB1	protein_coding	47649838	47685505	408	3038	2631	407	3101	6139	1213.83	-2.6649	0.23792	-11.2008	4.04094e-29	2.29641e-26
ENST00000360700	+	ENSG00000147180	ZNF711	protein_coding	85244765	85273362	887	3310	2424	886	1534	4844	1175.24	-1.87261	0.212995	-8.79183	1.47141e-18	2.34131e-16
ENST00000381831	-	ENSG00000159131	GART	protein_coding	33503931	33542842	265	3297	3033	264	193	3490	1089.18	-1.00343	0.198022	-5.06729	4.03515e-07	6.52513e-06
ENST00000262105	+	ENSG00000104738	MCM4	protein_coding	47960936	47978160	210	2801	2592	209	1382	4183	1068.01	-1.04182	0.199236	-5.22909	1.70349e-07	3.13534e-06
ENST00000301740	+	ENSG00000167978	SRRM2	protein_coding	2752329	2771412	550	8808	8259	549	545	9353	1060.58	-1.196	0.206978	-5.7784	7.54142e-09	1.85184e-07
ENST00000357903	-	ENSG00000142192	APP	protein_coding	25880550	26170787	168	2423	2256	167	1120	3543	1011.24	-1.03177	0.2027	-5.09014	3.57796e-07	5.95528e-06
ENST00000304858	+	ENSG00000170606	HSPA4	protein_coding	133051962	133106449	290	2812	2523	289	2013	4825	959.65	-1.2555	0.212523	-5.90761	3.47113e-09	9.32983e-08
ENST00000262776	-	ENSG00000108679	LGALS3BP	protein_coding	78971238	78980109	310	2067	1758	309	338	2405	948.924	-1.56069	0.23366	-6.67933	2.40033e-11	1.06095e-09
ENST00000252699	+	ENSG00000130402	ACTN4	protein_coding	38647670	38731583	77	2812	2736	76	2151	4963	940.417	-1.05446	0.208078	-5.06764	4.02788e-07	6.52513e-06
ENST00000423828	+	ENSG00000139644	TMBIM6	protein_coding	49741809	49764934	329	1216	888	328	2038	3254	906.557	-1.50002	0.22282	-6.73198	1.67368e-11	7.74176e-10
ENST00000216181	-	ENSG00000100345	MYH9	protein_coding	36281281	36388018	232	6114	5883	231	1387	7501	896.625	-1.06984	0.212545	-5.03347	4.81687e-07	7.63406e-06
ENST00000381342	-	ENSG00000125835	SNRPB	protein_coding	2461634	2470853	164	859	696	163	295	1154	869.113	-1.29069	0.459764	-2.80728	0.00499621	0.0191105
ENST00000401695	-	ENSG00000164587	RPS14	protein_coding	150443190	150449747	48	503	456	47	1096	1599	848.544	-1.09149	0.222081	-4.91482	8.88643e-07	1.27106e-05
ENST00000396821	-	ENSG00000100201	DDX17	protein_coding	38483440	38506337	101	2296	2196	100	2495	4791	838.34	-1.07084	0.217474	-4.92398	8.48025e-07	1.23476e-05
ENST00000610726	-	ENSG00000009307	CSDE1	protein_coding	114716914	114758050	523	3057	2535	522	1255	4312	837.594	-1.92481	0.2394	-8.04015	8.97314e-16	9.64734e-14
ENST00000399959	+	ENSG00000215301	DDX3X	protein_coding	41333398	41350274	856	2844	1989	855	2555	5399	835.08	-1.09198	0.221239	-4.93572	7.98557e-07	1.16789e-05
ENST00000342160	-	ENSG00000086758	HUWE1	protein_coding	53532096	53684169	459	13583	13125	458	1213	14796	806.076	-2.66947	0.27448	-9.72554	2.34656e-22	5.49094e-20
ENST00000358901	-	ENSG00000165280	VCP	protein_coding	35056064	35073249	897	3317	2421	896	1053	4370	802.956	-1.98636	0.245209	-8.10066	5.46633e-16	6.36846e-14
ENST00000338179	-	ENSG00000143815	LBR	protein_coding	225401503	225428855	165	2012	1848	164	1800	3812	802.298	-1.61687	0.233492	-6.92477	4.36691e-12	2.31621e-10
ENST00000264335	-	ENSG00000108953	YWHAE	protein_coding	1344272	1400378	269	1036	768	268	1175	2211	792.188	-2.05705	0.248969	-8.26227	1.42922e-16	1.83401e-14
ENST00000360876	+	ENSG00000106263	EIF3B	protein_coding	2354866	2380743	57	2501	2445	56	554	3055	791.716	-1.38139	0.228346	-6.04953	1.45268e-09	4.34493e-08
ENST00000538576	-	ENSG00000155380	SLC16A1	protein_coding	112911852	112956063	833	2335	1503	832	2039	4374	786.273	-1.42096	0.229236	-6.19867	5.69428e-10	1.76968e-08
ENST00000313899	-	ENSG00000138668	HNRNPD	protein_coding	82352498	82373956	279	1346	1068	278	1687	3033	784.174	-3.26685	0.320786	-10.1839	2.34019e-24	7.75773e-22
ENST00000278412	-	ENSG00000149136	SSRP1	protein_coding	57325985	57335877	268	2397	2130	267	422	2819	755.008	-2.00373	0.256756	-7.80401	5.99684e-15	5.42169e-13
ENST00000542575	-	ENSG00000105281	SLC1A5	protein_coding	46774883	46788594	630	2255	1626	629	627	2882	729.248	-3.10681	0.316784	-9.80734	1.04687e-22	2.60279e-20
ENST00000545606	+	ENSG00000111530	CAND1	protein_coding	67269281	67319951	438	4130	3693	437	7121	11251	729.003	-1.43626	0.239224	-6.00382	1.92728e-09	5.47623e-08
ENST00000367142	-	ENSG00000069275	NUCKS1	protein_coding	205712819	205750276	304	1035	732	303	5461	6496	710.903	-2.25356	0.269675	-8.35657	6.45672e-17	9.5129e-15
ENST00000157812	+	ENSG00000013275	PSMC4	protein_coding	39971005	39981441	199	1455	1257	198	136	1591	710.47	-1.14213	0.230667	-4.95144	7.36656e-07	1.09753e-05
ENST00000448257	+	ENSG00000170312	CDK1	protein_coding	60778493	60794828	202	1095	894	201	853	1948	701.373	-1.85942	0.26047	-7.13872	9.42068e-13	5.94849e-11
ENST00000443950	-	ENSG00000169813	HNRNPF	protein_coding	43385617	43396831	488	1735	1248	487	1020	2755	696.699	-2.58074	0.286293	-9.01433	1.98081e-19	3.64886e-17
ENST00000261366	+	ENSG00000113368	LMNB1	protein_coding	126777148	126837020	362	2122	1761	361	756	2878	692.451	-1.27333	0.238986	-5.32807	9.92629e-08	1.93294e-06
ENST00000358344	+	ENSG00000197451	HNRNPAB	protein_coding	178204507	178211163	258	1256	999	257	540	1796	692.293	-3.52883	0.352483	-10.0113	1.35889e-23	4.15822e-21
ENST00000392485	-	ENSG00000161547	SRSF2	protein_coding	76734115	76737333	174	839	666	173	2046	2885	684.817	-1.44493	0.245623	-5.88269	4.03648e-09	1.06338e-07
ENST00000535149	+	ENSG00000147140	NONO	protein_coding	71283192	71301166	644	1792	1149	643	1090	2882	683.028	-2.07428	0.264546	-7.8409	4.47338e-15	4.23693e-13
ENST00000261875	+	ENSG00000074696	HACD3	protein_coding	65530466	65578352	167	1255	1089	166	1973	3228	673.328	-2.25777	0.273889	-8.24339	1.67405e-16	2.08106e-14
ENST00000308664	+	ENSG00000174437	ATP2A2	protein_coding	110281116	110351090	675	3668	2994	674	785	4453	672.316	-2.67789	0.297929	-8.98837	2.50929e-19	4.33998e-17
ENST00000366955	+	ENSG00000117724	CENPF	protein_coding	214603195	214664588	169	9513	9345	168	794	10307	640.079	-2.08476	0.271947	-7.66603	1.77401e-14	1.50149e-12
ENST00000342669	-	ENSG00000125743	SNRPD2	protein_coding	45687454	45692333	446	802	357	445	99	901	639.562	-1.00598	0.237129	-4.24233	2.21214e-05	0.000213072
ENST00000300738	+	ENSG00000167325	RRM1	protein_coding	4094809	4138876	205	2583	2379	204	493	3076	631.838	-1.13099	0.242429	-4.66524	3.08256e-06	3.76148e-05
ENST00000221448	+	ENSG00000104852	SNRNP70	protein_coding	49085451	49108563	197	1483	1287	196	120	1603	617.524	-1.72243	0.264015	-6.524	6.84565e-11	2.75071e-09
ENST00000401558	-	ENSG00000082898	XPO1	protein_coding	61477849	61538283	729	3944	3216	728	971	4915	607.526	-3.03294	0.336534	-9.01229	2.01797e-19	3.64886e-17
ENST00000617998	+	ENSG00000181222	POLR2A	protein_coding	7484366	7514616	400	6342	5943	399	409	6751	603.165	-1.4883	0.255172	-5.83255	5.45867e-09	1.41004e-07
ENST00000349496	+	ENSG00000168036	CTNNB1	protein_coding	41199439	41240453	281	2626	2346	280	1111	3737	601.338	-2.46352	0.297742	-8.27399	1.2955e-16	1.71783e-14
ENST00000532489	+	ENSG00000126457	PRMT1	protein_coding	49675897	49688447	507	1484	978	506	202	1686	601.206	-1.32565	0.250596	-5.28999	1.22322e-07	2.35071e-06
ENST00000296503	-	ENSG00000164104	HMGB2	protein_coding	173331695	173335125	875	1504	630	874	385	1889	595.596	-1.26677	0.249323	-5.08085	3.75752e-07	6.22808e-06
ENST00000315579	+	ENSG00000010292	NCAPD2	protein_coding	6493379	6531955	800	5005	4206	799	543	5548	594.066	-1.43895	0.256651	-5.60663	2.06308e-08	4.71662e-07
ENST00000328046	-	ENSG00000174010	KLHL15	protein_coding	23983720	24027186	257	2071	1815	256	4201	6272	589.493	-2.211	0.29397	-7.52115	5.42966e-14	4.23513e-12
ENST00000375964	-	ENSG00000204463	BAG6	protein_coding	31639029	31652700	315	3713	3399	314	102	3815	584.399	-1.04827	0.2563	-4.09	4.31377e-05	0.000373063
ENST00000556029	+	ENSG00000120802	TMPO	protein_coding	98515512	98550379	357	1721	1365	356	2521	4242	578.167	-2.01308	0.279992	-7.18979	6.48897e-13	4.23166e-11
ENST00000621592	+	ENSG00000136997	MYC	protein_coding	127736069	127741434	526	1890	1365	525	476	2366	575.342	-2.64791	0.318938	-8.30226	1.02151e-16	1.40124e-14
ENST00000215829	+	ENSG00000100028	SNRPD3	protein_coding	24555503	24572772	588	968	381	587	795	1763	571.197	-1.21517	0.251899	-4.82401	1.40698e-06	1.8845e-05
ENST00000371224	-	ENSG00000059573	ALDH18A1	protein_coding	95605929	95656706	139	2526	2388	138	833	3359	556.579	-1.04267	0.250011	-4.17047	3.03973e-05	0.000279262
ENST00000511689	-	ENSG00000113648	H2AFY	protein_coding	135333900	135399622	595	1713	1119	594	1076	2789	554.081	-2.78409	0.32924	-8.45611	2.76435e-17	4.22946e-15
ENST00000350030	+	ENSG00000132780	NASP	protein_coding	45584060	45618894	88	2454	2367	87	753	3207	551.552	-1.06827	0.252993	-4.22254	2.41568e-05	0.000229148
ENST00000374825	+	ENSG00000204256	BRD2	protein_coding	32968660	32981505	1702	4107	2406	1701	787	4894	550.565	-1.15047	0.253776	-4.53341	5.80381e-06	6.54039e-05
ENST00000246554	+	ENSG00000126267	COX6B1	protein_coding	35648223	35658861	193	453	261	192	214	667	542.715	-1.28354	0.258824	-4.95914	7.08055e-07	1.06288e-05
ENST00000519065	-	ENSG00000196591	HDAC2	protein_coding	113933028	113971285	378	1844	1467	377	8030	9874	540.555	-1.07503	0.257249	-4.17895	2.92864e-05	0.000271565
ENST00000450554	+	ENSG00000063244	U2AF2	protein_coding	55654146	55674715	960	2375	1416	959	647	3022	539.868	-1.42013	0.264311	-5.37293	7.74685e-08	1.54859e-06
ENST00000323699	+	ENSG00000143753	DEGS1	protein_coding	224183171	224193441	167	1138	972	166	963	2101	539.008	-1.68712	0.28065	-6.01148	1.83841e-09	5.26129e-08
ENST00000377390	-	ENSG00000168066	SF1	protein_coding	64764606	64778730	339	2258	1920	338	1212	3470	535.169	-1.45676	0.266803	-5.46007	4.75937e-08	1.01513e-06
ENST00000621781	-	ENSG00000126067	PSMB2	protein_coding	35599544	35631537	240	494	255	239	3723	4217	529.531	-1.1033	0.255953	-4.31058	1.62828e-05	0.000163156
ENST00000311223	-	ENSG00000135821	GLUL	protein_coding	182381705	182392206	898	2019	1122	897	2700	4719	528.466	-1.38354	0.265135	-5.21823	1.80638e-07	3.29624e-06
ENST00000370355	+	ENSG00000099194	SCD	protein_coding	100347124	100364834	382	1461	1080	381	3901	5362	525.279	-1.32332	0.263396	-5.02405	5.05936e-07	7.955e-06
ENST00000618539	+	ENSG00000079459	FDFT1	protein_coding	11795573	11839304	712	1965	1254	711	695	2660	521.169	-2.36029	0.310556	-7.60021	2.9566e-14	2.45029e-12
ENST00000376033	+	ENSG00000204469	PRRC2A	protein_coding	31620725	31637771	235	6708	6474	234	185	6893	521.142	-1.38419	0.2772	-4.99347	5.93042e-07	9.10857e-06
ENST00000426333	-	ENSG00000108883	EFTUD2	protein_coding	44849943	44899662	299	3217	2919	298	1331	4548	520.874	-1.0525	0.262567	-4.00849	6.11069e-05	0.000501203
ENST00000526148	-	ENSG00000110321	EIF4G2	protein_coding	10797050	10807973	512	3235	2724	511	766	4001	519.986	-1.35652	0.269051	-5.04189	4.60964e-07	7.33485e-06
ENST00000368865	+	ENSG00000154473	BUB3	protein_coding	123154277	123170467	210	1196	987	209	6632	7828	517.209	-1.96469	0.290371	-6.76613	1.32276e-11	6.33967e-10
ENST00000269321	-	ENSG00000141522	ARHGDIA	protein_coding	81867721	81871406	137	751	615	136	1155	1906	508.786	-1.45048	0.27906	-5.19772	2.01745e-07	3.63141e-06
ENST00000544484	-	ENSG00000111642	CHD4	protein_coding	6570083	6607368	148	5961	5814	147	593	6554	507.05	-1.58444	0.278717	-5.68477	1.3099e-08	3.13902e-07
ENST00000205402	+	ENSG00000091140	DLD	protein_coding	107890970	107921203	282	1811	1530	281	1944	3755	503.943	-1.82157	0.293432	-6.20782	5.37247e-10	1.70974e-08
ENST00000482108	+	ENSG00000242265	PEG10	protein_coding	94656325	94669695	480	1457	978	479	5161	6618	500.667	-2.62685	0.331991	-7.9124	2.52479e-15	2.57528e-13
ENST00000368654	-	ENSG00000148773	MKI67	protein_coding	128096659	128126385	377	10147	9771	376	2531	12678	494.998	-1.12177	0.263444	-4.25809	2.06179e-05	0.000201519
ENST00000375663	-	ENSG00000204394	VARS	protein_coding	31777518	31795953	442	4236	3795	441	76	4312	492.974	-1.21225	0.268209	-4.51981	6.18948e-06	6.89685e-05
ENST00000357388	+	ENSG00000113810	SMC4	protein_coding	160399304	160434962	452	4318	3867	451	1153	5471	480.366	-1.14256	0.268601	-4.25373	2.10235e-05	0.000204478
ENST00000284727	-	ENSG00000154518	ATP5G3	protein_coding	175176258	175184607	3026	3454	429	3025	2030	5484	480.327	-1.32348	0.272929	-4.84917	1.23979e-06	1.6948e-05
ENST00000422154	-	ENSG00000123562	MORF4L2	protein_coding	103675500	103686818	456	1322	867	455	661	1983	475.124	-2.65361	0.345374	-7.6833	1.55041e-14	1.34077e-12
ENST00000314940	-	ENSG00000177733	HNRNPA0	protein_coding	137745651	137754376	311	1228	918	310	7498	8726	472.421	-1.64767	0.292235	-5.63816	1.71874e-08	4.04564e-07
ENST00000616122	-	ENSG00000135316	SYNCRIP	protein_coding	85607785	85642922	273	1667	1395	272	5097	6764	456.53	-1.26359	0.283401	-4.45867	8.24683e-06	8.91465e-05
ENST00000400181	+	ENSG00000004487	KDM1A	protein_coding	23019493	23083688	105	2735	2631	104	324	3059	453.932	-1.36662	0.28089	-4.86532	1.1427e-06	1.57835e-05
ENST00000381844	-	ENSG00000134308	YWHAQ	protein_coding	9583972	9630616	165	902	738	164	1314	2216	452.262	-1.16491	0.274785	-4.23933	2.24188e-05	0.000214897
ENST00000258341	+	ENSG00000135862	LAMC1	protein_coding	183023460	183145592	258	5087	4830	257	2802	7889	451.836	-1.81464	0.299819	-6.05245	1.42655e-09	4.2991e-08
ENST00000508053	-	ENSG00000138829	FBN2	protein_coding	128258037	128659185	976	9714	8739	975	1418	11132	451.172	-3.17027	0.391506	-8.09765	5.60322e-16	6.36846e-14
ENST00000453386	-	ENSG00000136527	TRA2B	protein_coding	185915906	185938136	277	1143	867	276	1809	2952	439.342	-2.64655	0.352851	-7.50049	6.35821e-14	4.86403e-12
ENST00000373715	+	ENSG00000112081	SRSF3	protein_coding	36594368	36605600	117	611	495	116	3611	4222	437.942	-1.83793	0.304733	-6.03127	1.6268e-09	4.75838e-08
ENST00000612661	+	ENSG00000277443	MARCKS	protein_coding	113857362	113863471	385	1383	999	384	2892	4275	436.399	-1.48192	0.425039	-3.48656	0.000489273	0.00294007
ENST00000381341	+	ENSG00000079785	DDX1	protein_coding	15591178	15631111	390	2612	2223	389	205	2817	431.901	-1.11074	0.280547	-3.95918	7.52061e-05	0.000597145
ENST00000227524	-	ENSG00000110107	PRPF19	protein_coding	60890730	60906588	207	1721	1515	206	436	2157	431.03	-1.16113	0.282941	-4.10379	4.06432e-05	0.00035612
ENST00000361188	-	ENSG00000198901	PRC1	protein_coding	90966077	90995629	1213	3033	1821	1212	1054	4087	429.422	-1.07268	0.276936	-3.87337	0.00010734	0.000811786
ENST00000402367	+	ENSG00000170889	RPS9	protein_coding	54200872	54207647	116	535	420	115	1082	1617	423.075	-1.09963	0.292954	-3.75361	0.000174309	0.00122944
ENST00000243563	+	ENSG00000077312	SNRPA	protein_coding	40750859	40765389	551	1399	849	550	222	1621	422.482	-1.15384	0.286981	-4.02063	5.80431e-05	0.000482384
ENST00000225972	-	ENSG00000108829	LRRC59	protein_coding	50381238	50397553	237	1160	924	236	1750	2910	420.744	-1.55286	0.301242	-5.15487	2.53803e-07	4.40885e-06
ENST00000284984	-	ENSG00000154734	ADAMTS1	protein_coding	26835747	26845409	456	3359	2904	455	1832	5191	419.696	-1.17102	0.286337	-4.08966	4.32002e-05	0.000373063
ENST00000342274	-	ENSG00000183337	BCOR	protein_coding	40051248	40177329	364	5529	5166	363	861	6390	413.959	-2.12819	0.327685	-6.49461	8.32468e-11	3.27877e-09
ENST00000260731	+	ENSG00000138160	KIF11	protein_coding	92593286	92655395	91	3261	3171	90	1599	4860	412.587	-1.62791	0.308794	-5.27182	1.35081e-07	2.5689e-06
ENST00000407627	-	ENSG00000066044	ELAVL1	protein_coding	7958579	8005608	131	1111	981	130	4904	6015	412.085	-1.38476	0.292908	-4.72763	2.27152e-06	2.87775e-05
ENST00000354618	+	ENSG00000054118	THRAP3	protein_coding	36224416	36305357	225	3092	2868	224	1340	4432	411.541	-1.19604	0.285984	-4.18217	2.88738e-05	0.000269624
ENST00000537253	-	ENSG00000124789	NUP153	protein_coding	17615035	17706834	448	4968	4521	447	1062	6030	411	-1.62037	0.302901	-5.3495	8.82e-08	1.74557e-06
ENST00000241704	-	ENSG00000122218	COPA	protein_coding	160289273	160343400	231	3905	3675	230	884	4789	410.03	-2.16116	0.332166	-6.50627	7.70403e-11	3.06466e-09
ENST00000283131	+	ENSG00000153147	SMARCA5	protein_coding	143513463	143557486	463	3621	3159	462	4302	7923	400.863	-2.22517	0.340231	-6.54019	6.14406e-11	2.5197e-09
ENST00000022615	+	ENSG00000078668	VDAC3	protein_coding	42391903	42405897	69	920	852	68	435	1355	400.567	-1.57771	0.305148	-5.17031	2.33706e-07	4.09553e-06
ENST00000357325	-	ENSG00000143321	HDGF	protein_coding	156742107	156751744	316	1038	723	315	1342	2380	398.956	-1.17097	0.289312	-4.04743	5.1783e-05	0.000439217
ENST00000434724	-	ENSG00000103342	GSPT1	protein_coding	11868128	11915920	201	2114	1914	200	4991	7105	396.69	-1.31899	0.294798	-4.4742	7.66974e-06	8.33105e-05
ENST00000320027	-	ENSG00000120694	HSPH1	protein_coding	31135049	31161927	346	2922	2577	345	2269	5191	394.629	-2.81187	0.385735	-7.28965	3.10752e-13	2.16872e-11
ENST00000455915	-	ENSG00000100401	RANGAP1	protein_coding	41245615	41282514	1471	3234	1764	1470	988	4222	389.89	-2.17993	0.339864	-6.4141	1.41654e-10	5.21758e-09
ENST00000302418	-	ENSG00000170759	KIF5B	protein_coding	32009010	32056431	459	3350	2892	458	2527	5877	388.699	-2.64703	0.373512	-7.08685	1.37196e-12	7.79664e-11
ENST00000371160	+	ENSG00000101972	STAG2	protein_coding	123961314	124102656	291	3986	3696	290	2059	6045	387.504	-1.44981	0.307824	-4.70986	2.47885e-06	3.12053e-05
ENST00000308696	+	ENSG00000173692	PSMD1	protein_coding	231056864	231172827	163	3024	2862	162	302	3326	387.163	-2.22234	0.348732	-6.37264	1.85799e-10	6.71916e-09
ENST00000331569	+	ENSG00000183779	ZNF703	protein_coding	37695751	37700021	230	2002	1773	229	1347	3349	384.035	-1.16533	0.485485	-2.40033	0.0163801	0.0490188
ENST00000460403	+	ENSG00000132963	POMP	protein_coding	28659104	28678925	363	605	243	362	823	1428	383.997	-1.04395	0.293157	-3.56108	0.000369339	0.00232818
ENST00000371327	+	ENSG00000119969	HELLS	protein_coding	94590699	94613905	1	933	933	0	4054	4987	381.598	-1.156	0.304487	-3.79654	0.000146728	0.0010574
ENST00000420959	-	ENSG00000110880	CORO1C	protein_coding	108645115	108702998	50	1633	1584	49	2288	3921	379.505	-1.24229	0.298544	-4.16116	3.16631e-05	0.000289553
ENST00000367075	-	ENSG00000092820	EZR	protein_coding	158765748	158819412	170	1930	1761	169	1166	3096	377.986	-1.16927	0.296355	-3.94552	7.96274e-05	0.000630991
ENST00000539281	+	ENSG00000148834	GSTO1	protein_coding	104254194	104267459	357	998	642	356	54	1052	374.445	-2.01489	0.337286	-5.97383	2.31749e-09	6.40206e-08
ENST00000335007	-	ENSG00000186298	PPP1CC	protein_coding	110719680	110742898	192	1163	972	191	1396	2559	373.621	-2.1124	0.344017	-6.14041	8.23067e-10	2.51858e-08
ENST00000599117	+	ENSG00000196235	SUPT5H	protein_coding	39441643	39476670	368	3631	3264	367	271	3902	364.656	-1.57176	0.318006	-4.94255	7.71072e-07	1.14027e-05
ENST00000360003	-	ENSG00000197771	MCMBP	protein_coding	119829404	119872754	171	2099	1929	170	2070	4169	363.547	-2.06851	0.346985	-5.96139	2.50098e-09	6.86132e-08
ENST00000481195	-	ENSG00000113575	PPP2CA	protein_coding	134194334	134226142	282	1211	930	281	3438	4649	360.712	-3.52683	0.473393	-7.45011	9.32646e-14	6.87049e-12
ENST00000265866	+	ENSG00000096746	HNRNPH3	protein_coding	68332075	68343187	166	1206	1041	165	1133	2339	359.32	-1.71588	0.328188	-5.22835	1.71033e-07	3.13534e-06
ENST00000296543	+	ENSG00000164134	NAA15	protein_coding	139301455	139391382	324	2924	2601	323	3298	6222	357.409	-2.98461	0.418313	-7.13488	9.68748e-13	6.02138e-11
ENST00000370206	-	ENSG00000117519	CNN3	protein_coding	94896951	94927278	385	1374	990	384	791	2165	355.63	-2.97702	0.418983	-7.10535	1.2002e-12	7.23391e-11
ENST00000321265	+	ENSG00000090273	NUDC	protein_coding	26921726	26946862	124	1119	996	123	681	1800	354.94	-1.97789	0.342263	-5.77887	7.52057e-09	1.85184e-07
ENST00000254719	+	ENSG00000132383	RPA1	protein_coding	1829984	1899554	111	1961	1851	110	2379	4340	354.75	-1.56657	0.319587	-4.90188	9.49238e-07	1.33903e-05
ENST00000314888	-	ENSG00000137076	TLN1	protein_coding	35696948	35732395	355	7980	7626	354	843	8823	353.151	-2.96524	0.417725	-7.09854	1.26081e-12	7.37573e-11
ENST00000370873	-	ENSG00000101182	PSMA7	protein_coding	62136735	62143430	128	874	747	127	122	996	351.748	-1.07477	0.300564	-3.57583	0.000349113	0.00223563
ENST00000372839	+	ENSG00000166913	YWHAB	protein_coding	44885711	44908532	275	1015	741	274	2094	3109	351.701	-2.29638	0.362822	-6.32923	2.46387e-10	8.5976e-09
ENST00000217971	+	ENSG00000101856	PGRMC1	protein_coding	119236253	119244466	112	699	588	111	1212	1911	348.732	-1.26758	0.309797	-4.09163	4.28349e-05	0.000372047
ENST00000228251	-	ENSG00000060138	YBX3	protein_coding	10699213	10723312	202	1320	1119	201	476	1796	347.88	-1.79672	0.340864	-5.27109	1.35613e-07	2.5689e-06
ENST00000382361	+	ENSG00000075618	FSCN1	protein_coding	5592823	5606655	115	1596	1482	114	1181	2777	346.066	-1.14595	0.316332	-3.62264	0.000291615	0.00190171
ENST00000242776	-	ENSG00000123136	DDX39A	protein_coding	14408851	14419367	103	1386	1284	102	85	1471	346.017	-1.40398	0.315632	-4.44817	8.66052e-06	9.31123e-05
ENST00000318607	-	ENSG00000070756	PABPC1	protein_coding	100702916	100722712	1130	3040	1911	1129	445	3485	345.01	-2.60244	0.389093	-6.68848	2.25505e-11	1.00793e-09
ENST00000422006	+	ENSG00000138385	SSB	protein_coding	169791933	169807071	1910	2466	557	1909	-3	2463	343.906	-1.31757	0.315259	-4.17931	2.92394e-05	0.000271565
ENST00000371142	-	ENSG00000077147	TM9SF3	protein_coding	96518109	96587052	218	1987	1770	217	4154	6141	340.021	-1.76091	0.340008	-5.17902	2.23057e-07	3.94364e-06
ENST00000613434	-	ENSG00000136758	YME1L1	protein_coding	27110112	27154420	211	2262	2052	210	1865	4127	337.434	-2.35833	0.376403	-6.26545	3.71756e-10	1.24273e-08
ENST00000216479	+	ENSG00000100591	AHSA1	protein_coding	77458030	77469474	161	1177	1017	160	225	1402	335.771	-1.05932	0.306221	-3.45933	0.000541528	0.00318198
ENST00000281141	+	ENSG00000151465	CDC123	protein_coding	12195966	12250588	281	1291	1011	280	251	1542	335.635	-1.60189	0.331642	-4.83019	1.36405e-06	1.83318e-05
ENST00000292123	+	ENSG00000160633	SAFB	protein_coding	5623099	5668478	108	2855	2748	107	187	3042	334.263	-1.15611	0.311607	-3.71016	0.000207125	0.00142551
ENST00000271308	-	ENSG00000143106	PSMA5	protein_coding	109399031	109426351	22	747	726	21	2982	3729	332.776	-1.00906	0.305598	-3.30191	0.000960288	0.00508659
ENST00000296417	-	ENSG00000164032	H2AFZ	protein_coding	99948088	99950388	219	605	387	218	374	979	330.826	-1.86235	0.345085	-5.39679	6.78444e-08	1.37696e-06
ENST00000393561	-	ENSG00000091136	LAMB1	protein_coding	107923803	108002027	186	5618	5433	185	148	5766	326.893	-1.4701	0.326835	-4.49797	6.86047e-06	7.55982e-05
ENST00000256689	-	ENSG00000134294	SLC38A2	protein_coding	46358189	46372867	446	1966	1521	445	2922	4888	325.867	-1.30103	0.320445	-4.06006	4.90599e-05	0.000417902
ENST00000413379	+	ENSG00000142230	SAE1	protein_coding	47130829	47210636	103	1002	900	102	1311	2313	325.272	-1.1826	0.316114	-3.74107	0.000183239	0.00128106
ENST00000610897	-	ENSG00000078369	GNB1	protein_coding	1785285	1891117	345	1367	1023	344	1778	3145	325.23	-3.64566	0.512962	-7.10709	1.18518e-12	7.23391e-11
ENST00000249923	-	ENSG00000129083	COPB1	protein_coding	14457506	14499852	302	3163	2862	301	318	3481	324.638	-2.58432	0.400776	-6.44829	1.13118e-10	4.24511e-09
ENST00000230056	+	ENSG00000112312	GMNN	protein_coding	24774938	24786099	333	962	630	332	300	1262	324.23	-1.7296	0.341277	-5.06803	4.01952e-07	6.52513e-06
ENST00000254810	-	ENSG00000132475	H3F3B	protein_coding	75776434	75779779	134	544	411	133	2161	2705	323.49	-1.06127	0.319799	-3.31857	0.000904804	0.00483778
ENST00000372857	-	ENSG00000090621	PABPC4	protein_coding	39560816	39576744	794	2728	1935	793	320	3048	321.766	-3.01488	0.440093	-6.85056	7.35627e-12	3.65791e-10
ENST00000544216	+	ENSG00000257103	LSM14A	protein_coding	34172566	34229515	78	1469	1392	77	2127	3596	316.855	-1.50382	0.332467	-4.52322	6.09045e-06	6.80557e-05
ENST00000261772	-	ENSG00000090861	AARS	protein_coding	70252295	70289543	145	3051	2907	144	426	3477	313.99	-1.4021	0.336175	-4.17073	3.03619e-05	0.000279262
ENST00000234111	-	ENSG00000115758	ODC1	protein_coding	10439968	10448504	512	1897	1386	511	756	2653	312.726	-3.31171	0.479614	-6.90496	5.02193e-12	2.59577e-10
ENST00000393104	+	ENSG00000150593	PDCD4	protein_coding	110871795	110900005	404	1780	1377	403	1917	3697	310.444	-2.36454	0.395262	-5.9822	2.20144e-09	6.12401e-08
ENST00000380737	+	ENSG00000221914	PPP2R2A	protein_coding	26291491	26372680	330	1673	1344	329	2267	3940	310.019	-2.85909	0.433609	-6.59371	4.28967e-11	1.81535e-09
ENST00000371269	-	ENSG00000116133	DHCR24	protein_coding	54849633	54887218	100	1650	1551	99	2600	4250	307.944	-1.12344	0.319739	-3.51361	0.000442062	0.00270959
ENST00000256383	+	ENSG00000134001	EIF2S1	protein_coding	67359997	67386516	462	1409	948	461	3076	4485	306.524	-1.44805	0.335687	-4.31369	1.60553e-05	0.000161421
ENST00000359415	+	ENSG00000095139	ARCN1	protein_coding	118572424	118602928	166	1824	1659	165	2214	4038	305.839	-1.84055	0.36119	-5.0958	3.47277e-07	5.82795e-06
ENST00000265077	+	ENSG00000038427	VCAN	protein_coding	83471465	83582303	566	10756	10191	565	1869	12625	305.555	-1.14876	0.322169	-3.5657	0.000362884	0.00230599
ENST00000371477	+	ENSG00000096401	CDC5L	protein_coding	44387525	44450426	300	2708	2409	299	3715	6423	302.918	-1.33906	0.331128	-4.04393	5.25617e-05	0.000443928
ENST00000382456	+	ENSG00000161203	AP2M1	protein_coding	184174689	184184091	315	1616	1302	314	475	2091	302.598	-2.05531	0.370953	-5.54062	3.01406e-08	6.81246e-07
ENST00000372383	-	ENSG00000157514	TSC22D3	protein_coding	107713224	107775787	369	971	603	368	1295	2266	300.086	-1.11636	0.323	-3.45622	0.000547802	0.0032141
ENST00000295685	+	ENSG00000163466	ARPC2	protein_coding	218217210	218254356	262	1164	903	261	441	1605	299.487	-1.03468	0.321653	-3.21677	0.00129645	0.00647897
ENST00000359692	+	ENSG00000079805	DNM2	protein_coding	10718093	10831884	151	2751	2601	150	837	3588	296.868	-1.17675	0.332254	-3.54172	0.000397529	0.00248253
ENST00000256854	-	ENSG00000134440	NARS	protein_coding	57600656	57622173	457	2103	1647	456	996	3099	294.409	-1.04389	0.324973	-3.21222	0.00131714	0.00655768
ENST00000535724	-	ENSG00000156709	AIFM1	protein_coding	130129365	130165887	232	1206	975	231	1262	2468	293.92	-1.37688	0.346047	-3.97887	6.92431e-05	0.000557589
ENST00000286398	+	ENSG00000136824	SMC2	protein_coding	104094260	104141409	305	3898	3594	304	2094	5992	293.878	-1.88783	0.366303	-5.15374	2.55341e-07	4.41629e-06
ENST00000504154	+	ENSG00000145147	SLIT2	protein_coding	20253564	20620557	253	4842	4590	252	1548	6390	292.497	-2.67401	0.426887	-6.26397	3.75293e-10	1.2441e-08
ENST00000310118	+	ENSG00000175166	PSMD2	protein_coding	184298709	184309054	559	3285	2727	558	164	3449	291.768	-1.10685	0.327177	-3.38303	0.000716907	0.00401105
ENST00000553521	+	ENSG00000100650	SRSF5	protein_coding	69726900	69772004	1454	2272	819	1453	543	2815	291.488	-1.36111	0.337795	-4.02939	5.59214e-05	0.000468327
ENST00000354831	-	ENSG00000078618	NRDC	protein_coding	51789191	51878805	191	3850	3660	190	45	3895	290.971	-2.05589	0.378271	-5.43496	5.48098e-08	1.13085e-06
ENST00000355272	-	ENSG00000065000	AP3D1	protein_coding	2100994	2151541	208	3855	3648	207	1179	5034	289.461	-1.25944	0.337222	-3.73475	0.000187902	0.00130906
ENST00000321442	+	ENSG00000164466	SFXN1	protein_coding	175478395	175529742	255	1223	969	254	3008	4231	289.371	-1.44192	0.343265	-4.20059	2.66216e-05	0.000250949
ENST00000397117	-	ENSG00000157020	SEC13	protein_coding	10300950	10321061	593	1447	855	592	156	1603	288.682	-1.17012	0.330662	-3.53872	0.000402073	0.00250697
ENST00000327578	+	ENSG00000078674	PCM1	protein_coding	17922857	18029944	423	6005	5583	422	2282	8287	288.264	-2.24589	0.392919	-5.71591	1.09121e-08	2.64684e-07
ENST00000530271	+	ENSG00000060237	WNK1	protein_coding	752923	911451	644	9145	8502	643	2659	11804	287.695	-2.94909	0.456441	-6.46106	1.03971e-10	4.0155e-09
ENST00000306627	+	ENSG00000170142	UBE2E1	protein_coding	23805903	23891316	220	801	582	219	710	1511	287.051	-1.2467	0.339789	-3.66905	0.00024345	0.00164702
ENST00000252512	+	ENSG00000130227	XPO7	protein_coding	21919671	22006585	101	3364	3264	100	1497	4861	282.726	-1.21935	0.335957	-3.62949	0.000283985	0.00186418
ENST00000229268	+	ENSG00000111667	USP5	protein_coding	6852128	6866629	53	2629	2577	52	552	3181	281.985	-1.1279	0.333671	-3.38028	0.000724115	0.00401748
ENST00000378565	+	ENSG00000136156	ITM2B	protein_coding	48233158	48270357	204	1004	801	203	9133	10137	281.178	-2.35767	0.405977	-5.8074	6.34487e-09	1.61794e-07
ENST00000392711	+	ENSG00000108946	PRKAR1A	protein_coding	68512379	68533423	208	1353	1146	207	2974	4327	280.733	-2.91156	0.457837	-6.35939	2.02551e-10	7.25899e-09
ENST00000431635	-	ENSG00000117395	EBNA1BP2	protein_coding	43164175	43172570	150	1235	1086	149	268	1503	280.411	-1.48553	0.349709	-4.24792	2.15769e-05	0.000208839
ENST00000583931	-	ENSG00000143401	ANP32E	protein_coding	150218417	150236156	371	1177	807	370	2274	3451	280.401	-2.61008	0.438496	-5.95235	2.64322e-09	7.20186e-08
ENST00000618229	-	ENSG00000148248	SURF4	protein_coding	133361450	133376166	477	1157	681	476	2043	3200	279.877	-1.43319	0.348395	-4.11369	3.89386e-05	0.00034571
ENST00000430246	-	ENSG00000092199	HNRNPC	protein_coding	21210556	21265516	2953	3834	882	2952	667	4501	274.163	-1.83392	0.376897	-4.86584	1.13971e-06	1.57835e-05
ENST00000303538	-	ENSG00000121892	PDS5A	protein_coding	39822863	39977956	541	4554	4014	540	2622	7176	273.627	-1.71142	0.365932	-4.67688	2.91278e-06	3.58732e-05
ENST00000262348	-	ENSG00000116729	WLS	protein_coding	68125358	68232553	255	1880	1626	254	868	2748	273.627	-2.87209	0.459144	-6.25532	3.96708e-10	1.30422e-08
ENST00000402281	-	ENSG00000100029	PES1	protein_coding	30576628	30607083	993	2342	1350	992	418	2760	271.886	-1.14968	0.339986	-3.38154	0.000720796	0.00401586
ENST00000366844	-	ENSG00000154380	ENAH	protein_coding	225486835	225653142	453	2228	1776	452	10940	13168	270.838	-2.00514	0.386724	-5.18493	2.16093e-07	3.85478e-06
ENST00000376395	-	ENSG00000135018	UBQLN1	protein_coding	83659963	83708203	525	2294	1770	524	1824	4118	269.945	-1.93423	0.383342	-5.04572	4.51827e-07	7.21835e-06
ENST00000289371	+	ENSG00000158417	EIF5B	protein_coding	99337353	99401326	203	3865	3663	202	1912	5777	269.348	-1.93085	0.384927	-5.01615	5.27176e-07	8.25632e-06
ENST00000261254	+	ENSG00000118971	CCND2	protein_coding	4273772	4305350	270	1139	870	269	5341	6480	268.392	-2.73436	0.452977	-6.03642	1.57571e-09	4.6431e-08
ENST00000487519	+	ENSG00000108064	TFAM	protein_coding	58385022	58399221	527	1267	741	526	4147	5414	266.911	-1.03102	0.337335	-3.05637	0.00224034	0.0100971
ENST00000617285	-	ENSG00000149428	HYOU1	protein_coding	119044189	119057137	126	3125	3000	125	1404	4529	266.008	-1.34598	0.35238	-3.81968	0.000133626	0.000977139
ENST00000445593	+	ENSG00000104341	LAPTM4B	protein_coding	97775057	97853013	681	1634	954	680	1539	3173	265.925	-1.29666	0.350033	-3.70439	0.000211897	0.00145332
ENST00000264161	-	ENSG00000115866	DARS	protein_coding	135906677	135985684	217	1722	1506	216	639	2361	264.738	-2.18496	0.407899	-5.35662	8.47911e-08	1.6865e-06
ENST00000539097	+	ENSG00000100644	HIF1A	protein_coding	61697622	61748259	230	2782	2553	229	1174	3956	263.665	-1.96226	0.388674	-5.04859	4.45077e-07	7.13917e-06
ENST00000371222	-	ENSG00000177606	JUN	protein_coding	58780788	58784327	1258	2253	996	1257	1287	3540	260.127	-3.16318	0.50484	-6.2657	3.71164e-10	1.24273e-08
ENST00000357586	-	ENSG00000100280	AP1B1	protein_coding	29327682	29388583	188	3037	2850	187	1139	4176	259.521	-3.30434	0.523872	-6.30754	2.83508e-10	9.80692e-09
ENST00000336761	+	ENSG00000071626	DAZAP1	protein_coding	1407569	1435684	206	1342	1137	205	948	2290	258.405	-1.92847	0.390383	-4.93995	7.81433e-07	1.14825e-05
ENST00000380155	+	ENSG00000169895	SYAP1	protein_coding	16719632	16765336	94	1152	1059	93	4977	6129	257.261	-1.5511	0.367098	-4.22532	2.38605e-05	0.000227075
ENST00000356657	+	ENSG00000160752	FDPS	protein_coding	155308916	155320665	163	1422	1260	162	56	1478	255.294	-1.65467	0.374051	-4.42365	9.70472e-06	0.000102674
ENST00000338370	-	ENSG00000175756	AURKAIP1	protein_coding	1373730	1375157	402	1001	600	401	71	1072	254.253	-1.21704	0.353365	-3.44415	0.000572851	0.00332187
ENST00000373019	-	ENSG00000183431	SF3A3	protein_coding	37956975	37990921	957	2462	1506	956	1211	3673	253.014	-1.70007	0.378136	-4.49591	6.9273e-06	7.5914e-05
ENST00000435765	+	ENSG00000161057	PSMC2	protein_coding	103344914	103369395	412	1713	1302	411	1341	3054	252.783	-1.41244	0.363826	-3.88218	0.000103524	0.00078591
ENST00000216038	-	ENSG00000100220	RTCB	protein_coding	32387582	32412255	100	1617	1518	99	410	2027	251.57	-1.15202	0.356183	-3.23435	0.00121921	0.00616267
ENST00000614328	-	ENSG00000110958	PTGES3	protein_coding	56663343	56688408	447	941	495	446	1136	2077	251.276	-2.85607	0.483586	-5.90601	3.50484e-09	9.35723e-08
ENST00000394566	-	ENSG00000172716	SLFN11	protein_coding	35350305	35373620	274	2979	2706	273	2051	5030	250.947	-1.75045	0.389332	-4.49603	6.92343e-06	7.5914e-05
ENST00000261714	-	ENSG00000108578	BLMH	protein_coding	30248195	30291994	176	1543	1368	175	822	2365	250.189	-1.04755	0.346541	-3.02288	0.00250379	0.0110545
ENST00000549578	-	ENSG00000111237	VPS29	protein_coding	110491097	110502117	67	615	549	66	908	1523	246.278	-1.53527	0.373254	-4.1132	3.90205e-05	0.00034571
ENST00000541124	+	ENSG00000131467	PSME3	protein_coding	42833142	42843758	491	1186	696	490	2180	3366	244.496	-2.39434	0.438556	-5.4596	4.772e-08	1.01513e-06
ENST00000303210	+	ENSG00000172354	GNB2	protein_coding	100673531	100679174	483	1505	1023	482	373	1878	243.12	-2.20751	0.4215	-5.23726	1.62977e-07	3.04376e-06
ENST00000340513	+	ENSG00000088325	TPX2	protein_coding	31739271	31801805	529	2880	2352	528	725	3605	242.962	-2.20693	0.421337	-5.23792	1.624e-07	3.04376e-06
ENST00000367455	-	ENSG00000116750	UCHL5	protein_coding	193012250	193059496	237	1226	990	236	4101	5327	242.933	-1.13786	0.355381	-3.2018	0.00136574	0.00675735
ENST00000366577	+	ENSG00000116984	MTR	protein_coding	236795310	236903981	395	4192	3798	394	6337	10529	242.591	-1.08743	0.357771	-3.03945	0.00237012	0.0105699
ENST00000397708	-	ENSG00000160294	MCM3AP	protein_coding	46235133	46286297	256	6198	5943	255	135	6333	241.738	-2.471	0.445356	-5.54837	2.88349e-08	6.55458e-07
ENST00000361505	+	ENSG00000198805	PNP	protein_coding	20469379	20477094	147	1016	870	146	493	1509	240.499	-2.46317	0.445516	-5.5288	3.22431e-08	7.2465e-07
ENST00000257904	-	ENSG00000135446	CDK4	protein_coding	57747727	57752521	367	1278	912	366	798	2076	238.907	-1.20897	0.360967	-3.34924	0.000810338	0.00444012
ENST00000297338	-	ENSG00000164754	RAD21	protein_coding	116845935	116874866	289	2184	1896	288	1565	3749	238.735	-1.42511	0.37409	-3.80955	0.000139221	0.00101062
ENST00000216129	-	ENSG00000100304	TTLL12	protein_coding	43166622	43187133	65	1999	1935	64	1386	3385	238.549	-1.00726	0.35726	-2.8194	0.00481141	0.0184926
ENST00000377298	-	ENSG00000171603	CLSTN1	protein_coding	9729026	9824526	794	3739	2946	793	1482	5221	238.544	-1.79828	0.395569	-4.54605	5.46616e-06	6.24923e-05
ENST00000614445	-	ENSG00000167085	PHB	protein_coding	49404049	49414905	191	1009	819	190	943	1952	237.647	-1.4744	0.375472	-3.92679	8.60887e-05	0.000672908
ENST00000257934	+	ENSG00000135476	ESPL1	protein_coding	53268299	53293643	92	6454	6363	91	169	6623	236.614	-1.14022	0.360036	-3.16695	0.00154045	0.0074188
ENST00000409587	+	ENSG00000105223	PLD3	protein_coding	40348685	40378483	398	1870	1473	397	310	2180	234.6	-2.06766	0.417576	-4.95158	7.36121e-07	1.09753e-05
ENST00000243253	+	ENSG00000058262	SEC61A1	protein_coding	128052369	128071682	185	1615	1431	184	2020	3635	233.855	-1.83488	0.400933	-4.57652	4.72765e-06	5.48297e-05
ENST00000301905	-	ENSG00000168078	PBK	protein_coding	27809620	27838095	465	1433	969	464	685	2118	232.494	-2.62058	0.474629	-5.52132	3.36469e-08	7.47914e-07
ENST00000339399	+	ENSG00000136938	ANP32B	protein_coding	97983361	98015943	196	951	756	195	512	1463	231.924	-1.00726	0.36583	-2.75337	0.00589854	0.021868
ENST00000371856	-	ENSG00000124214	STAU1	protein_coding	49113339	49188367	412	2145	1734	411	1539	3684	231.685	-1.05323	0.358586	-2.93718	0.00331211	0.013913
ENST00000379516	+	ENSG00000205302	SNX2	protein_coding	122774996	122830108	109	1668	1560	108	460	2128	230.829	-1.09698	0.361232	-3.03677	0.00239127	0.0106285
ENST00000358015	+	ENSG00000119318	RAD23B	protein_coding	107283279	107332194	352	1581	1230	351	2538	4119	230.144	-1.73953	0.401707	-4.33035	1.48874e-05	0.000150693
ENST00000359428	+	ENSG00000126883	NUP214	protein_coding	131125561	131234670	145	6417	6273	144	1183	7600	230.141	-1.24957	0.368908	-3.3872	0.000706088	0.00397287
ENST00000499810	-	ENSG00000120705	ETF1	protein_coding	138506095	138543229	450	1664	1215	449	2210	3874	229.362	-2.03147	0.418483	-4.85438	1.20764e-06	1.66228e-05
ENST00000409682	+	ENSG00000115233	PSMD14	protein_coding	161308038	161411717	705	1637	933	704	317	1954	228.566	-2.83326	0.500023	-5.66625	1.45954e-08	3.45599e-07
ENST00000314616	+	ENSG00000109111	SUPT6H	protein_coding	28662091	28702684	284	5464	5181	283	1059	6523	228.41	-1.07824	0.362109	-2.97767	0.00290453	0.012491
ENST00000286835	-	ENSG00000156304	SCAF4	protein_coding	31671033	31732075	384	3827	3444	383	366	4193	228.106	-1.40534	0.381631	-3.68245	0.000231003	0.00157621
ENST00000369755	+	ENSG00000065613	SLK	protein_coding	103967201	104029233	546	4253	3708	545	3513	7766	227.609	-2.58744	0.47609	-5.43478	5.48652e-08	1.13085e-06
ENST00000354464	-	ENSG00000196497	IPO4	protein_coding	24180219	24188964	178	3423	3246	177	223	3646	227.189	-1.06787	0.363382	-2.9387	0.00329594	0.013913
ENST00000373719	+	ENSG00000147162	OGT	protein_coding	71533083	71575897	218	3358	3141	217	2103	5461	226.992	-1.06624	0.36381	-2.93076	0.00338129	0.0141736
ENST00000251195	-	ENSG00000092853	CLSPN	protein_coding	35720218	35769967	98	4096	3999	97	673	4769	226.531	-1.57896	0.391706	-4.03098	5.55456e-05	0.000466161
ENST00000378526	+	ENSG00000005156	LIG3	protein_coding	34980494	35009743	134	3163	3030	133	5237	8400	226.395	-1.06188	0.362862	-2.92642	0.00342891	0.014328
ENST00000424576	-	ENSG00000089009	RPL6	protein_coding	112405203	112409596	187	1053	867	186	21	1074	225.559	-1.00554	0.361851	-2.77889	0.00545455	0.02047
ENST00000358746	-	ENSG00000198677	TTC37	protein_coding	95463895	95555007	300	4994	4695	299	712	5706	225.433	-1.50574	0.387099	-3.88979	0.00010033	0.00076458
ENST00000511355	+	ENSG00000239672	NME1	protein_coding	51153581	51162428	87	335	249	86	1310	1645	221.929	-1.54502	0.399542	-3.86698	0.000110192	0.000827062
ENST00000617185	-	ENSG00000141510	TP53	protein_coding	7668402	7687550	203	1228	1026	202	1496	2724	221.9	-2.3357	0.450799	-5.18124	2.2042e-07	3.91442e-06
ENST00000321341	+	ENSG00000082212	ME2	protein_coding	50878734	50954257	588	2342	1755	587	7073	9415	221.577	-2.14595	0.434425	-4.93975	7.82238e-07	1.14825e-05
ENST00000614616	-	ENSG00000153922	CHD1	protein_coding	98853985	98928957	568	5700	5133	567	2395	8095	221.479	-2.05898	0.43128	-4.7741	1.80509e-06	2.35431e-05
ENST00000328090	+	ENSG00000108021	FAM208B	protein_coding	5684838	5763740	626	7918	7293	625	708	8626	219.676	-1.73241	0.406292	-4.26395	2.00845e-05	0.000197275
ENST00000367274	-	ENSG00000077152	UBE2T	protein_coding	202331657	202341980	151	744	594	150	178	922	219.587	-1.11332	0.371654	-2.99559	0.00273912	0.0118496
ENST00000278823	-	ENSG00000149480	MTA2	protein_coding	62593214	62601840	391	2397	2007	390	661	3058	219.513	-2.64362	0.494403	-5.34708	8.93838e-08	1.76024e-06
ENST00000336273	+	ENSG00000147649	MTDH	protein_coding	97644179	97728770	329	2077	1749	328	4100	6177	219.477	-1.73101	0.406863	-4.25452	2.09495e-05	0.000204258
ENST00000394334	+	ENSG00000134602	STK26	protein_coding	132023265	132075943	254	1504	1251	253	1784	3288	218.424	-2.41308	0.461012	-5.23431	1.65603e-07	3.07835e-06
ENST00000438331	-	ENSG00000122359	ANXA11	protein_coding	80150889	80205572	484	2001	1518	483	4964	6965	217.774	-1.51072	0.395469	-3.82006	0.000133417	0.000977139
ENST00000369851	+	ENSG00000065135	GNAI3	protein_coding	109548611	109618321	111	1175	1065	110	25999	27174	217.463	-2.11677	0.440517	-4.80521	1.54591e-06	2.04988e-05
ENST00000369367	-	ENSG00000139218	SCAF11	protein_coding	45919131	45990565	235	4626	4392	234	2917	7543	217.423	-2.11602	0.437233	-4.83956	1.30128e-06	1.75474e-05
ENST00000369905	-	ENSG00000138107	ACTR1A	protein_coding	102479229	102502711	65	1195	1131	64	1634	2829	217.081	-1.7114	0.407559	-4.19916	2.67912e-05	0.000251951
ENST00000267884	-	ENSG00000140319	SRP14	protein_coding	40035739	40039188	73	483	411	72	594	1077	216.831	-1.78252	0.417931	-4.2651	1.99813e-05	0.000196747
ENST00000395314	+	ENSG00000126777	KTN1	protein_coding	55580317	55684579	69	4142	4074	68	476	4618	216.719	-1.25838	0.384169	-3.27559	0.00105441	0.00552747
ENST00000216554	+	ENSG00000100664	EIF5	protein_coding	103334002	103345025	677	1972	1296	676	3973	5945	216.47	-1.85913	0.424637	-4.37816	1.19684e-05	0.000123342
ENST00000361464	-	ENSG00000198408	MGEA5	protein_coding	101784443	101818418	397	3147	2751	396	2008	5155	215.867	-2.61956	0.484905	-5.40222	6.58196e-08	1.34272e-06
ENST00000346329	+	ENSG00000085733	CTTN	protein_coding	70398404	70436584	309	1850	1542	308	1422	3272	215.54	-1.494	0.393463	-3.79706	0.000146425	0.00105713
ENST00000264893	+	ENSG00000138758	SEPT11	protein_coding	76949703	77038614	202	1491	1290	201	4102	5593	214.862	-1.84576	0.417368	-4.42238	9.76199e-06	0.000103006
ENST00000392502	-	ENSG00000164548	TRA2A	protein_coding	23504784	23532041	912	1454	543	911	775	2229	214.842	-2.1885	0.445302	-4.91464	8.89437e-07	1.27106e-05
ENST00000235090	-	ENSG00000116455	WDR77	protein_coding	111439890	111449376	208	1236	1029	207	1340	2576	213.985	-2.0894	0.436896	-4.78237	1.73237e-06	2.2669e-05
ENST00000303305	+	ENSG00000170515	PA2G4	protein_coding	56104319	56113861	420	1604	1185	419	973	2577	213.969	-1.41762	0.390714	-3.62829	0.000285303	0.00186975
ENST00000619387	+	ENSG00000275700	AATF	protein_coding	36948875	37056871	252	1934	1683	251	207	2141	213.901	-1.68814	0.408371	-4.13385	3.56743e-05	0.000320344
ENST00000549117	-	ENSG00000135404	CD63	protein_coding	55725482	55729707	438	1154	717	437	79	1233	213.494	-1.99898	0.430668	-4.64159	3.45735e-06	4.15508e-05
ENST00000578681	+	ENSG00000198231	DDX42	protein_coding	63773863	63819317	602	3418	2817	601	919	4337	213.267	-1.11526	0.37493	-2.97458	0.00293388	0.0126036
ENST00000340828	+	ENSG00000113328	CCNG1	protein_coding	163437581	163445016	225	1112	888	224	1346	2458	213.193	-1.75655	0.413942	-4.24348	2.20078e-05	0.000212493
ENST00000240851	+	ENSG00000114354	TFG	protein_coding	100709425	100748966	341	1543	1203	340	435	1978	212.462	-2.36884	0.46376	-5.1079	3.25767e-07	5.4911e-06
ENST00000452825	-	ENSG00000126012	KDM5C	protein_coding	53191321	53225422	534	4673	4140	533	1423	6096	212.188	-2.47626	0.473485	-5.22986	1.69643e-07	3.13534e-06
ENST00000271688	-	ENSG00000143418	CERS2	protein_coding	150965173	150975003	427	1569	1143	426	975	2544	209.525	-1.88399	0.424997	-4.43295	9.29521e-06	9.88673e-05
ENST00000291295	+	ENSG00000160014	CALM3	protein_coding	46601236	46610793	200	649	450	199	1640	2289	209.133	-1.13833	0.385769	-2.95082	0.00316935	0.0134553
ENST00000373812	+	ENSG00000198492	YTHDF2	protein_coding	28736759	28769775	363	2102	1740	362	823	2925	209.023	-2.24034	0.455572	-4.91765	8.75896e-07	1.26243e-05
ENST00000366991	+	ENSG00000143476	DTL	protein_coding	212035577	212105006	315	2507	2193	314	2066	4573	208.669	-1.07704	0.377307	-2.85455	0.00430972	0.017008
ENST00000380043	+	ENSG00000047634	SCML1	protein_coding	17737469	17754985	329	1237	909	328	1593	2830	208.181	-1.01841	0.378668	-2.68945	0.00715704	0.0254885
ENST00000287598	+	ENSG00000156970	BUB1B	protein_coding	40161026	40221136	196	3348	3153	195	377	3725	208.05	-2.04473	0.439428	-4.65316	3.26887e-06	3.97663e-05
ENST00000451493	-	ENSG00000133104	SPG20	protein_coding	36301640	36346797	219	2219	2001	218	2725	4944	207.442	-1.70972	0.416243	-4.1075	3.99963e-05	0.000352003
ENST00000393695	-	ENSG00000137497	NUMA1	protein_coding	72002864	72080687	333	6680	6348	332	663	7343	207.285	-2.12875	0.458556	-4.64229	3.44569e-06	4.15362e-05
ENST00000295770	+	ENSG00000163527	STT3B	protein_coding	31532790	31637622	210	2690	2481	209	1558	4248	206.662	-1.00446	0.37531	-2.67634	0.00744319	0.0262259
ENST00000283943	-	ENSG00000153827	TRIP12	protein_coding	229763838	229922009	180	6158	5979	179	3716	9874	206.135	-2.67208	0.500712	-5.33656	9.47265e-08	1.85627e-06
ENST00000523094	-	ENSG00000113282	CLINT1	protein_coding	157785743	157859145	207	2084	1878	206	1903	3987	205.785	-1.77439	0.420253	-4.22219	2.41936e-05	0.000229148
ENST00000344836	-	ENSG00000187555	USP7	protein_coding	8892094	8963484	200	3508	3309	199	1904	5412	205.695	-2.21597	0.457092	-4.84797	1.24729e-06	1.69922e-05
ENST00000265062	+	ENSG00000075785	RAB7A	protein_coding	128726122	128814796	247	870	624	246	1374	2244	205.547	-2.9502	0.536572	-5.49823	3.83618e-08	8.3848e-07
ENST00000374811	-	ENSG00000001497	LAS1L	protein_coding	65512582	65534756	42	2246	2205	41	193	2439	204.913	-1.21944	0.389465	-3.13106	0.00174177	0.00819001
ENST00000264663	+	ENSG00000112992	NNT	protein_coding	43602723	43707405	222	3482	3261	221	3001	6483	204.496	-1.15542	0.383999	-3.00892	0.00262182	0.0114485
ENST00000491614	-	ENSG00000165609	NUDT5	protein_coding	12165325	12196124	397	1056	660	396	2377	3433	204.29	-2.10715	0.447588	-4.70779	2.50415e-06	3.13255e-05
ENST00000542526	+	ENSG00000102900	NUP93	protein_coding	56783456	56850286	490	2580	2091	489	5677	8257	203.232	-1.46093	0.402069	-3.63353	0.000279574	0.00183826
ENST00000394795	+	ENSG00000120727	PAIP2	protein_coding	139342442	139369720	992	1375	384	991	922	2297	203.197	-1.83437	0.427729	-4.28863	1.79777e-05	0.000178343
ENST00000377474	-	ENSG00000178695	KCTD12	protein_coding	76880166	76886390	243	1220	978	242	5005	6225	202.674	-1.66994	0.428864	-3.89386	9.86622e-05	0.000753317
ENST00000380874	+	ENSG00000054598	FOXC1	protein_coding	1609972	1613897	475	2136	1662	474	1790	3926	202.343	-1.90889	0.456787	-4.17895	2.92856e-05	0.000271565
ENST00000361874	-	ENSG00000204843	DCTN1	protein_coding	74361154	74380355	319	4155	3837	318	345	4500	202.269	-1.19515	0.389167	-3.07106	0.00213303	0.00965324
ENST00000235329	+	ENSG00000116688	MFN2	protein_coding	11980312	12013508	323	2596	2274	322	1943	4539	201.431	-1.58653	0.412068	-3.85016	0.000118039	0.000876041
ENST00000394818	+	ENSG00000149503	INCENP	protein_coding	62123973	62152981	203	2959	2757	202	1005	3964	201.139	-1.0096	0.383829	-2.63032	0.00853033	0.0291026
ENST00000366779	+	ENSG00000163050	COQ8A	protein_coding	226897536	226987545	2772	4715	1944	2771	808	5523	201.002	-1.12418	0.386726	-2.90691	0.00365017	0.015047
ENST00000470056	+	ENSG00000165219	GAPVD1	protein_coding	125261832	125367207	161	4462	4302	160	4461	8923	199.84	-1.36504	0.399694	-3.41523	0.000637289	0.0036197
ENST00000521913	+	ENSG00000092964	DPYSL2	protein_coding	26514022	26658173	305	2338	2034	304	2467	4805	199.668	-2.62254	0.50284	-5.21545	1.83368e-07	3.33077e-06
ENST00000310137	+	ENSG00000239306	RBM14	protein_coding	66616582	66627347	140	2149	2010	139	679	2828	199.081	-1.49454	0.409055	-3.65364	0.00025855	0.0017228
ENST00000366609	-	ENSG00000168264	IRF2BP2	protein_coding	234604269	234609525	32	1795	1764	31	2868	4663	198.947	-2.264	0.470917	-4.80763	1.52727e-06	2.03193e-05
ENST00000339950	+	ENSG00000162607	USP1	protein_coding	62436655	62451804	816	3173	2358	815	823	3996	198.302	-2.06016	0.453823	-4.53957	5.63682e-06	6.425e-05
ENST00000543669	+	ENSG00000022267	FHL1	protein_coding	136169296	136211349	712	1554	843	711	1324	2878	198.265	-1.4174	0.408146	-3.47278	0.000515096	0.00304918
ENST00000263238	+	ENSG00000115091	ACTR3	protein_coding	113889960	113962596	321	1577	1257	320	5141	6718	196.406	-1.95106	0.443084	-4.40335	1.0659e-05	0.000111583
ENST00000261798	-	ENSG00000113712	CSNK1A1	protein_coding	149492197	149551397	434	1411	978	433	4656	6067	196.119	-2.46977	0.493165	-5.008	5.49996e-07	8.51316e-06
ENST00000510413	-	ENSG00000198589	LRBA	protein_coding	150264531	151015267	286	8841	8556	285	1191	10032	195.867	-1.46728	0.409284	-3.58499	0.000337093	0.00216283
ENST00000337057	-	ENSG00000079819	EPB41L2	protein_coding	130839347	131063322	183	3200	3018	182	1257	4457	195.679	-1.19937	0.394019	-3.04393	0.0023351	0.0104371
ENST00000324817	-	ENSG00000180182	MED14	protein_coding	40648306	40735531	120	4484	4365	119	3500	7984	195.582	-1.0173	0.384908	-2.64297	0.00821826	0.028305
ENST00000599814	-	ENSG00000125755	SYMPK	protein_coding	45818955	45855710	1216	4392	3177	1215	2145	6537	195.388	-1.6105	0.418876	-3.84483	0.000120638	0.000892004
ENST00000279387	+	ENSG00000149923	PPP4C	protein_coding	30075990	30085377	169	1092	924	168	315	1407	194.863	-2.12773	0.461735	-4.60811	4.06351e-06	4.83971e-05
ENST00000339362	+	ENSG00000067141	NEO1	protein_coding	73051710	73305205	448	4833	4386	447	2509	7342	194.459	-1.76204	0.43178	-4.08088	4.48655e-05	0.000385475
ENST00000240922	-	ENSG00000121579	NAA50	protein_coding	113716460	113746274	326	835	510	325	5300	6135	192.218	-2.10759	0.463612	-4.54602	5.4669e-06	6.24923e-05
ENST00000535601	+	ENSG00000102241	HTATSF1	protein_coding	136497079	136512342	423	2690	2268	422	329	3019	192.054	-1.16805	0.40636	-2.87442	0.00404776	0.0162155
ENST00000216714	+	ENSG00000100823	APEX1	protein_coding	20455195	20457767	269	1225	957	268	259	1484	191.996	-1.74057	0.431622	-4.03263	5.51558e-05	0.000463869
ENST00000222673	+	ENSG00000105953	OGDH	protein_coding	44606639	44709066	43	3114	3072	42	1067	4181	191.818	-1.04114	0.389634	-2.67208	0.00753818	0.0264902
ENST00000369983	+	ENSG00000107862	GBF1	protein_coding	102245532	102382899	261	5840	5580	260	563	6403	191.586	-1.35966	0.406781	-3.34248	0.000830332	0.00451855
ENST00000261667	-	ENSG00000102753	KPNA3	protein_coding	49699307	49792921	416	1981	1566	415	2493	4474	191.524	-1.42896	0.411159	-3.47545	0.000509989	0.00303654
ENST00000209873	-	ENSG00000094914	AAAS	protein_coding	53307456	53321631	167	1807	1641	166	33	1840	191.228	-1.03542	0.390343	-2.65259	0.00798772	0.0277337
ENST00000619920	-	ENSG00000165916	PSMC3	protein_coding	47418769	47426473	195	1514	1320	194	66	1580	191.11	-1.22272	0.403698	-3.02881	0.0024552	0.0108762
ENST00000358389	+	ENSG00000088038	CNOT3	protein_coding	54141396	54155680	1584	3845	2262	1583	273	4118	190.941	-2.19908	0.470581	-4.67311	2.96674e-06	3.6425e-05
ENST00000265343	-	ENSG00000072364	AFF4	protein_coding	132875379	132963634	381	3872	3492	380	5680	9552	190.788	-1.21798	0.400816	-3.03875	0.00237565	0.0105827
ENST00000325324	+	ENSG00000086200	IPO11	protein_coding	62412767	62628577	170	3097	2928	169	1259	4356	188.79	-1.88748	0.45186	-4.17713	2.95213e-05	0.000272473
ENST00000302904	-	ENSG00000108312	UBTF	protein_coding	44205033	44221626	494	2788	2295	493	2209	4997	188.583	-1.55038	0.422121	-3.67284	0.000239873	0.00162558
ENST00000320876	+	ENSG00000101596	SMCHD1	protein_coding	2655738	2805017	339	6356	6018	338	2465	8821	188.436	-1.97726	0.45615	-4.33468	1.4597e-05	0.00014813
ENST00000340800	-	ENSG00000068366	ACSL4	protein_coding	109641337	109733392	506	2641	2136	505	2692	5333	187.93	-1.79032	0.440409	-4.06513	4.80055e-05	0.00041068
ENST00000398136	-	ENSG00000152558	TMEM123	protein_coding	102396336	102453044	422	1048	627	421	2531	3579	187.26	-1.46351	0.417445	-3.50588	0.000455093	0.00277237
ENST00000524558	+	ENSG00000149257	SERPINH1	protein_coding	75562370	75572782	1436	2692	1257	1435	699	3391	186.04	-1.45133	0.420563	-3.45093	0.00055865	0.00326331
ENST00000591399	-	ENSG00000132471	WBP2	protein_coding	75845720	75856507	426	1211	786	425	1014	2225	186.003	-1.11006	0.398873	-2.78298	0.00538616	0.0203477
ENST00000405308	+	ENSG00000110492	MDK	protein_coding	46380756	46383799	430	861	432	429	305	1166	185.846	-1.17235	0.40185	-2.91739	0.00352975	0.0146601
ENST00000370793	-	ENSG00000077254	USP33	protein_coding	77695991	77759852	348	3176	2829	347	1326	4502	185.301	-1.59987	0.428731	-3.73165	0.000190232	0.00132297
ENST00000264904	+	ENSG00000138768	USO1	protein_coding	75724598	75814286	223	3144	2922	222	991	4135	185.055	-1.85372	0.447664	-4.14087	3.45994e-05	0.000312799
ENST00000534797	-	ENSG00000023191	RNH1	protein_coding	494512	503570	1409	2794	1386	1408	179	2973	184.333	-1.93864	0.468018	-4.14224	3.43934e-05	0.000312368
ENST00000369162	-	ENSG00000112249	ASCC3	protein_coding	100508194	100881364	346	6954	6609	345	1192	8146	183.727	-1.84153	0.447853	-4.11191	3.92391e-05	0.000346874
ENST00000373912	-	ENSG00000117748	RPA2	protein_coding	27891524	27914743	301	1113	813	300	639	1752	182.972	-1.57926	0.432555	-3.651	0.000261221	0.00173769
ENST00000393841	+	ENSG00000112759	SLC29A1	protein_coding	44223626	44234151	492	1862	1371	491	623	2485	182.346	-2.12571	0.473494	-4.48941	7.14209e-06	7.80529e-05
ENST00000294383	-	ENSG00000162402	USP24	protein_coding	55066359	55215113	1	7863	7863	0	2686	10549	182.227	-1.20415	0.407197	-2.95718	0.00310471	0.0132374
ENST00000274255	+	ENSG00000145604	SKP2	protein_coding	36152067	36184319	197	1471	1275	196	2288	3759	182.226	-1.41693	0.419705	-3.37602	0.000735421	0.00407267
ENST00000439151	+	ENSG00000165671	NSD1	protein_coding	177133925	177300215	46	8136	8091	45	4756	12892	181.874	-1.0071	0.397649	-2.53264	0.0113207	0.0366127
ENST00000262461	+	ENSG00000064651	SLC12A2	protein_coding	128083766	128189688	190	3828	3639	189	3057	6885	181.299	-1.56344	0.431494	-3.62331	0.000290861	0.00189991
ENST00000360565	+	ENSG00000126461	SCAF1	protein_coding	49642125	49658642	125	4063	3939	124	243	4306	181.17	-1.06283	0.400687	-2.65251	0.00798965	0.0277337
ENST00000370521	+	ENSG00000065243	PKN2	protein_coding	88684222	88836255	360	3314	2955	359	2807	6121	180.216	-1.81032	0.450276	-4.02046	5.80849e-05	0.000482384
ENST00000336470	+	ENSG00000130119	GNL3L	protein_coding	54530211	54561071	140	1888	1749	139	469	2357	179.992	-1.18364	0.411527	-2.87621	0.00402479	0.0161397
ENST00000498729	-	ENSG00000130294	KIF1A	protein_coding	240713766	240820308	248	5623	5376	247	3598	9221	179.783	-1.31974	0.417285	-3.16267	0.00156328	0.00750147
ENST00000394456	-	ENSG00000125651	GTF2F1	protein_coding	6379569	6393460	466	2019	1554	465	712	2731	178.506	-1.79332	0.45171	-3.97008	7.18488e-05	0.00057508
ENST00000193403	-	ENSG00000072110	ACTN1	protein_coding	68874143	68979440	385	3063	2679	384	716	3779	178.174	-1.8857	0.459391	-4.10479	4.04682e-05	0.00035537
ENST00000371443	+	ENSG00000182154	MRPL41	protein_coding	137551199	137552555	789	1202	414	788	60	1262	177.751	-1.61068	0.440279	-3.65831	0.000253887	0.00170314
ENST00000272298	-	ENSG00000143933	CALM2	protein_coding	47160082	47176601	159	608	450	158	694	1302	177.601	-1.52837	0.432416	-3.53449	0.000408562	0.0025355
ENST00000360338	+	ENSG00000197714	ZNF460	protein_coding	57280485	57293569	323	2011	1689	322	1339	3350	177.434	-1.60923	0.438736	-3.66789	0.00024456	0.00165171
ENST00000377086	+	ENSG00000054523	KIF1B	protein_coding	10211616	10381603	203	5653	5451	202	5016	10669	176.707	-1.29111	0.419515	-3.07763	0.0020865	0.00947501
ENST00000395366	+	ENSG00000213639	PPP1CB	protein_coding	28751853	28802940	273	1256	984	272	3637	4893	176.199	-1.86752	0.460681	-4.05381	5.03896e-05	0.000428312
ENST00000375571	+	ENSG00000101367	MAPRE1	protein_coding	32819893	32850405	140	946	807	139	1677	2623	175.976	-1.43455	0.433478	-3.3094	0.00093495	0.00497889
ENST00000371470	-	ENSG00000162385	MAGOH	protein_coding	53226892	53238610	163	603	441	162	153	756	175.69	-1.67865	0.446161	-3.76244	0.000168265	0.00119089
ENST00000250498	-	ENSG00000129562	DAD1	protein_coding	22564905	22589269	113	454	342	112	277	731	175.176	-1.34853	0.423695	-3.18278	0.00145869	0.00711112
ENST00000540509	+	ENSG00000114346	ECT2	protein_coding	172750685	172821473	519	3170	2652	518	1236	4406	174.669	-1.85322	0.461441	-4.01615	5.91571e-05	0.000488328
ENST00000367879	+	ENSG00000143179	UCK2	protein_coding	165827531	165908109	304	1089	786	303	286	1375	174.387	-1.49791	0.435985	-3.43569	0.000591057	0.00341252
ENST00000266682	-	ENSG00000072041	SLC6A15	protein_coding	84859488	84912876	543	2735	2193	542	2144	4879	174.191	-1.4959	0.435544	-3.43455	0.000593542	0.00341695
ENST00000581486	-	ENSG00000266412	NCOA4	protein_coding	46005091	46030714	204	2048	1845	203	1501	3549	174.066	-1.41471	0.428547	-3.30118	0.000962781	0.00509301
ENST00000346128	-	ENSG00000104067	TJP1	protein_coding	29699367	29822503	476	5722	5247	475	2228	7950	172.947	-2.68203	0.54585	-4.9135	8.94663e-07	1.27106e-05
ENST00000339365	+	ENSG00000176986	SEC24C	protein_coding	73744391	73772161	163	3447	3285	162	1066	4513	172.447	-1.39785	0.430389	-3.24788	0.00116269	0.00592974
ENST00000360310	-	ENSG00000198604	BAZ1A	protein_coding	34752737	34875647	569	5239	4671	568	771	6010	171.067	-1.54779	0.442222	-3.50004	0.000465194	0.00282525
ENST00000393614	+	ENSG00000168710	AHCYL1	protein_coding	109984765	110023741	801	2252	1452	800	2061	4313	170.747	-1.72053	0.453787	-3.7915	0.000149742	0.00107716
ENST00000255194	-	ENSG00000132842	AP3B1	protein_coding	78000525	78294755	177	3461	3285	176	2377	5838	169.982	-1.29746	0.426634	-3.04115	0.00235676	0.0105221
ENST00000556994	+	ENSG00000100883	SRP54	protein_coding	34981957	35029567	398	1912	1515	397	415	2327	169.799	-1.22143	0.42256	-2.89055	0.00384574	0.0156425
ENST00000355528	+	ENSG00000141556	TBCD	protein_coding	82752064	82945922	131	3709	3579	130	3459	7168	169.259	-1.2156	0.422126	-2.87971	0.00398043	0.0160103
ENST00000175091	-	ENSG00000068697	LAPTM4A	protein_coding	20032650	20052028	509	1210	702	508	555	1765	169.203	-1.70654	0.458906	-3.71872	0.000200235	0.00138527
ENST00000300651	-	ENSG00000125686	MED1	protein_coding	39406601	39451286	225	4970	4746	224	874	5844	168.987	-1.14014	0.41802	-2.72748	0.00638201	0.0232701
ENST00000261637	+	ENSG00000120800	UTP20	protein_coding	101280109	101386616	175	8532	8358	174	493	9025	168.532	-1.13633	0.419134	-2.71114	0.00670527	0.024139
ENST00000367178	+	ENSG00000213079	SCAF8	protein_coding	154733325	154834060	577	4392	3816	576	665	5057	168.448	-1.0658	0.415905	-2.5626	0.0103892	0.0342971
ENST00000262238	+	ENSG00000100811	YY1	protein_coding	100238985	100282792	261	1505	1245	260	5192	6697	167.826	-1.78612	0.463129	-3.85662	0.000114964	0.000854817
ENST00000374647	-	ENSG00000070061	IKBKAP	protein_coding	108867517	108934116	309	4307	3999	308	1598	5905	166.854	-2.62782	0.551566	-4.76428	1.89525e-06	2.45579e-05
ENST00000520429	-	ENSG00000112237	CCNC	protein_coding	99542380	99568973	447	1298	852	446	1175	2473	166.773	-1.04762	0.4158	-2.51954	0.0117509	0.0376067
ENST00000392271	+	ENSG00000105176	URI1	protein_coding	29942251	30016608	298	1905	1608	297	1539	3444	166.343	-1.67793	0.458786	-3.65733	0.000254859	0.00170391
ENST00000402924	+	ENSG00000106605	BLVRA	protein_coding	43758687	43807342	164	1054	891	163	107	1161	166.326	-1.58581	0.449665	-3.52665	0.000420854	0.00259559
ENST00000354785	-	ENSG00000115414	FN1	protein_coding	215360454	215436172	371	7804	7434	370	1101	8905	166.167	-1.33504	0.433112	-3.08244	0.00205311	0.00935541
ENST00000301067	-	ENSG00000167548	KMT2D	protein_coding	49018975	49055324	1	16614	16614	0	2805	19419	164.774	-2.45692	0.532763	-4.61164	3.99496e-06	4.77236e-05
ENST00000495186	+	ENSG00000147155	EBP	protein_coding	48521158	48528716	824	1516	693	823	259	1775	164.414	-1.23859	0.428961	-2.88742	0.00388414	0.0157504
ENST00000217515	-	ENSG00000091164	TXNL1	protein_coding	56597208	56638645	206	1075	870	205	5819	6894	164.155	-1.31295	0.434424	-3.02229	0.00250872	0.011064
ENST00000377604	+	ENSG00000182872	RBM10	protein_coding	47144869	47186811	743	3535	2793	742	212	3747	164.148	-1.85029	0.472979	-3.91199	9.15382e-05	0.000707066
ENST00000260641	+	ENSG00000138071	ACTR2	protein_coding	65227753	65271253	158	1342	1185	157	2519	3861	163.556	-1.01352	0.422277	-2.40014	0.0163889	0.0490188
ENST00000311124	-	ENSG00000173638	SLC19A1	protein_coding	45513776	45542471	154	1929	1776	153	1882	3811	163.551	-1.64791	0.459063	-3.58972	0.000331036	0.0021274
ENST00000375650	+	ENSG00000204388	HSPA1B	protein_coding	31827735	31830255	217	2142	1926	216	379	2521	163.484	-2.44507	0.531818	-4.59756	4.27461e-06	5.04582e-05
ENST00000600083	+	ENSG00000099797	TECR	protein_coding	14529594	14565980	634	1095	462	633	109	1204	163.057	-1.9441	0.482917	-4.02575	5.67952e-05	0.000474645
ENST00000263741	-	ENSG00000078808	SDF4	protein_coding	1216931	1232031	294	1340	1047	293	739	2079	163.02	-1.07582	0.422577	-2.54586	0.0109009	0.0357198
ENST00000397492	+	ENSG00000128245	YWHAH	protein_coding	31944522	31957603	213	431	219	212	1448	1879	162.354	-2.29728	0.518164	-4.43349	9.27203e-06	9.88673e-05
ENST00000322030	+	ENSG00000119335	SET	protein_coding	128689226	128696388	358	1191	834	357	1724	2915	162.096	-1.72895	0.465532	-3.71393	0.000204066	0.00140689
ENST00000343470	-	ENSG00000145220	LYAR	protein_coding	4267701	4290169	242	1381	1140	241	188	1569	161.88	-2.04637	0.499692	-4.09526	4.21693e-05	0.000367066
ENST00000398637	-	ENSG00000111371	SLC38A1	protein_coding	46183063	46269012	696	2159	1464	695	5907	8066	161.555	-2.04156	0.493087	-4.14036	3.46768e-05	0.000312799
ENST00000429709	+	ENSG00000136518	ACTL6A	protein_coding	179562880	179588408	214	1503	1290	213	398	1901	161.431	-1.53622	0.452408	-3.39564	0.000684673	0.0038633
ENST00000369093	-	ENSG00000151923	TIAL1	protein_coding	119571802	119596495	31	1209	1179	30	3863	5072	160.915	-1.62249	0.461915	-3.51252	0.000443872	0.00271232
ENST00000393800	+	ENSG00000110075	PPP6R3	protein_coding	68460731	68615334	255	2876	2622	254	2217	5093	160.664	-2.4182	0.533209	-4.53518	5.75546e-06	6.50433e-05
ENST00000302506	-	ENSG00000164045	CDC25A	protein_coding	48157146	48188356	410	1984	1575	409	1799	3783	160.207	-1.80969	0.474776	-3.81166	0.000138036	0.00100385
ENST00000227507	+	ENSG00000110092	CCND1	protein_coding	69641087	69654474	228	1115	888	227	3192	4307	159.875	-1.70604	0.466711	-3.65545	0.00025673	0.00171354
ENST00000324856	+	ENSG00000117713	ARID1A	protein_coding	26696033	26782104	372	7229	6858	371	1348	8577	159.829	-2.02406	0.494025	-4.09708	4.18389e-05	0.000364989
ENST00000322349	-	ENSG00000102189	EEA1	protein_coding	92770637	92929331	266	4501	4236	265	5374	9875	159.8	-1.60902	0.461062	-3.48981	0.00048336	0.0029222
ENST00000380752	-	ENSG00000139514	SLC7A1	protein_coding	29509410	29595688	388	2277	1890	387	5070	7347	159.439	-1.60661	0.460699	-3.48733	0.000487869	0.00293607
ENST00000305885	+	ENSG00000168496	FEN1	protein_coding	61792637	61797244	414	1556	1143	413	740	2296	159.36	-1.80162	0.47558	-3.78825	0.000151713	0.00108485
ENST00000567435	-	ENSG00000138629	UBL7	protein_coding	74445977	74461102	465	1607	1143	464	113	1720	159.058	-1.90363	0.484784	-3.92675	8.61011e-05	0.000672908
ENST00000263377	-	ENSG00000141867	BRD4	protein_coding	15235519	15280451	223	4311	4089	222	2858	7169	158.732	-1.17755	0.432451	-2.72296	0.00647003	0.0235048
ENST00000398473	+	ENSG00000161813	LARP4	protein_coding	50400899	50480004	113	2287	2175	112	4140	6427	158.465	-1.89758	0.48495	-3.91294	9.11776e-05	0.000705651
ENST00000259050	+	ENSG00000136536	MARCH7	protein_coding	159712499	159771027	123	2237	2115	122	3685	5922	158.224	-1.02315	0.423965	-2.41329	0.0158092	0.047788
ENST00000324262	+	ENSG00000133313	CNDP2	protein_coding	74496208	74523454	317	1744	1428	316	3386	5130	156.931	-1.08096	0.429487	-2.51686	0.0118407	0.0378331
ENST00000269143	-	ENSG00000141385	AFG3L2	protein_coding	12328944	12377314	233	2626	2394	232	621	3247	156.876	-1.08086	0.428806	-2.52063	0.0117144	0.0375806
ENST00000543662	+	ENSG00000116957	TBCE	protein_coding	235367360	235448966	177	1913	1737	176	204	2117	156.647	-1.48497	0.454698	-3.26583	0.00109144	0.00568851
ENST00000263253	+	ENSG00000100393	EP300	protein_coding	41091786	41180079	1220	8464	7245	1219	1123	9587	156.368	-2.37557	0.535659	-4.43486	9.21321e-06	9.85219e-05
ENST00000333479	+	ENSG00000184445	KNTC1	protein_coding	122527248	122626396	178	6807	6630	177	168	6975	155.656	-1.22124	0.438929	-2.78232	0.00539711	0.0203683
ENST00000354232	-	ENSG00000105379	ETFB	protein_coding	51345169	51357106	2469	3509	1041	2468	42	3551	155.451	-1.06399	0.430533	-2.47133	0.0134613	0.0420321
ENST00000374617	-	ENSG00000227057	WDR46	protein_coding	33279108	33289527	358	2190	1833	357	168	2358	155.412	-1.47155	0.455472	-3.23082	0.00123435	0.00622335
ENST00000368300	+	ENSG00000160789	LMNA	protein_coding	156114707	156140089	213	2207	1995	212	983	3190	155.4	-2.36422	0.53837	-4.39143	1.12608e-05	0.000116959
ENST00000412770	-	ENSG00000105063	PPP6R1	protein_coding	55229780	55258995	568	3213	2646	567	748	3961	155.39	-1.75766	0.487529	-3.60525	0.000311851	0.0020106
ENST00000332070	+	ENSG00000156531	PHF6	protein_coding	134373312	134428789	203	1300	1098	202	3459	4759	155.355	-1.76019	0.480442	-3.66369	0.000248611	0.0016734
ENST00000337738	+	ENSG00000119383	PTPA	protein_coding	129111314	129148945	288	1364	1077	287	1481	2845	155.035	-1.65513	0.469645	-3.52422	0.000424732	0.00261546
ENST00000298767	-	ENSG00000062650	WAPL	protein_coding	86435256	86521815	474	4046	3573	473	2287	6333	154.503	-2.21863	0.523454	-4.23845	2.25071e-05	0.000215225
ENST00000537403	-	ENSG00000100934	SEC23A	protein_coding	39031919	39088723	1204	2895	1692	1203	1320	4215	153.732	-1.84744	0.488893	-3.77882	0.000157574	0.00111934
ENST00000264414	-	ENSG00000036257	CUL3	protein_coding	224470150	224585348	340	2646	2307	339	4095	6741	153.449	-2.34628	0.539362	-4.35011	1.36071e-05	0.000138792
ENST00000355842	+	ENSG00000087274	ADD1	protein_coding	2844150	2930062	864	2852	1989	863	1891	4743	153.229	-1.84287	0.487409	-3.78096	0.000156228	0.00111176
ENST00000388712	-	ENSG00000135052	GOLM1	protein_coding	86026146	86099558	170	1375	1206	169	1671	3046	153.047	-1.4451	0.456718	-3.16409	0.00155571	0.00747417
ENST00000271526	+	ENSG00000143294	PRCC	protein_coding	156767500	156800817	273	1748	1476	272	357	2105	152.989	-1.53561	0.464951	-3.30272	0.000957506	0.00507861
ENST00000368686	+	ENSG00000160679	CHTOP	protein_coding	153638342	153644385	9	314	306	8	1936	2250	152.083	-1.26239	0.447512	-2.8209	0.00478893	0.0184239
ENST00000371122	-	ENSG00000102038	SMARCA1	protein_coding	129446505	129523500	131	3295	3165	130	804	4099	151.849	-1.34599	0.470564	-2.86037	0.00423149	0.0167993
ENST00000414423	-	ENSG00000162923	WDR26	protein_coding	224385143	224434299	195	2180	1986	194	4692	6872	151.836	-1.82885	0.490963	-3.72502	0.000195301	0.0013535
ENST00000361367	+	ENSG00000198730	CTR9	protein_coding	10750987	10779743	427	3948	3522	426	638	4586	151.816	-1.94197	0.503208	-3.85918	0.000113767	0.000849089
ENST00000312175	+	ENSG00000175334	BANF1	protein_coding	66002079	66004149	509	778	270	508	377	1155	151.326	-1.93644	0.501658	-3.86008	0.000113351	0.000847574
ENST00000264657	-	ENSG00000168610	STAT3	protein_coding	42313324	42388568	314	2626	2313	313	2421	5047	150.836	-1.3325	0.452709	-2.9434	0.00324633	0.0137236
ENST00000545947	+	ENSG00000173402	DAG1	protein_coding	49470132	49535618	723	3410	2688	722	2419	5829	150.33	-2.17295	0.525515	-4.1349	3.5511e-05	0.000319599
ENST00000427646	+	ENSG00000095380	NANS	protein_coding	98078321	98082166	1	348	348	0	1030	1378	149.779	-1.15398	0.444068	-2.59867	0.0093587	0.0316035
ENST00000350028	+	ENSG00000100347	SAMM50	protein_coding	43955421	43996533	158	1567	1410	157	150	1717	149.728	-1.40874	0.462019	-3.04909	0.00229538	0.010296
ENST00000399332	-	ENSG00000092148	HECTD1	protein_coding	31100118	31207483	490	8322	7833	489	812	9134	149.65	-1.91813	0.501865	-3.822	0.000132374	0.000975152
ENST00000220003	+	ENSG00000103653	CSK	protein_coding	74782057	74803198	730	2082	1353	729	685	2767	149.359	-2.45233	0.557406	-4.39955	1.08478e-05	0.000112964
ENST00000265748	+	ENSG00000011426	ANLN	protein_coding	36389806	36453791	222	3596	3375	221	1191	4787	149.341	-1.40359	0.459422	-3.05513	0.00224964	0.0101234
ENST00000302787	-	ENSG00000168924	LETM1	protein_coding	1811479	1856247	298	2517	2220	297	2945	5462	147.871	-2.14581	0.531968	-4.03372	5.49004e-05	0.000462699
ENST00000282516	+	ENSG00000164190	NIPBL	protein_coding	36876759	37066413	500	8914	8415	499	1521	10435	147.756	-2.01823	0.5156	-3.91433	9.06557e-05	0.00070298
ENST00000314607	+	ENSG00000146463	ZMYM4	protein_coding	35268967	35421944	81	4727	4647	80	2267	6994	147.618	-1.6743	0.481814	-3.475	0.000510862	0.00303654
ENST00000379565	-	ENSG00000177189	RPS6KA3	protein_coding	20149911	20266840	209	2431	2223	208	5487	7918	147.423	-2.01348	0.512032	-3.93232	8.41298e-05	0.0006614
ENST00000509578	+	ENSG00000127184	COX7C	protein_coding	86617956	86620761	101	292	192	100	1292	1584	147.18	-1.12124	0.446078	-2.51356	0.011952	0.03808
ENST00000318967	+	ENSG00000143624	INTS3	protein_coding	153728067	153774808	569	3697	3129	568	1538	5235	146.972	-1.6674	0.482877	-3.45306	0.000554263	0.00324244
ENST00000219313	+	ENSG00000103035	PSMD7	protein_coding	74296775	74306288	141	1115	975	140	555	1670	146.947	-1.46925	0.471339	-3.11719	0.00182583	0.00850487
ENST00000360639	+	ENSG00000167173	C15orf39	protein_coding	75198892	75212169	321	3464	3144	320	1053	4517	146.456	-1.88156	0.501609	-3.75104	0.000176102	0.00123988
ENST00000296509	-	ENSG00000164109	MAD2L1	protein_coding	120055608	120067074	341	958	618	340	4510	5468	146.073	-1.11008	0.449331	-2.47052	0.0134916	0.0420609
ENST00000299980	-	ENSG00000166747	AP1G1	protein_coding	71729000	71809201	443	2911	2469	442	4058	6969	145.855	-1.55265	0.475298	-3.26669	0.00108812	0.0056805
ENST00000408888	-	ENSG00000188739	RBM34	protein_coding	235131183	235161457	232	1524	1293	231	530	2054	145.622	-1.18594	0.45043	-2.63291	0.00846573	0.0289319
ENST00000372396	+	ENSG00000066135	KDM4A	protein_coding	43650158	43705515	135	3329	3195	134	1145	4474	145.554	-1.27086	0.456808	-2.78204	0.00540184	0.0203683
ENST00000261167	-	ENSG00000084463	WBP11	protein_coding	14784579	14803540	235	2160	1926	234	2486	4646	145.358	-1.26837	0.456495	-2.77851	0.00546095	0.0204747
ENST00000395443	-	ENSG00000198218	QRICH1	protein_coding	49029707	49094363	474	2804	2331	473	745	3549	145.208	-2.40834	0.558327	-4.3135	1.60691e-05	0.000161421
ENST00000261427	+	ENSG00000078140	UBE2K	protein_coding	39698044	39782792	285	887	603	284	4358	5245	143.946	-2.10484	0.528032	-3.9862	6.71407e-05	0.000543963
ENST00000274364	+	ENSG00000145703	IQGAP2	protein_coding	76403249	76708132	298	5025	4728	297	819	5844	143.623	-1.971	0.51426	-3.83268	0.000126753	0.000935482
ENST00000261192	-	ENSG00000060982	BCAT1	protein_coding	24810022	24949459	528	1688	1161	527	7986	9674	143.602	-1.16097	0.451438	-2.57173	0.0101193	0.0336015
ENST00000436427	+	ENSG00000065978	YBX1	protein_coding	42682987	42702349	1	1124	1124	0	400	1524	143.134	-1.622	0.485537	-3.34064	0.000835863	0.00453624
ENST00000397224	-	ENSG00000100350	FOXRED2	protein_coding	36487190	36507101	95	2149	2055	94	2818	4967	142.763	-1.41884	0.469884	-3.01955	0.00253153	0.0111522
ENST00000417647	+	ENSG00000113141	IK	protein_coding	140647770	140662478	140	1813	1674	139	149	1962	142.645	-1.23534	0.45797	-2.69742	0.00698781	0.0249978
ENST00000277900	+	ENSG00000148700	ADD3	protein_coding	110007964	110135565	366	2390	2025	365	1947	4337	142.611	-1.72494	0.495171	-3.48353	0.000494851	0.00296018
ENST00000447079	+	ENSG00000167258	CDK12	protein_coding	39462039	39535146	34	4506	4473	33	3830	8336	142.291	-1.95581	0.515074	-3.79714	0.000146376	0.00105713
ENST00000463407	+	ENSG00000139496	NUP58	protein_coding	25301631	25336340	144	1601	1458	143	4759	6360	142.029	-1.71714	0.494338	-3.47362	0.000513488	0.0030442
ENST00000449103	-	ENSG00000196576	PLXNB2	protein_coding	50274979	50307627	142	5658	5517	141	725	6383	141.842	-1.13741	0.460315	-2.47094	0.0134758	0.0420445
ENST00000250113	-	ENSG00000129245	FXR2	protein_coding	7591230	7614867	336	2357	2022	335	600	2957	140.893	-1.70389	0.494961	-3.44248	0.000576407	0.00333762
ENST00000361189	-	ENSG00000198961	PJA2	protein_coding	109334709	109409994	241	2367	2127	240	2522	4889	140.391	-2.203	0.544748	-4.04407	5.2531e-05	0.000443928
ENST00000377819	+	ENSG00000133318	RTN3	protein_coding	63681483	63759885	155	3253	3099	154	1684	4937	140.167	-1.29357	0.46523	-2.78049	0.00542772	0.0204078
ENST00000210060	-	ENSG00000095059	DHPS	protein_coding	12675721	12681902	137	1246	1110	136	117	1363	140.153	-1.38659	0.472015	-2.93759	0.00330772	0.013913
ENST00000620514	-	ENSG00000118418	HMGN3	protein_coding	79201249	79234738	179	571	393	178	439	1010	139.658	-1.11118	0.45468	-2.44386	0.0145309	0.0444988
ENST00000230449	-	ENSG00000112685	EXOC2	protein_coding	485133	693111	137	2911	2775	136	1538	4449	139.587	-1.80344	0.506283	-3.56212	0.000367867	0.00232282
ENST00000326624	+	ENSG00000177485	ZBTB33	protein_coding	120250752	120258398	229	2247	2019	228	2964	5211	139.384	-2.19334	0.547909	-4.00311	6.25141e-05	0.00051169
ENST00000328827	-	ENSG00000177425	PAWR	protein_coding	79584874	79691097	374	1396	1023	373	7733	9129	139.327	-1.28328	0.465734	-2.75539	0.0058622	0.0217739
ENST00000311502	+	ENSG00000196642	RABL6	protein_coding	136807961	136841187	237	2426	2190	236	665	3091	139.168	-1.10455	0.456149	-2.42147	0.0154578	0.0470097
ENST00000320895	-	ENSG00000049656	CLPTM1L	protein_coding	1317744	1345099	259	1875	1617	258	625	2500	139.123	-1.57561	0.488812	-3.22335	0.00126701	0.00636383
ENST00000253023	-	ENSG00000130725	UBE2M	protein_coding	58555712	58558960	580	1131	552	579	377	1508	138.389	-2.03938	0.534119	-3.81822	0.000134419	0.000981135
ENST00000526495	-	ENSG00000100697	DICER1	protein_coding	95086228	95158010	293	6061	5769	292	4270	10331	138.382	-2.33361	0.565087	-4.12965	3.63319e-05	0.000325514
ENST00000382044	-	ENSG00000067369	TP53BP1	protein_coding	43403061	43493171	129	6062	5934	128	4322	10384	138.226	-1.36299	0.473039	-2.88136	0.00395967	0.015959
ENST00000055077	-	ENSG00000049541	RFC2	protein_coding	74231537	74254444	62	1126	1065	61	569	1695	138.211	-1.17908	0.461047	-2.5574	0.0105459	0.0347281
ENST00000176643	+	ENSG00000072210	ALDH3A2	protein_coding	19648526	19677596	447	1904	1458	446	2024	3928	137.428	-1.66342	0.499136	-3.33259	0.000860422	0.00463161
ENST00000518095	+	ENSG00000038274	MAT2B	protein_coding	163505614	163519327	74	853	780	73	2556	3409	137.243	-1.55316	0.492769	-3.1519	0.00162214	0.00773723
ENST00000419967	+	ENSG00000105618	PRPF31	protein_coding	54115410	54131719	397	1872	1476	396	397	2269	136.772	-1.16145	0.462148	-2.51315	0.0119658	0.03808
ENST00000375664	+	ENSG00000095787	WAC	protein_coding	28532493	28623112	610	2418	1809	609	3506	5924	136.299	-2.15519	0.549173	-3.92442	8.6939e-05	0.000676797
ENST00000399982	-	ENSG00000100888	CHD8	protein_coding	21385195	21431708	66	7811	7746	65	418	8229	136.267	-1.53994	0.48932	-3.14711	0.00164894	0.00784704
ENST00000331782	-	ENSG00000184916	JAG2	protein_coding	105140981	105168824	405	4121	3717	404	1714	5835	135.477	-1.63718	0.503851	-3.24934	0.00115674	0.00591086
ENST00000306270	-	ENSG00000005700	IBTK	protein_coding	82169983	82247754	551	4612	4062	550	1442	6054	134.995	-1.13842	0.463713	-2.45502	0.0140877	0.0434425
ENST00000377698	+	ENSG00000137124	ALDH1B1	protein_coding	38392664	38398661	154	1707	1554	153	1359	3066	134.124	-1.4084	0.486773	-2.89333	0.00381176	0.015536
ENST00000436978	+	ENSG00000163629	PTPN13	protein_coding	86594315	86815171	481	7953	7473	480	620	8573	134.082	-1.86026	0.527114	-3.52914	0.000416908	0.00257525
ENST00000275072	+	ENSG00000146281	PM20D2	protein_coding	89146050	89165565	96	1406	1311	95	3302	4708	133.962	-1.40787	0.483357	-2.91268	0.00358337	0.0148486
ENST00000234160	+	ENSG00000115806	GORASP2	protein_coding	170928526	170967129	816	2174	1359	815	999	3173	133.626	-1.4025	0.484726	-2.89339	0.00381103	0.015536
ENST00000503128	+	ENSG00000109685	NSD2	protein_coding	1899218	1948818	208	2151	1944	207	6417	8568	133.43	-1.72756	0.511014	-3.38066	0.000723133	0.00401748
ENST00000434558	-	ENSG00000143314	MRPL24	protein_coding	156737530	156741590	472	993	522	471	-3	990	133.05	-1.84717	0.52473	-3.52024	0.000431163	0.00265095
ENST00000355379	-	ENSG00000116521	SCAMP3	protein_coding	155255981	155262430	280	1245	966	279	292	1537	132.978	-1.39484	0.483889	-2.88255	0.00394469	0.015931
ENST00000375114	+	ENSG00000125970	RALY	protein_coding	33993646	34084884	579	1451	873	578	4979	6430	132.899	-1.29472	0.47742	-2.7119	0.0066898	0.0241089
ENST00000224140	-	ENSG00000107290	SETX	protein_coding	132261356	132354985	184	8217	8034	183	2883	11100	132.709	-1.19879	0.471358	-2.54327	0.010982	0.035838
ENST00000610343	+	ENSG00000121741	ZMYM2	protein_coding	19958670	20091829	252	4385	4134	251	5815	10200	132.614	-2.26544	0.566403	-3.99969	6.34257e-05	0.000518085
ENST00000267750	+	ENSG00000128463	EMC4	protein_coding	34224999	34230156	117	668	552	116	368	1036	132.367	-1.49091	0.492357	-3.0281	0.00246094	0.0108894
ENST00000373768	-	ENSG00000119421	NDUFA8	protein_coding	122144058	122159819	143	661	519	142	183	844	132.231	-2.25964	0.566544	-3.98847	6.6502e-05	0.000539888
ENST00000294724	+	ENSG00000162688	AGL	protein_coding	99850489	99924020	479	5077	4599	478	2369	7446	132.153	-1.96635	0.535109	-3.67467	0.000238157	0.0016167
ENST00000343526	+	ENSG00000122779	TRIM24	protein_coding	138460334	138589993	216	3368	3153	215	5042	8410	132.119	-1.19068	0.471301	-2.52637	0.0115247	0.0371218
ENST00000315127	-	ENSG00000179151	EDC3	protein_coding	74630558	74696043	183	1709	1527	182	2054	3763	131.926	-1.48482	0.492486	-3.01495	0.00257024	0.0112977
ENST00000373382	+	ENSG00000122958	VPS26A	protein_coding	69123512	69172861	654	1637	984	653	1592	3229	131.692	-1.70698	0.511668	-3.3361	0.000849614	0.00459207
ENST00000331268	+	ENSG00000185787	MORF4L1	protein_coding	78872814	78898133	205	1293	1089	204	1066	2359	131.672	-1.48234	0.493747	-3.00222	0.00268021	0.0116142
ENST00000372146	+	ENSG00000125484	GTF3C4	protein_coding	132670035	132694955	565	3033	2469	564	6010	9043	131.662	-1.59078	0.501359	-3.17293	0.00150909	0.00728538
ENST00000396029	-	ENSG00000101126	ADNP	protein_coding	50889048	50931240	596	3904	3309	595	2357	6261	131.245	-1.7016	0.512844	-3.31797	0.000906757	0.00484172
ENST00000565678	-	ENSG00000205937	RNPS1	protein_coding	2253130	2267603	547	1464	918	546	834	2298	130.938	-1.81982	0.522701	-3.48157	0.000498478	0.00297739
ENST00000270066	-	ENSG00000105771	SMG9	protein_coding	43727992	43754990	344	1906	1563	343	3604	5510	130.595	-1.1695	0.472907	-2.47299	0.0133987	0.0419355
ENST00000066544	-	ENSG00000004897	CDC27	protein_coding	47117703	47189266	95	2569	2475	94	3232	5801	130.575	-1.26453	0.478718	-2.64148	0.00825444	0.028405
ENST00000380527	+	ENSG00000155876	RRAGA	protein_coding	19049395	19050983	266	1207	942	265	382	1589	130.473	-1.57603	0.503147	-3.13235	0.00173413	0.00816373
ENST00000261636	-	ENSG00000120805	ARL1	protein_coding	101393120	101407820	176	721	546	175	2520	3241	130.47	-1.94596	0.538131	-3.61614	0.000299032	0.00194054
ENST00000629305	+	ENSG00000204120	GIGYF2	protein_coding	232697305	232860575	198	4163	3966	197	3715	7878	130.449	-1.1673	0.473617	-2.46466	0.0137145	0.0426554
ENST00000255764	-	ENSG00000133398	MED10	protein_coding	6371881	6378594	112	519	408	111	622	1141	130.385	-1.16821	0.475152	-2.4586	0.0139478	0.0431785
ENST00000376442	-	ENSG00000204560	DHX16	protein_coding	30653119	30673037	197	3322	3126	196	123	3445	130.302	-1.16511	0.474541	-2.45524	0.014079	0.0434425
ENST00000262455	-	ENSG00000023318	ERP44	protein_coding	99979179	100099040	201	1421	1221	200	3433	4854	129.995	-1.46049	0.495012	-2.95042	0.00317342	0.0134583
ENST00000409784	-	ENSG00000138069	RAB1A	protein_coding	65086855	65130106	192	809	618	191	1638	2447	129.655	-2.22924	0.567826	-3.92592	8.64002e-05	0.000673922
ENST00000341928	-	ENSG00000082397	EPB41L3	protein_coding	5392384	5544242	342	3605	3264	341	1101	4706	129.537	-1.56365	0.503263	-3.10703	0.00188978	0.00871093
ENST00000407418	-	ENSG00000183741	CBX6	protein_coding	38861450	38872314	125	1363	1239	124	4759	6122	128.855	-1.24047	0.481896	-2.57415	0.0100487	0.0334031
ENST00000308677	-	ENSG00000072062	PRKACA	protein_coding	14091688	14117744	198	1253	1056	197	1424	2677	128.805	-1.44535	0.498384	-2.90007	0.00373082	0.0152845
ENST00000412522	-	ENSG00000105821	DNAJC2	protein_coding	103335242	103344830	209	565	357	208	2468	3033	128.344	-1.2356	0.483795	-2.55397	0.0106501	0.0350424
ENST00000261191	-	ENSG00000064102	INTS13	protein_coding	26905181	26938321	538	2658	2121	537	316	2974	128.023	-1.78307	0.525508	-3.39303	0.000691232	0.00389479
ENST00000301280	+	ENSG00000167670	CHAF1A	protein_coding	4402662	4443392	102	2972	2871	101	367	3339	127.8	-1.6561	0.514256	-3.22039	0.00128018	0.00642189
ENST00000156471	-	ENSG00000021776	AQR	protein_coding	34851782	34969839	227	4684	4458	226	5010	9694	127.783	-1.43012	0.496021	-2.88318	0.00393678	0.0159151
ENST00000400000	+	ENSG00000101558	VAPA	protein_coding	9914002	9960021	256	1005	750	255	5810	6815	127.634	-1.65595	0.521109	-3.17773	0.00148431	0.00720072
ENST00000255631	-	ENSG00000133265	HSPBP1	protein_coding	55262231	55280360	312	1391	1080	311	377	1768	127.449	-1.77368	0.529922	-3.34706	0.000816743	0.00446292
ENST00000343218	-	ENSG00000113657	DPYSL3	protein_coding	147390812	147510056	199	2253	2055	198	3223	5476	127.227	-1.21813	0.48359	-2.51893	0.0117711	0.0376409
ENST00000298717	-	ENSG00000165819	METTL3	protein_coding	21498138	21511375	153	1895	1743	152	120	2015	126.618	-1.64036	0.515547	-3.18179	0.00146365	0.00712658
ENST00000265990	+	ENSG00000095564	BTAF1	protein_coding	91923769	92030325	309	5858	5550	308	1392	7250	126.473	-1.52375	0.50741	-3.00301	0.00267328	0.0116034
ENST00000344157	-	ENSG00000083896	YTHDC1	protein_coding	68310387	68350089	337	2520	2184	336	3712	6232	126.208	-1.75819	0.527257	-3.3346	0.000854234	0.00461078
ENST00000281031	-	ENSG00000151366	NDUFC2	protein_coding	78068304	78080219	476	835	360	475	1683	2518	125.77	-2.02733	0.554308	-3.6574	0.000254783	0.00170391
ENST00000361752	+	ENSG00000112531	QKI	protein_coding	163414643	163578596	552	1577	1026	551	7886	9463	125.51	-2.17721	0.570584	-3.81575	0.000135769	0.000989177
ENST00000562646	-	ENSG00000147274	RBMX	protein_coding	136873958	136880725	156	1046	891	155	1102	2148	125.492	-1.19504	0.482896	-2.47473	0.0133338	0.0417652
ENST00000316149	-	ENSG00000123545	NDUFAF4	protein_coding	96889313	96897881	81	608	528	80	1791	2399	125.371	-1.74697	0.528593	-3.30495	0.00094993	0.00504515
ENST00000592434	+	ENSG00000130204	TOMM40	protein_coding	44891231	44903686	94	1083	990	93	2332	3415	125.03	-1.62019	0.51656	-3.1365	0.00170979	0.00809679
ENST00000344337	-	ENSG00000114030	KPNA1	protein_coding	122421949	122514928	178	1794	1617	177	5036	6830	124.981	-2.01708	0.554741	-3.63607	0.000276829	0.00182624
ENST00000400324	-	ENSG00000139734	DIAPH3	protein_coding	59665583	60163987	222	3803	3582	221	1001	4804	124.837	-1.50248	0.514169	-2.92215	0.00347625	0.0144801
ENST00000261407	-	ENSG00000111684	LPCAT3	protein_coding	6976186	7018510	87	1550	1464	86	718	2268	123.907	-1.17335	0.485385	-2.41735	0.0156339	0.0473662
ENST00000377199	-	ENSG00000204713	TRIM27	protein_coding	28903002	28923989	358	1899	1542	357	1068	2967	123.889	-1.37645	0.501019	-2.7473	0.0060088	0.0221822
ENST00000330634	+	ENSG00000203485	INF2	protein_coding	104689606	104722535	144	3866	3723	143	3712	7578	123.517	-1.26547	0.499216	-2.53492	0.0112473	0.0364347
ENST00000370021	+	ENSG00000134186	PRPF38B	protein_coding	108692341	108701803	638	1945	1308	637	1783	3728	122.897	-1.36315	0.500133	-2.72558	0.00641889	0.0233831
ENST00000231238	+	ENSG00000113312	TTC1	protein_coding	160009113	160065543	111	989	879	110	478	1467	122.897	-1.26006	0.497754	-2.5315	0.0113577	0.0367026
ENST00000266970	+	ENSG00000123374	CDK2	protein_coding	55966769	55972784	241	1137	897	240	1159	2296	122.123	-1.979	0.556111	-3.55865	0.000372768	0.00234261
ENST00000300151	-	ENSG00000166902	MRPL16	protein_coding	59806135	59810872	215	970	756	214	212	1182	122.038	-1.46225	0.509001	-2.87279	0.00406863	0.0162827
ENST00000306306	-	ENSG00000168476	REEP4	protein_coding	22138020	22141951	470	1243	774	469	467	1710	121.496	-1.96905	0.562029	-3.50346	0.000459251	0.00279342
ENST00000541738	-	ENSG00000138078	PREPL	protein_coding	44317611	44361862	388	2304	1917	387	3745	6049	121.081	-1.23287	0.493968	-2.49585	0.0125655	0.0397657
ENST00000309859	-	ENSG00000103365	GGA2	protein_coding	23463542	23510494	84	1925	1842	83	4048	5973	120.987	-1.23081	0.493956	-2.49175	0.0127116	0.0401004
ENST00000392481	-	ENSG00000163918	RFC4	protein_coding	186789895	186806695	283	1374	1092	282	74	1448	120.896	-1.44712	0.51222	-2.8252	0.00472514	0.0182138
ENST00000527323	+	ENSG00000014216	CAPN1	protein_coding	65182462	65211987	241	2385	2145	240	701	3086	120.532	-1.32918	0.503362	-2.64061	0.00827559	0.0284531
ENST00000541550	+	ENSG00000156110	ADK	protein_coding	74176489	74709299	385	1368	984	384	854	2222	120.27	-1.67993	0.533805	-3.14708	0.0016491	0.00784704
ENST00000230538	-	ENSG00000112769	LAMA4	protein_coding	112108760	112254715	399	5870	5472	398	677	6547	120.053	-1.95086	0.557863	-3.49703	0.000470468	0.00285293
ENST00000404537	-	ENSG00000124006	OBSL1	protein_coding	219550742	219571289	58	5748	5691	57	93	5841	120.002	-2.10305	0.581718	-3.61524	0.000300074	0.00194412
ENST00000372899	+	ENSG00000024048	UBR2	protein_coding	42564062	42693504	259	5526	5268	258	2331	7857	119.707	-1.80536	0.549815	-3.28359	0.00102495	0.00540035
ENST00000294119	-	ENSG00000162191	UBXN1	protein_coding	62676498	62679055	133	1071	939	132	220	1291	119.511	-1.80253	0.548936	-3.28367	0.00102463	0.00540035
ENST00000278840	+	ENSG00000134824	FADS2	protein_coding	61827761	61867354	631	1965	1335	630	1665	3630	119.467	-1.20744	0.500397	-2.41297	0.0158231	0.0477936
ENST00000393931	-	ENSG00000173801	JUP	protein_coding	41754604	41786698	120	2357	2238	119	1140	3497	119.419	-1.42569	0.511998	-2.78457	0.00535994	0.0202679
ENST00000356994	-	ENSG00000180900	SCRIB	protein_coding	143790920	143815379	8	4975	4968	7	243	5218	119.027	-1.53518	0.527993	-2.90758	0.00364241	0.0150306
ENST00000368328	+	ENSG00000203760	CENPW	protein_coding	126340174	126348875	101	367	267	100	383	750	118.891	-1.66036	0.533528	-3.11203	0.00185804	0.00861669
ENST00000367350	-	ENSG00000118193	KIF14	protein_coding	200551500	200620734	440	5386	4947	439	1888	7274	118.256	-1.6506	0.53262	-3.09902	0.00194164	0.00892117
ENST00000605895	+	ENSG00000157916	RER1	protein_coding	2391833	2405444	134	724	591	133	2320	3044	118.089	-1.78178	0.545631	-3.26555	0.00109251	0.00568851
ENST00000393818	+	ENSG00000068120	COASY	protein_coding	42562167	42566275	457	2151	1695	456	307	2458	118.071	-1.52373	0.522524	-2.91611	0.00354429	0.014702
ENST00000322313	-	ENSG00000136709	WDR33	protein_coding	127701022	127811147	160	4170	4011	159	5301	9471	117.747	-1.40071	0.512884	-2.73105	0.00631336	0.023062
ENST00000404125	-	ENSG00000068878	PSME4	protein_coding	53864067	53970840	57	5588	5532	56	1511	7099	117.634	-1.51657	0.52269	-2.90147	0.00371413	0.0152347
ENST00000614058	+	ENSG00000143819	EPHX1	protein_coding	225810412	225845559	210	1577	1368	209	212	1789	117.301	-1.77047	0.545895	-3.24325	0.00118176	0.0060039
ENST00000361070	-	ENSG00000168411	RFWD3	protein_coding	74621394	74666881	99	2423	2325	98	2534	4957	116.664	-1.38451	0.514454	-2.69121	0.00711925	0.0254007
ENST00000296805	-	ENSG00000164347	GFM2	protein_coding	74721204	74767371	459	2798	2340	458	451	3249	116.585	-1.503	0.526736	-2.85342	0.00432519	0.0170184
ENST00000373242	-	ENSG00000079332	SAR1A	protein_coding	70147289	70170523	198	794	597	197	5187	5981	116.554	-1.76073	0.54898	-3.20727	0.00134001	0.00664656
ENST00000251038	+	ENSG00000100722	ZC3H14	protein_coding	88562909	88627596	226	2436	2211	225	15845	18281	116.204	-1.75628	0.552767	-3.17726	0.00148674	0.00720373
ENST00000356239	+	ENSG00000127914	AKAP9	protein_coding	91940867	92110673	234	11957	11724	233	514	12471	116.013	-1.3761	0.51521	-2.67094	0.0075639	0.0265337
ENST00000264220	-	ENSG00000128059	PPAT	protein_coding	56393362	56435615	139	1692	1554	138	1990	3682	115.866	-1.75057	0.548151	-3.19359	0.00140514	0.00690933
ENST00000374403	+	ENSG00000090889	KIF4A	protein_coding	70290090	70420832	83	3781	3699	82	567	4348	115.705	-1.489	0.524147	-2.8408	0.00450004	0.017518
ENST00000345094	+	ENSG00000134077	THUMPD3	protein_coding	9363052	9386791	335	1858	1524	334	2103	3961	115.323	-1.74283	0.548772	-3.17586	0.00149391	0.00722966
ENST00000611266	-	ENSG00000091039	OSBPL8	protein_coding	76351800	76559809	607	3150	2544	606	4089	7239	114.917	-1.87986	0.56208	-3.34446	0.000824422	0.0044987
ENST00000337288	-	ENSG00000084090	STARD7	protein_coding	96184859	96208818	385	1497	1113	384	1871	3368	114.889	-2.03606	0.584182	-3.48531	0.000491564	0.00294494
ENST00000370828	-	ENSG00000076716	GPC4	protein_coding	133300103	133415490	526	2196	1671	525	2764	4960	114.794	-1.24605	0.508379	-2.45103	0.0142448	0.043859
ENST00000367545	+	ENSG00000152818	UTRN	protein_coding	144291829	144853034	1	10302	10302	0	2037	12339	114.361	-1.59402	0.536422	-2.97159	0.00296266	0.0127136
ENST00000358691	-	ENSG00000198265	HELZ	protein_coding	67070438	67245183	168	5996	5829	167	7814	13810	114.179	-1.86898	0.562679	-3.32158	0.000895097	0.00479878
ENST00000303407	-	ENSG00000169925	BRD3	protein_coding	134030305	134068017	187	2367	2181	186	3285	5652	113.643	-1.71866	0.551	-3.11917	0.00181361	0.00846776
ENST00000599386	+	ENSG00000130669	PAK4	protein_coding	39125834	39182816	182	1498	1317	181	4237	5735	113.475	-1.22405	0.510437	-2.39804	0.0164831	0.0492266
ENST00000366647	+	ENSG00000116906	GNPAT	protein_coding	231241210	231277973	170	2212	2043	169	431	2643	112.504	-1.70243	0.554965	-3.06763	0.00215761	0.00975339
ENST00000265465	+	ENSG00000014138	POLA2	protein_coding	65261762	65298685	532	2328	1797	531	1416	3744	112.471	-1.56781	0.542477	-2.89009	0.00385126	0.015649
ENST00000282074	-	ENSG00000152253	SPC25	protein_coding	168870894	168890445	143	817	675	142	537	1354	112.36	-1.32103	0.519166	-2.54452	0.0109428	0.0358132
ENST00000265113	+	ENSG00000079215	SLC1A3	protein_coding	36606355	36688334	477	2105	1629	476	2065	4170	111.874	-1.69166	0.550631	-3.07222	0.00212475	0.0096267
ENST00000288699	+	ENSG00000157851	DPYSL5	protein_coding	26848101	26950351	159	1853	1695	158	3356	5209	111.423	-1.30643	0.519809	-2.51328	0.0119614	0.03808
ENST00000376887	-	ENSG00000125257	ABCC4	protein_coding	95019829	95301429	116	4093	3978	115	1746	5839	111.413	-1.82896	0.565166	-3.23615	0.00121155	0.00613173
ENST00000587303	-	ENSG00000105426	PTPRS	protein_coding	5206368	5286240	101	5947	5847	100	406	6353	110.664	-1.53795	0.541996	-2.83756	0.00454593	0.0176599
ENST00000301011	+	ENSG00000158545	ZC3H18	protein_coding	88570381	88631966	201	3062	2862	200	667	3729	110.152	-1.665	0.55332	-3.00911	0.00262012	0.0114485
ENST00000261015	-	ENSG00000138442	WDR12	protein_coding	202874782	202912226	751	2022	1272	750	6078	8100	109.524	-1.95674	0.583304	-3.35458	0.000794862	0.00436735
ENST00000433060	+	ENSG00000166025	AMOTL1	protein_coding	94768371	94876753	142	3012	2871	141	5958	8970	108.549	-1.78622	0.568047	-3.14449	0.00166374	0.0078978
ENST00000261507	+	ENSG00000052802	MSMO1	protein_coding	165327623	165343160	174	1055	882	173	1214	2269	108.325	-1.50444	0.547632	-2.74717	0.00601117	0.0221822
ENST00000374677	+	ENSG00000112473	SLC39A7	protein_coding	33200873	33204439	374	1783	1410	373	626	2409	108.321	-1.25627	0.522218	-2.40564	0.0161441	0.0485054
ENST00000545121	+	ENSG00000134255	CEPT1	protein_coding	111139627	111185102	209	1459	1251	208	792	2251	108.255	-1.37497	0.531422	-2.58734	0.00967206	0.0324687
ENST00000284000	+	ENSG00000153879	CEBPG	protein_coding	33373330	33382686	663	1115	453	662	2994	4109	107.754	-1.77482	0.571103	-3.10772	0.00188539	0.0087008
ENST00000378746	-	ENSG00000131437	KIF3A	protein_coding	132692628	132737638	220	2319	2100	219	4006	6325	107.356	-1.36202	0.535838	-2.54186	0.0110266	0.0359244
ENST00000245046	-	ENSG00000125037	EMC3	protein_coding	9962537	9987120	460	1245	786	459	1532	2777	107.221	-1.6224	0.562427	-2.88464	0.00391858	0.0158577
ENST00000259008	-	ENSG00000136492	BRIP1	protein_coding	61681266	61863521	269	4018	3750	268	2030	6048	106.825	-1.91411	0.595215	-3.21583	0.00130068	0.00648386
ENST00000371544	-	ENSG00000134744	ZCCHC11	protein_coding	52423275	52553100	264	5198	4935	263	660	5858	106.724	-1.75813	0.56978	-3.08563	0.0020312	0.00927684
ENST00000380817	-	ENSG00000100241	SBF1	protein_coding	50445000	50475024	185	5866	5682	184	2142	8008	105.464	-1.59201	0.558311	-2.85147	0.00435172	0.017089
ENST00000280481	+	ENSG00000150893	FREM2	protein_coding	38687129	38887131	217	9726	9510	216	6344	16070	105.076	-1.45145	0.545692	-2.65982	0.00781813	0.0273062
ENST00000405201	-	ENSG00000196498	NCOR2	protein_coding	124324415	124495252	2	7546	7545	1	987	8533	104.909	-1.72815	0.57463	-3.00741	0.00263487	0.0114677
ENST00000328834	+	ENSG00000182973	CNOT10	protein_coding	32685145	32773875	317	2551	2235	316	264	2815	104.494	-1.31536	0.53903	-2.44023	0.014678	0.0448801
ENST00000393033	-	ENSG00000123159	GIPC1	protein_coding	14477762	14496132	271	1272	1002	270	654	1926	103.969	-1.7135	0.574159	-2.98437	0.00284166	0.0122339
ENST00000536719	-	ENSG00000074319	TSG101	protein_coding	18468336	18526951	136	1233	1098	135	868	2101	103.072	-1.70025	0.573432	-2.96505	0.00302635	0.012945
ENST00000551483	+	ENSG00000111596	CNOT2	protein_coding	70334435	70353937	4156	4731	576	4155	22	4753	102.859	-1.41454	0.547728	-2.58255	0.00980725	0.0327842
ENST00000369301	+	ENSG00000196865	NHLRC2	protein_coding	113854661	113917194	213	2393	2181	212	8658	11051	102.775	-1.69561	0.573954	-2.95427	0.00313411	0.0133342
ENST00000611055	+	ENSG00000148335	NTMT1	protein_coding	129626153	129636131	224	895	672	223	667	1562	102.546	-1.54564	0.560076	-2.7597	0.00578541	0.021549
ENST00000270460	+	ENSG00000063245	EPN1	protein_coding	55675226	55709533	312	2042	1731	311	14177	16219	102.417	-1.54093	0.574076	-2.6842	0.00727044	0.0257675
ENST00000543571	-	ENSG00000131023	LATS1	protein_coding	149658153	149718256	549	3941	3393	548	3576	7517	102.378	-1.68947	0.575028	-2.93806	0.00330272	0.013913
ENST00000232564	-	ENSG00000114450	GNB4	protein_coding	179396089	179451590	288	1310	1023	287	5124	6434	101.73	-1.67971	0.579539	-2.89836	0.00375119	0.0153363
ENST00000266742	+	ENSG00000139350	NEDD1	protein_coding	96907223	96953777	340	2322	1983	339	1724	4046	101.586	-1.67689	0.577226	-2.90509	0.0036715	0.0151193
ENST00000509061	+	ENSG00000174720	LARP7	protein_coding	112637126	112657586	304	2073	1770	303	259	2332	101.41	-1.52697	0.561464	-2.71962	0.00653576	0.0237219
ENST00000378852	+	ENSG00000166181	API5	protein_coding	43312003	43344529	126	1640	1515	125	2074	3714	101.135	-1.82617	0.59165	-3.08657	0.00202477	0.0092581
ENST00000422785	-	ENSG00000111665	CDCA3	protein_coding	6844793	6851269	106	765	660	105	1995	2760	100.355	-1.81204	0.597589	-3.03225	0.00242738	0.0107649
ENST00000300811	-	ENSG00000131116	ZNF428	protein_coding	43607219	43619874	448	1014	567	447	398	1412	100.068	-1.64993	0.577681	-2.85612	0.0042885	0.0169579
ENST00000361671	+	ENSG00000135040	NAA35	protein_coding	85941146	86022298	134	2311	2178	133	338	2649	99.5793	-1.49675	0.56518	-2.64828	0.00809027	0.0280097
ENST00000535612	+	ENSG00000105676	ARMC6	protein_coding	19033578	19058178	433	1938	1506	432	550	2488	99.4985	-1.49268	0.569598	-2.62059	0.00877783	0.0298446
ENST00000257604	+	ENSG00000135148	TRAFD1	protein_coding	112125545	112153603	618	2366	1749	617	812	3178	99.4859	-1.49434	0.563529	-2.65176	0.00800743	0.0277712
ENST00000261509	+	ENSG00000129116	PALLD	protein_coding	168497066	168928457	212	3532	3321	211	2277	5809	99.1435	-1.48801	0.564101	-2.63783	0.00834378	0.0286134
ENST00000371558	+	ENSG00000077721	UBE2A	protein_coding	119574467	119584425	246	704	459	245	1170	1874	99.0609	-1.34946	0.55237	-2.44304	0.0145641	0.0445661
ENST00000415912	-	ENSG00000117298	ECE1	protein_coding	21217247	21345504	127	2391	2265	126	2708	5099	99.0535	-1.79309	0.595737	-3.00987	0.00261356	0.0114376
ENST00000581066	+	ENSG00000266472	MRPS21	protein_coding	150293920	150308979	448	711	264	447	751	1462	98.5288	-1.62539	0.579212	-2.80622	0.00501267	0.0191367
ENST00000337907	-	ENSG00000142599	RERE	protein_coding	8352397	8817465	636	5336	4701	635	2690	8026	98.4011	-1.47556	0.564757	-2.61273	0.00898223	0.0304615
ENST00000290649	-	ENSG00000159461	AMFR	protein_coding	56361452	56425538	212	2143	1932	211	1457	3600	98.2738	-1.77858	0.595103	-2.98869	0.00280173	0.0120751
ENST00000218200	+	ENSG00000102081	FMR1	protein_coding	147911951	147951112	230	2065	1836	229	2268	4333	98.0355	-1.61696	0.579738	-2.78912	0.00528516	0.0200423
ENST00000320717	+	ENSG00000115419	GLS	protein_coding	190880827	190965552	259	2268	2010	258	2566	4834	98.0259	-1.33109	0.554034	-2.40254	0.0162816	0.0488447
ENST00000264926	-	ENSG00000070950	RAD18	protein_coding	8877076	8963502	118	1605	1488	117	4281	5886	97.9046	-1.46742	0.565776	-2.59364	0.00949659	0.0320148
ENST00000322611	+	ENSG00000176788	BASP1	protein_coding	17217560	17276834	261	944	684	260	934	1878	97.8783	-1.46367	0.583724	-2.50746	0.0121601	0.0386366
ENST00000402744	+	ENSG00000109472	CPE	protein_coding	165378942	165498320	281	1711	1431	280	710	2421	97.878	-1.32845	0.55429	-2.39666	0.0165452	0.049375
ENST00000504652	-	ENSG00000145041	DCAF1	protein_coding	51395867	51500002	139	4659	4521	138	1292	5951	97.8177	-1.77265	0.598501	-2.96182	0.00305831	0.0130676
ENST00000368346	-	ENSG00000116539	ASH1L	protein_coding	155335268	155562693	641	9550	8910	640	2392	11942	97.7705	-1.32797	0.554829	-2.39348	0.0166895	0.0496936
ENST00000349780	-	ENSG00000136861	CDK5RAP2	protein_coding	120388870	120580158	181	5862	5682	180	366	6228	96.7731	-1.44702	0.566721	-2.55332	0.0106701	0.0350501
ENST00000233616	-	ENSG00000115275	MOGS	protein_coding	74461057	74465410	164	2677	2514	163	218	2895	95.1265	-1.56587	0.58247	-2.68833	0.00718106	0.0255512
ENST00000379887	+	ENSG00000166233	ARIH1	protein_coding	72474326	72602985	315	1988	1674	314	19693	21681	94.0943	-1.40115	0.578765	-2.42093	0.0154808	0.0470097
ENST00000370693	+	ENSG00000112208	BAG2	protein_coding	57172326	57189833	373	1008	636	372	5643	6651	93.0921	-1.53106	0.592481	-2.58415	0.00976205	0.0327156
ENST00000447266	+	ENSG00000112701	SENP6	protein_coding	75602047	75718278	479	3817	3339	478	2684	6501	93.0439	-1.53002	0.591275	-2.58767	0.00966281	0.0324651
ENST00000370282	-	ENSG00000117500	TMED5	protein_coding	93149742	93180728	487	1176	690	486	4928	6104	92.8027	-1.52478	0.586934	-2.59787	0.00938027	0.0316495
ENST00000369558	+	ENSG00000163349	HIPK1	protein_coding	113929710	113977804	233	3865	3633	232	4292	8157	92.5239	-1.37087	0.573053	-2.39222	0.0167469	0.0498274
ENST00000422660	+	ENSG00000136104	RNASEH2B	protein_coding	50909802	50973745	276	1049	774	275	3781	4830	92.367	-1.51541	0.586186	-2.58521	0.00973204	0.0326426
ENST00000371108	+	ENSG00000088035	ALG6	protein_coding	63367590	63438562	306	1829	1524	305	1542	3371	91.3538	-1.65892	0.605788	-2.73846	0.00617279	0.0226525
ENST00000011619	-	ENSG00000010017	RANBP9	protein_coding	13621498	13711564	60	2249	2190	59	864	3113	91.0236	-1.49235	0.591011	-2.52508	0.0115671	0.037228
ENST00000404158	+	ENSG00000167491	GATAD2A	protein_coding	19427527	19508927	419	2323	1905	418	3453	5776	90.8777	-1.64738	0.608307	-2.70814	0.00676625	0.0242925
ENST00000229329	+	ENSG00000111726	CMAS	protein_coding	22046174	22065663	131	1435	1305	130	352	1787	90.4401	-1.47997	0.588369	-2.51538	0.0118904	0.0379311
ENST00000538771	-	ENSG00000079462	PAFAH1B3	protein_coding	42297033	42302777	358	1053	696	357	45	1098	90.0043	-1.47032	0.593202	-2.47863	0.013189	0.0413605
ENST00000511884	+	ENSG00000169851	PCDH7	protein_coding	30722354	31146805	1	2813	2813	0	3956	6769	88.7638	-1.44779	0.590907	-2.45011	0.0142813	0.0439375
ENST00000370339	-	ENSG00000149658	YTHDF1	protein_coding	63195429	63216234	343	2022	1680	342	1279	3301	88.0091	-1.59454	0.608094	-2.62219	0.00873679	0.0297305
ENST00000541412	+	ENSG00000111843	TMEM14C	protein_coding	10722915	10731119	386	724	339	385	453	1177	86.9725	-1.57462	0.609469	-2.58359	0.00977779	0.0327408
ENST00000228347	+	ENSG00000013503	POLR3B	protein_coding	106357658	106510198	223	3624	3402	222	649	4273	86.6222	-1.56866	0.609411	-2.57406	0.0100512	0.0334031
ENST00000398249	-	ENSG00000105723	GSK3A	protein_coding	42230190	42241893	1715	2920	1206	1714	604	3524	86.5787	-1.56678	0.610484	-2.56646	0.0102742	0.0340307
ENST00000294353	+	ENSG00000162378	ZYG11B	protein_coding	52726509	52827342	146	2380	2235	145	5713	8093	85.9747	-1.55705	0.613173	-2.53933	0.0111064	0.0360664
ENST00000370360	-	ENSG00000174842	GLMN	protein_coding	92246402	92298976	83	1867	1785	82	128	1995	83.665	-1.50921	0.614006	-2.45797	0.0139727	0.0432218
ENST00000359890	-	ENSG00000100461	RBM23	protein_coding	22893206	22919184	197	1516	1320	196	8524	10040	83.0783	-1.49626	0.618391	-2.4196	0.0155378	0.0471467
ENST00000636438	+	ENSG00000119139	TJP2	protein_coding	69145590	69255199	115	3864	3750	114	825	4689	82.5802	-1.48686	0.616001	-2.41373	0.01579	0.0477661
