# Supplementary material for: Reanalysis of ribosome profiling datasets reveals a function of rocaglamide A in perturbing the dynamics of translation elongation via eIF4A
Source: Nat Commun. 2023 Feb 2;14:553. doi: 10.1038/s41467-023-36290-w (PMC9891901; doi:10.1038/s41467-023-36290-w)
Supplement: Supplementary file 6 — Supplementary Data 3 [file 41467_2023_36290_MOESM6_ESM.xlsx]

## Sheet: 64 MTGenes
trans_id	strand	gene_id	gene_name	gene_biotype	gene_start	gene_stop	trans_start	trans_start.1	CDS_length	5UTR_length	3UTR_length	transcript_length
ENST00000341695	-	ENSG00000138777	PPA2	protein_coding	105369077	105474081	32	1036	1005	31	648	1684
ENST00000264954	-	ENSG00000109519	GRPEL1	protein_coding	7058906	7068197	166	819	654	165	1956	2775
ENST00000379303	-	ENSG00000123130	ACOT9	protein_coding	23702253	23743273	130	1476	1347	129	1641	3117
ENST00000603302	+	ENSG00000138796	HADH	protein_coding	107989714	108035174	220	1215	996	219	817	2032
ENST00000268704	+	ENSG00000197912	SPG7	protein_coding	89508403	89557766	16	2403	2388	15	673	3076
ENST00000261733	+	ENSG00000111275	ALDH2	protein_coding	111766922	111817529	62	1615	1554	61	7954	9569
ENST00000493866	+	ENSG00000136521	NDUFB5	protein_coding	179604791	179627647	26	439	414	25	3607	4046
ENST00000254630	+	ENSG00000132300	PTCD3	protein_coding	86106182	86142157	67	2136	2070	66	4598	6734
ENST00000314133	+	ENSG00000176340	COX8A	protein_coding	63974607	63976543	75	284	210	74	223	507
ENST00000322347	-	ENSG00000178741	COX5A	protein_coding	74919791	74938168	155	607	453	154	661	1268
ENST00000319080	+	ENSG00000175727	MLXIP	protein_coding	122078722	122147347	133	2892	2760	132	5535	8427
ENST00000330133	+	ENSG00000183617	MRPL54	protein_coding	3762664	3767565	38	454	417	37	172	626
ENST00000400033	+	ENSG00000178127	NDUFV2	protein_coding	9104082	9134345	118	876	759	117	66	942
ENST00000614476	-	ENSG00000122085	MTERF4	protein_coding	241087099	241102295	23	1168	1146	22	3356	4524
ENST00000620875	-	ENSG00000131269	ABCB7	protein_coding	75053172	75156340	69	2210	2142	68	198	2408
ENST00000395896	-	ENSG00000129003	VPS13C	protein_coding	61864306	62060448	75	10961	10887	74	3618	14579
ENST00000238651	+	ENSG00000119673	ACOT2	protein_coding	73569059	73575653	183	1634	1452	182	140	1774
ENST00000053468	-	ENSG00000048544	MRPS10	protein_coding	42206801	42217865	17	622	606	16	1488	2110
ENST00000262507	+	ENSG00000088682	COQ9	protein_coding	57447437	57461275	70	1026	957	69	651	1677
ENST00000321556	+	ENSG00000158828	PINK1	protein_coding	20633455	20651511	95	1840	1746	94	820	2660
ENST00000225698	-	ENSG00000108561	C1QBP	protein_coding	5432777	5439155	83	931	849	82	238	1169
ENST00000393868	-	ENSG00000163541	SUCLG1	protein_coding	84423523	84459480	212	1252	1041	211	223	1475
ENST00000565488	-	ENSG00000085491	SLC25A24	protein_coding	108134036	108200358	221	1654	1434	220	2617	4271
ENST00000302503	-	ENSG00000109919	MTCH2	protein_coding	47617316	47642623	159	1070	912	158	1517	2587
ENST00000274137	+	ENSG00000145494	NDUFS6	protein_coding	1801400	1816605	19	393	375	18	689	1082
ENST00000282276	+	ENSG00000247626	MARS2	protein_coding	197705369	197708387	38	1819	1782	37	1200	3019
ENST00000373178	+	ENSG00000116863	ADPRHL2	protein_coding	36088875	36093932	31	1122	1092	30	546	1668
ENST00000535309	+	ENSG00000008394	MGST1	protein_coding	16347694	16377192	40	303	264	39	1028	1331
ENST00000196371	-	ENSG00000083720	OXCT1	protein_coding	41730065	41870519	162	1724	1563	161	1664	3388
ENST00000396512	+	ENSG00000100412	ACO2	protein_coding	41469130	41528989	18	2435	2418	17	376	2811
ENST00000368830	-	ENSG00000143436	MRPL9	protein_coding	151759643	151763564	86	889	804	85	407	1296
ENST00000316891	-	ENSG00000043514	TRIT1	protein_coding	39841051	39883506	16	1419	1404	15	693	2112
ENST00000324868	-	ENSG00000139131	YARS2	protein_coding	32746544	32755902	29	1462	1434	28	660	2122
ENST00000371974	-	ENSG00000148290	SURF1	protein_coding	133351755	133356485	33	935	903	32	158	1093
ENST00000266544	+	ENSG00000139180	NDUFA9	protein_coding	4649107	4694317	21	1154	1134	20	7209	8363
ENST00000261413	-	ENSG00000113048	MRPS27	protein_coding	72219409	72320261	41	1285	1245	40	1500	2785
ENST00000546954	-	ENSG00000170855	TRIAP1	protein_coding	120443961	120446412	41	271	231	40	911	1182
ENST00000419783	-	ENSG00000233276	GPX1	protein_coding	49357176	49358600	323	934	612	322	212	1146
ENST00000476371	-	ENSG00000120333	MRPS14	protein_coding	175012958	175023425	18	404	387	17	1711	2115
ENST00000316939	-	ENSG00000179271	GADD45GIP1	protein_coding	12953119	12957236	25	693	669	24	1089	1782
ENST00000376215	+	ENSG00000148459	PDSS1	protein_coding	26697659	26746798	54	1301	1248	53	325	1626
ENST00000340344	+	ENSG00000160194	NDUFV3	protein_coding	42893268	42913304	67	393	327	66	4283	4676
ENST00000372890	-	ENSG00000167112	TRUB2	protein_coding	128305161	128322742	335	1330	996	334	4389	5719
ENST00000607484	-	ENSG00000137288	UQCC2	protein_coding	33696761	33711727	42	422	381	41	892	1314
ENST00000570319	-	ENSG00000004779	NDUFAB1	protein_coding	23581871	23596291	2	472	471	1	413	885
ENST00000360614	-	ENSG00000196365	LONP1	protein_coding	5691834	5720290	159	3038	2880	158	198	3236
ENST00000378654	-	ENSG00000136143	SUCLA2	protein_coding	47942656	48001354	86	1477	1392	85	715	2192
ENST00000313468	+	ENSG00000110717	NDUFS8	protein_coding	68030627	68036644	108	740	633	107	51	791
ENST00000504148	-	ENSG00000150779	TIMM8B	protein_coding	112084800	112086795	73	324	252	72	495	819
ENST00000471595	+	ENSG00000114054	PCCB	protein_coding	136250358	136337895	19	1671	1653	18	4419	6090
ENST00000397722	+	ENSG00000103202	NME4	protein_coding	396725	400746	475	828	354	474	404	1232
ENST00000380649	-	ENSG00000084754	HADHA	protein_coding	26190635	26244726	131	2422	2292	130	615	3037
ENST00000482352	-	ENSG00000242485	MRPL20	protein_coding	1405109	1407290	74	541	468	73	508	1049
ENST00000326925	+	ENSG00000178057	NDUFAF3	protein_coding	49021011	49023495	1135	1689	555	1134	323	2012
ENST00000372837	+	ENSG00000172586	CHCHD1	protein_coding	73782047	73783371	30	323	294	29	879	1202
ENST00000081029	+	ENSG00000061794	MRPS35	protein_coding	27710773	27756295	72	1043	972	71	845	1888
ENST00000402551	-	ENSG00000105552	BCAT2	protein_coding	48795065	48811027	622	1680	1059	621	361	2041
ENST00000334220	+	ENSG00000119689	DLST	protein_coding	74881893	74903745	62	1423	1362	61	1415	2838
ENST00000332395	-	ENSG00000182810	DDX28	protein_coding	68021274	68023442	241	1863	1623	240	306	2169
ENST00000371785	+	ENSG00000122140	MRPS2	protein_coding	135499984	135504673	210	1100	891	209	540	1640
ENST00000394053	+	ENSG00000065911	MTHFD2	protein_coding	74198562	74217565	81	1133	1053	80	3323	4456
ENST00000264932	+	ENSG00000073578	SDHA	protein_coding	218241	256700	116	2110	1995	115	280	2390
ENST00000359655	+	ENSG00000156502	SUPV3L1	protein_coding	69180232	69209098	61	2421	2361	60	63	2484
ENST00000287022	-	ENSG00000156467	UQCRB	protein_coding	96225920	96235634	105	440	336	104	5135	5575

## Sheet: 83 ERGs with TISU
trans_id	strand	gene_id	gene_name	gene_biotype	gene_start	gene_stop	trans_start	trans_start	CDS_length	5UTR_length	3UTR_length	transcript_length
ENST00000053468	-	ENSG00000048544	MRPS10	protein_coding	42206801	42217865	17	622	606	16	1488	2110
ENST00000170564	+	ENSG00000076650	GPATCH1	protein_coding	33080880	33130542	315	3110	2796	314	382	3492
ENST00000184956	-	ENSG00000068097	HEATR6	protein_coding	60043194	60078931	18	3563	3546	17	369	3932
ENST00000196371	-	ENSG00000083720	OXCT1	protein_coding	41730065	41870519	162	1724	1563	161	1664	3388
ENST00000199814	-	ENSG00000086589	RBM22	protein_coding	150690794	150701107	123	1385	1263	122	957	2342
ENST00000205061	-	ENSG00000090863	GLG1	protein_coding	74447427	74607114	21	3632	3612	20	4629	8261
ENST00000216121	-	ENSG00000184117	NIPSNAP1	protein_coding	29554808	29581337	256	1110	855	255	1127	2237
ENST00000216225	+	ENSG00000100387	RBX1	protein_coding	40951359	40973309	41	367	327	40	821	1188
ENST00000217315	+	ENSG00000101337	TM9SF4	protein_coding	32109736	32167258	341	2218	1878	340	1814	4032
ENST00000221943	-	ENSG00000105341	ATP5SL	protein_coding	41431319	41439905	7	780	774	6	912	1692
ENST00000222567	-	ENSG00000105849	TWISTNB	protein_coding	19695462	19709087	72	1088	1017	71	2854	3942
ENST00000228825	-	ENSG00000111229	ARPC3	protein_coding	110434825	110450407	148	684	537	147	330	1014
ENST00000237380	+	ENSG00000118579	MED28	protein_coding	17614631	17634105	25	561	537	24	10307	10868
ENST00000240316	-	ENSG00000121058	COIL	protein_coding	56938187	56961054	36	1766	1731	35	884	2650
ENST00000253861	+	ENSG00000131558	EXOC4	protein_coding	133253073	134065759	30	2954	2925	29	1231	4185
ENST00000254630	+	ENSG00000132300	PTCD3	protein_coding	86106182	86142157	67	2136	2070	66	4598	6734
ENST00000261413	-	ENSG00000113048	MRPS27	protein_coding	72219409	72320261	41	1285	1245	40	1500	2785
ENST00000261745	-	ENSG00000111300	NAA25	protein_coding	112026689	112109022	250	3168	2919	249	2842	6010
ENST00000261758	-	ENSG00000117899	MESDC2	protein_coding	80975747	80989878	88	792	705	87	3472	4264
ENST00000261866	-	ENSG00000104133	SPG11	protein_coding	44562696	44663664	18	7349	7332	17	425	7774
ENST00000261868	+	ENSG00000104131	EIF3J	protein_coding	44537057	44562803	139	915	777	138	1654	2569
ENST00000262507	+	ENSG00000088682	COQ9	protein_coding	57447437	57461275	70	1026	957	69	651	1677
ENST00000263735	+	ENSG00000119888	EPCAM	protein_coding	47369148	47387034	359	1303	945	358	421	1724
ENST00000266544	+	ENSG00000139180	NDUFA9	protein_coding	4649107	4694317	21	1154	1134	20	7209	8363
ENST00000268704	+	ENSG00000197912	SPG7	protein_coding	89508403	89557766	16	2403	2388	15	673	3076
ENST00000272067	+	ENSG00000143727	ACP1	protein_coding	264869	278283	97	573	477	96	979	1552
ENST00000272645	-	ENSG00000144231	POLR2D	protein_coding	127843551	127858157	58	486	429	57	4556	5042
ENST00000274137	+	ENSG00000145494	NDUFS6	protein_coding	1801400	1816605	19	393	375	18	689	1082
ENST00000285968	+	ENSG00000155561	NUP205	protein_coding	135557919	135648757	27	6065	6039	26	201	6266
ENST00000296328	-	ENSG00000163960	UBXN7	protein_coding	196347662	196432474	76	1545	1470	75	9023	10568
ENST00000297591	-	ENSG00000164944	KIAA1429	protein_coding	94487693	94553523	77	5515	5439	76	1013	6528
ENST00000298492	+	ENSG00000165660	FAM175B	protein_coding	124801785	124836670	46	1293	1248	45	1699	2992
ENST00000301364	-	ENSG00000167721	TSR1	protein_coding	2322503	2337507	1081	3495	2415	1080	1693	5188
ENST00000302503	-	ENSG00000109919	MTCH2	protein_coding	47617316	47642623	159	1070	912	158	1517	2587
ENST00000304312	-	ENSG00000169020	ATP5I	protein_coding	672436	674338	92	301	210	91	64	365
ENST00000307877	-	ENSG00000167881	SRP68	protein_coding	76039103	76072653	163	2046	1884	162	603	2649
ENST00000308488	-	ENSG00000048649	RSF1	protein_coding	77659996	77821017	304	4629	4326	303	6921	11550
ENST00000316891	-	ENSG00000043514	TRIT1	protein_coding	39841051	39883506	16	1419	1404	15	693	2112
ENST00000316939	-	ENSG00000179271	GADD45GIP1	protein_coding	12953119	12957236	25	693	669	24	1089	1782
ENST00000321556	+	ENSG00000158828	PINK1	protein_coding	20633455	20651511	95	1840	1746	94	820	2660
ENST00000321919	-	ENSG00000140632	GLYR1	protein_coding	4803203	4847342	78	1739	1662	77	2033	3772
ENST00000324868	-	ENSG00000139131	YARS2	protein_coding	32746544	32755902	29	1462	1434	28	660	2122
ENST00000331434	+	ENSG00000182307	C8orf33	protein_coding	145052378	145056030	115	804	690	114	1873	2677
ENST00000332556	+	ENSG00000185896	LAMP1	protein_coding	113297241	113323672	195	1448	1254	194	1251	2699
ENST00000342756	+	ENSG00000174780	SRP72	protein_coding	56466915	56503107	722	2737	2016	721	1246	3983
ENST00000344922	+	ENSG00000154305	MIA3	protein_coding	222618086	222668012	26	5749	5724	25	2393	8142
ENST00000346178	-	ENSG00000089597	GANAB	protein_coding	62624826	62646615	17	2917	2901	16	989	3906
ENST00000357324	-	ENSG00000105726	ATP13A1	protein_coding	19645203	19663693	28	3642	3615	27	219	3861
ENST00000357387	-	ENSG00000164327	RICTOR	protein_coding	38937919	39074408	32	5158	5127	31	4385	9543
ENST00000358039	-	ENSG00000007341	ST7L	protein_coding	112523518	112619418	306	2033	1728	305	2495	4528
ENST00000358595	-	ENSG00000143437	ARNT	protein_coding	150809705	150876768	202	2571	2370	201	2316	4887
ENST00000368830	-	ENSG00000143436	MRPL9	protein_coding	151759643	151763564	86	889	804	85	407	1296
ENST00000370179	+	ENSG00000125534	PPDPF	protein_coding	63520724	63522206	197	541	345	196	327	868
ENST00000371703	+	ENSG00000148688	RPP30	protein_coding	90871716	90902190	272	1078	807	271	1511	2589
ENST00000372546	+	ENSG00000167130	DOLPP1	protein_coding	129081100	129090435	33	749	717	32	1428	2177
ENST00000373075	-	ENSG00000163875	MEAF6	protein_coding	37492575	37514763	18	623	606	17	1524	2147
ENST00000377705	-	ENSG00000162408	NOL9	protein_coding	6521347	6554535	34	2142	2109	33	4507	6649
ENST00000380516	-	ENSG00000137776	SLTM	protein_coding	58879045	58933653	89	3193	3105	88	954	4147
ENST00000380649	-	ENSG00000084754	HADHA	protein_coding	26190635	26244726	131	2422	2292	130	615	3037
ENST00000381031	+	ENSG00000075234	TTC38	protein_coding	46267964	46294008	77	1486	1410	76	1124	2610
ENST00000389834	-	ENSG00000103978	TMEM87A	protein_coding	42210532	42273663	266	1933	1668	265	1176	3109
ENST00000396512	+	ENSG00000100412	ACO2	protein_coding	41469130	41528989	18	2435	2418	17	376	2811
ENST00000398208	-	ENSG00000160193	WDR4	protein_coding	42849226	42879555	61	1299	1239	60	823	2122
ENST00000400485	+	ENSG00000159256	MORC3	protein_coding	36320189	36376646	77	2896	2820	76	1350	4246
ENST00000400809	-	ENSG00000221978	CCNL2	protein_coding	1386495	1399312	7	1569	1563	6	736	2305
ENST00000402551	-	ENSG00000105552	BCAT2	protein_coding	48795065	48811027	622	1680	1059	621	361	2041
ENST00000410022	-	ENSG00000169599	NFU1	protein_coding	69395750	69437628	207	971	765	206	496	1467
ENST00000422514	+	ENSG00000198242	RPL23A	protein_coding	28719393	28724359	614	1084	471	613	478	1562
ENST00000433473	-	ENSG00000131238	PPT1	protein_coding	40072705	40097703	466	1386	921	465	1356	2742
ENST00000446923	+	ENSG00000148516	ZEB1	protein_coding	31321135	31529813	392	3718	3327	391	2549	6267
ENST00000450253	-	ENSG00000151247	EIF4E	protein_coding	98871684	98930637	1526	2179	654	1525	9344	11523
ENST00000471595	+	ENSG00000114054	PCCB	protein_coding	136250358	136337895	19	1671	1653	18	4419	6090
ENST00000473835	+	ENSG00000163714	U2SURP	protein_coding	143001539	143060546	91	3180	3090	90	4096	7276
ENST00000476371	-	ENSG00000120333	MRPS14	protein_coding	175012958	175023425	18	404	387	17	1711	2115
ENST00000533626	+	ENSG00000175390	EIF3F	protein_coding	7970251	8001862	627	1700	1074	626	5840	7540
ENST00000534358	+	ENSG00000118058	KMT2A	protein_coding	118436490	118526832	24	11942	11919	23	4660	16602
ENST00000534548	-	ENSG00000151503	NCAPD3	protein_coding	134152445	134223991	66	4562	4497	65	499	5061
ENST00000557623	+	ENSG00000119705	SLIRP	protein_coding	77708103	77721107	10	306	297	9	559	865
ENST00000586869	-	ENSG00000073536	NLE1	protein_coding	35128753	35142284	1021	1602	582	1020	3684	5286
ENST00000620875	-	ENSG00000131269	ABCB7	protein_coding	75053172	75156340	69	2210	2142	68	198	2408
ENST00000622495	-	ENSG00000135108	FBXO21	protein_coding	117141988	117190531	76	1941	1866	75	4099	6040
ENST00000627653	+	ENSG00000143198	MGST3	protein_coding	165632240	165656133	1	501	501	0	629	1130
ENST00000629020	+	ENSG00000146416	AIG1	protein_coding	143060899	143190597	28	432	405	27	3204	3636
