# Supplementary material for: Reanalysis of ribosome profiling datasets reveals a function of rocaglamide A in perturbing the dynamics of translation elongation via eIF4A
Source: Nat Commun. 2023 Feb 2;14:553. doi: 10.1038/s41467-023-36290-w (PMC9891901; doi:10.1038/s41467-023-36290-w)
Supplement: Supplementary file 7 — Supplementary Data 4 [file 41467_2023_36290_MOESM7_ESM.xlsx]

## Sheet: Inserted sequences
## sequences inserted for luciferase translation reporter assays
HCV IRES	GCCAGCCCCCTGATGGGGGCGACACTCCACCATGAATCACTCCCCTGTGAGGAACTACTGTCTTCACGCAGAAAGCGTCTAGCCATGGCGTTAGTATGAGTGTCGTGCAGCCTCCAGGACCCCCCCTCCCGGGAGAGCCATAGTGGTCTGCGGAACCGGTGAGTACACCGGAATTGCCAGGACGACCGGGTCCTTTCTTGGAGTTACCCGCTCAATGCCTGGAGATTTGGGCGTGCCCCCGCAAGACTGCTAGCCGAGTAGTGTTGGGTCGCGAAAGGCCTTGTGGTACTGCCTGATAGGGTGCTTGCGAGTGCCCCGGGAGGTCTCGTAGACCGTGCACCATGAGCACGAATCCTAAACCTCAAAGAAAAACCAAACGTAAC
UQCC2 (ENST00000607484)	ATGGCGGCCAGCCGGTACCGGCGTTTTCTTAAGCTCTGTGAGGAATGGCCAGTGGACGAGACCAAACGGGGCCGGGACTTGGGCGCTTACCTGCGACAGCGGGTAGCACAGGCCTTTCGGGAGGGAGAGAATACCCAG
NDUFS6 (ENST00000274137)	ATGGCGGCGGCGATGACCTTCTGCCGGCTGCTGAACCGGTGTGGCGAGGCGGCGCGGAGCCTGCCCCTGGGCGCCAGGTGTTTCGGGGTGCGGGTCTCGCCGACCGGGGAGAAGGTCACGCACACTGGCCAGGTTTATGATGATAAAGACTACAGGAGAATTCGGTTTGTAGGTCGTCAGAAAGAG
YARS2 (ENST00000324868)	ATGGCGGCGCCCATCTTGCGGTCCTTTTCCTGGGGCCGGTGGTCTGGTACCCTAAATCTCTCAGTATTGTTGCCCTTGGGGCTGCGTAAGGCCCACTCGGGCGCTCAGGGGTTACTGGCAGCGCAGAAGGCTCGAGGTCTGTTCAAGGACTTCTTCCCGGAGACGGGGACGAAAATAGAG
RBX1 (ENST00000216225)	ATGGCGGCAGCGATGGATGTGGATACCCCGAGCGGCACCAACAGCGGCGCGGGCAAGAAGCGCTTTGAAGTGAAAAAGTGGAATGCAGTAGCCCTCTGGGCCTGGGATATTGTGGTTGATAACTGTGCCATCTGCAGGAACCACATT
UQCC2-CT	ATGGCGGCCAGCCGGTACCGGCGTTTTCTTAAGCTCTGTTCTTCCTGGCCAGTGGACTCTCCCAAACTTTTCCTTTCCTTGGGCGCTTACCTGCGACAGCGGGTAGCACAGGCCTTTCTTTCTTTCTCTCCTACCCAG
