# Supplementary material for: Reanalysis of ribosome profiling datasets reveals a function of rocaglamide A in perturbing the dynamics of translation elongation via eIF4A
Source: Nat Commun. 2023 Feb 2;14:553. doi: 10.1038/s41467-023-36290-w (PMC9891901; doi:10.1038/s41467-023-36290-w)
Supplement: Supplementary file 9 — Source Data [file 41467_2023_36290_MOESM9_ESM.xlsx]

## Sheet: Figure 1a
Figure 1a
transcript_id	Hipp1-DMSO(GSE70211)	Gln-starvation-9hr-Control(GSE115161)	Silvestrol-DMSO(GSE56887)	Torin-1-Control(GSE97384)	TSC2-minus-minus-TSC2-plus-plus(GSE78959)	TSC2-2minus-DMSO-TSC2-2plus-DMSO(GSE78960)	Torin-Ctrl(GSE66927-9)	Torin-Ctrl(GSE59816)	RocA003-DMSO(GSE70211)	Aglaiacized-RocA03-DMSO(GSE102720)	Rapamycin-Vehicle(GSE35469)	PP242-Vehicle(GSE35469)	Hipp001-DMSO(GSE70211)	MCF7-Gln-starvation-Ctrl(GSE69923)	TSC2-2minus-AZD8055-DMSO(GSE78960)	TSC2-2minus-Rapamycin-DMSO(GSE78960)	T47D-Gln-starvation-Ctrl(GSE69923)	PF-067446846-1.5um-10min-vehicle(GSE94454)	Hipp005-DMSO(GSE151687)	Ink128-DMSO(GSE61375)	EIF4A2-KO-Naive(GSE126298)	si-eIF1-CHX-control-CHX(GSE87328)	Silvestrol-1h-DMSO-1h(GSE61375)	Silvestrol-2h-DMSO-2h(GSE61375)	TSC2-plus-minus-TSC2-plus-plus(GSE78959)	TSC2-2plus-AZD8055-DMSO(GSE78960)	TSC2-2plus-Rapamycin-DMSO(GSE78960)	GA-DMSO(SRP017263)	VER-DMSO(SRP017263)	PES-DMSO(SRP017263)	AZC-MG132-untreated(GSE71763)	AZC-MG132-rRNA-del-untreated-rRNA-del(GSE71763)	woSG-wSG(GSE139910)	Hs578t-Gln-starvation-Ctrl(GSE69923)	Leu-starvation-0x12h-Control(GSE69921)	K71M-KO-K71M-Ctrl(SRP017263)	CHX-treated-15min-Vehicle-treated(GSE125086)	MDAMB231-Gln-starvation-Ctrl(GSE69923)	AZC-MG132-Ctrl(SRP017263)	Hspa1a-2hrs-sever-heat-shock-Hspa1a(GSE32060)	GFP-2hrs-severe-heat-shock-GFP(GSE32060)	Hspa1a-2hrs-sever-heat-shock-GFP(GSE32060)	RocA03-DMSO(GSE70211)	RocA3-DMSO(GSE70211)	si-RPL12-si-Ctrl(GSE104329)	HelaUV-HelaUnt(GSE141459)	Naive-RocA03-DMSO(GSE102720)	CHX-treated-24h-Vehicle-treated(GSE125086)	Gln-starvation-6hr-Control(GSE115161)
ENST00000289228	-0.122515	-0.280254	0.0287464	-0.0452818	-0.0303119	-0.0502347	0.0592855	0.000316257	0.106087	-0.207656	0.0191847	0.231787	-0.230904	-0.0992835	0.032582	0.0317832	-0.11317	-0.0474761	0.0842482	0.0376813	-0.0519885	0.0589948	-0.0344996	0.0400933	-0.0375076	0.000912558	0.00229884	-0.0272859	-0.22622	-0.393102	-0.143727	-0.157055	0.00904736	-0.371736	0.0892442	-0.0439721	-0.419604	-0.197015	-0.217258	-0.147329	-0.305634	-0.195221	0.235313	-0.158488	-0.115476	-0.232978	-0.357945	-0.493843	-0.464028
ENST00000586078	0.122721	0.0318373	0.0997925	-0.119254	0.0246994	0.0136174	-0.118918	0.0453637	0.0358696	-0.190173	-0.0333406	0.0741259	-0.0211786	0.01923	-0.0267055	0.015681	0.0178441	0.102356	0.0577785	0.0131924	-0.0905106	-0.0304637	-0.0770193	-0.0350959	0.0273455	-0.00522835	-0.00929599	-0.123482	-0.136114	-0.112578	-0.160615	-0.144942	-0.00697957	-0.20425	-0.0984577	-0.0327123	-0.246645	0.00630822	-0.115041	-0.295165	-0.217453	-0.266564	0.300663	-0.334699	0.0218545	-0.280698	-0.0768593	-0.465159	-0.13881
ENST00000380445	-0.0225917	-0.161424	-0.060571	-0.0179068	0.0170277	0.0102013	-0.0730938	-0.136707	0.0375658	-0.0825627	-0.00394293	-0.0915358	-0.14887	0.0609871	0.0538933	-0.00574374	-0.0693442	0.00939525	0.104644	0.0352275	-0.00787069	0.042486	-0.000262592	-0.0185848	-0.0716081	-0.0544043	0.0114678	-0.14341	-0.154926	-0.03358	0.0143376	-0.0259455	-0.254567	-0.0744986	-0.144635	-0.0896085	-0.206395	0.0901654	-0.131035	-0.0902088	-0.180324	-0.179722	0.161975	-0.284823	0.00984997	-0.248396	-0.109624	-0.574034	-0.0464219
ENST00000350878	-0.216631	-0.238784	-0.0230293	-0.0182226	-0.0257259	0.00272856	-0.0964074	0.0162823	-0.118715	-0.198116	0.0483624	0.0275872	0.130109	-0.0501252	-0.0034461	0.00588728	-0.0171155	0.0515797	0.0557507	0.00774072	0.0151035	0.0432866	0.0558727	0.0147014	0.00415873	0.0062111	0.0221844	-0.0405795	0.0737831	-0.0733489	0.0775183	0.025995	-0.109629	-0.130589	0.000948349	-0.0182365	-0.209928	-0.00221106	0.00283361	-0.133212	-0.165485	-0.165827	0.335269	-0.215757	-0.0345784	-0.122856	-0.0847317	-0.519817	-0.104505
ENST00000349456	-0.162727	0.157229	-0.315601	0.0359188	-0.220018	0.0863397	0.0528081	-0.0914334	0.0968521	0.0260139	0.0223203	0.141644	-0.0137359	-0.107251	-0.166448	-0.0271974	-0.0168974	-0.0941916	0.00379486	-0.0529361	0.0151376	0.0707343	0.00527348	0.0545243	-0.0948464	0.0826476	0.0271124	0.0589558	-0.124316	-0.10598	-0.117758	-0.106307	-0.0240787	0.075575	0.106982	-0.0500854	-0.426613	-0.149892	-0.138627	-0.147363	-0.104383	-0.169005	0.0936259	-0.222037	0.00666886	-0.511586	-0.0922868	-0.254923	-0.305387
ENST00000338193	-0.0837012	0.0189421	0.0228357	0.0503105	-0.185091	-0.0211464	0.0229561	-0.145484	0.0868312	-0.0431748	0.00732278	0.0426536	0.125616	0.153269	0.0607991	0.0266909	-0.064738	-0.105537	0.0605586	0.0951245	0.00121369	0.017177	0.0553523	0.0829178	-0.062713	0.220348	0.0850588	0.0758913	-0.141823	-0.0857717	-0.0331377	-0.0239386	-0.13173	-0.252566	-0.12479	0.0452103	-0.28553	0.0530253	-0.137435	-0.151815	-0.232193	-0.200675	0.104215	-0.332298	-0.115666	-0.354624	-0.213242	-0.229223	-0.327597
ENST00000286648	-0.274452	-0.123957	-0.0937903	0.0383372	-0.112269	-0.0379868	-0.0313027	0.0468279	-0.0251022	-0.107336	-0.0228502	-0.0698681	-0.0595244	0.141447	-0.0319599	-0.0302514	-0.0616479	-0.0672873	0.0510277	0.0686875	-0.0719714	-0.0129407	0.00681653	0.021846	-0.0698191	0.0354271	0.0423713	0.011102	-0.151048	-0.0519154	-0.0447131	-0.0504668	-0.364541	-0.250664	0.0994976	0.289924	-0.0190733	0.0754099	-0.182166	-0.173053	-0.107662	-0.107673	0.195498	-0.384447	-0.172865	-0.562854	-0.199714	-0.243471	-0.343964
ENST00000278174	-0.213735	0.0341835	-0.224868	-0.105186	0.003806	-0.0449352	0.0279947	0.09566	-0.186222	-0.0379276	0.131416	-0.0147467	0.131448	0.0842714	0.0205404	0.0224787	-0.0389134	-0.0937896	-0.0240689	0.0300079	-0.0306783	-0.0491591	-0.0332716	0.0413216	-0.0207708	-0.0254956	-0.0145525	0.275066	0.214168	-0.234244	-0.0823618	-0.107219	-0.0201936	-0.200815	-0.159227	0.0486598	-0.210447	-0.0988032	-0.0907057	-0.362458	-0.413144	-0.335834	0.414311	-0.254269	0.00753786	-0.224763	-0.259955	-0.0116087	-0.222648
ENST00000306729	-0.286255	-0.25383	-0.392667	0.066611	-0.00913188	0.0384582	-0.0410472	-0.0974106	0.018447	0.0473708	0.0539421	-0.243602	0.095029	0.00293385	0.0254864	0.0709558	-0.0770081	-0.0324251	0.0515316	-0.0349963	-0.0298808	0.070877	-0.0314283	0.0512389	-0.056258	0.0320762	0.0745063	0.138255	-0.222606	-0.231326	-0.0912794	-0.0968934	-0.0185746	-0.0901173	-0.166499	-0.0294018	-0.0764344	-0.405695	0.101493	-0.210662	-0.189724	-0.256054	0.135257	-0.311117	0.056158	-0.236729	-0.188357	-0.465386	-0.266042
ENST00000588460	-0.083672	-0.195758	-0.299827	0.171492	0.0749062	-0.0370718	-0.0271936	0.116858	0.0457541	-0.0883561	0.1949	0.0251773	0.0247796	0.0941107	0.000238984	0.0224366	-0.0232292	-0.0957796	-0.00269371	0.018461	-0.0791337	0.0313658	0.185642	0.230343	0.0111178	-0.0437385	-0.00360149	-0.0223698	-0.106231	-0.150346	0.0705008	0.0419201	-0.166968	-0.186512	-0.127821	-0.0395542	-0.0847784	-0.0518519	-0.142672	-0.0379999	-0.145294	-0.119515	0.269711	-0.207113	-0.0145247	-0.192461	-0.177043	-0.441824	-0.457319
ENST00000355943	-0.264987	-0.0368041	-0.179463	-0.115498	-0.18098	-0.0273934	-0.221151	-0.148157	-0.153513	-0.188885	0.132649	0.12766	0.0348327	-0.0244792	-0.0386294	0.00450084	0.0377412	-0.00424269	0.164117	0.00871378	-0.0923845	-0.0169204	0.0380016	0.0231599	-0.0208476	-0.00477379	-0.0415295	-0.0786104	-0.152943	-0.0585789	0.0682243	0.0162449	-0.0200459	-0.223329	-0.00355198	-0.0606032	-0.333861	-0.0771058	-0.195519	-0.00266633	-0.132267	-0.101222	0.00766064	-0.310975	-0.290259	-0.312577	-0.178907	-0.383678	0.140681
ENST00000237889	-0.10441	-0.228989	-0.0146265	0.0183078	-0.124836	-0.0968598	0.016457	-0.0200978	0.0079967	-0.0502732	0.169771	-0.0519258	-0.0201268	0.0756077	-0.0700645	-0.0656397	0.0300132	-0.0597775	0.0263404	0.117425	0.0249457	-0.0390862	-0.0550158	-0.0360334	0.0160316	0.0118413	-0.00853416	-0.0569	-0.0641444	-0.0947814	0.0300243	0.0171174	-0.0902284	-0.0287058	-0.0558997	-0.0225601	-0.296399	-0.127576	-0.113404	-0.0324158	-0.0826542	-0.0160183	0.0211829	-0.248968	-0.281093	-0.13919	-0.0603032	-0.341342	-0.104115
ENST00000367419	-0.0282129	-0.128171	-0.178962	-0.124998	-0.233273	-0.0367197	-0.013828	-0.0431176	-0.00597746	-0.0548508	0.0902934	-0.107137	0.0762692	0.0532993	-0.06786	-0.0458061	0.0299192	-0.058981	0.0660989	-0.0522505	-0.032315	-0.0369626	0.019594	-0.0268987	-0.117234	0.00458047	0.0343765	-0.123425	-0.179293	-0.156688	-0.0304667	0.0227555	-0.247894	-0.256471	-0.118538	0.0444825	-0.460541	-0.0760689	-0.152376	-0.189481	-0.14998	-0.213743	-0.0317584	-0.233009	-0.397457	-0.30479	-0.0962131	-0.371506	-0.145973
ENST00000356362	-0.139561	-0.225916	0.026072	-0.0773143	-0.202795	0.210002	-0.151116	-0.0188102	-0.0444463	-0.0420902	0.15406	0.0433684	0.00614155	0.065594	-0.21167	0.00372694	0.0897953	0.00788104	0.0378191	0.0351235	-0.124178	-0.0375017	-0.062526	0.00753813	-0.203951	-0.000657038	0.0838634	-0.0282612	-0.189672	-0.138465	0.0031804	0.0104896	-0.325332	-0.179706	-0.209142	-0.0450103	-0.113821	-0.184983	0.0275126	-0.132203	-0.123213	-0.0671281	0.00441804	-0.431795	-0.142313	-0.123893	-0.121354	-0.473979	-0.115759
ENST00000299192	-0.320936	-0.356752	-0.165554	-0.104047	-0.0489005	0.0919519	-0.1853	-0.0286618	-0.124004	0.0231229	-0.00217862	-0.00729309	0.122921	0.0325857	-0.152021	-0.0409099	-0.0272621	0.00566931	0.0497176	-0.0127493	-0.119481	0.00975467	-0.0660381	-0.0408058	-0.107789	-0.0117495	0.103313	-0.0220412	-0.239688	-0.193557	0.0942873	0.068904	-0.132269	0.173367	-0.153275	0.136655	-0.257409	-0.167994	-0.126093	-0.147938	-0.131264	-0.140085	0.106308	-0.399691	-0.42407	-0.226328	-0.163764	-0.500676	-0.239789
ENST00000239231	-0.265947	0.159179	-0.195924	0.0280236	-0.010013	-0.0534427	-0.0857909	-0.0595575	-0.0929377	-0.00107074	-0.0195634	0.111317	0.0416573	0.170007	0.113046	0.0864679	-0.0757852	-0.0395099	0.0684994	0.0949629	-0.0111329	-0.017675	-0.0365556	0.0360741	0.0633107	0.064402	0.0719403	-0.0602829	0.148398	-0.1462	0.0957946	0.0971234	0.0193824	0.0272014	-0.148397	0.170095	-0.38072	0.0388654	-0.24434	-0.279171	-0.367285	-0.318436	0.0144854	-0.29333	-0.205804	-0.220125	-0.415535	-0.573425	-0.26929
ENST00000393045	-0.238961	-0.169024	-0.194843	-0.00639204	0.012218	0.00561077	0.0472784	-0.0957574	-0.18393	-0.122547	0.0437938	0.0400906	0.121927	0.078904	0.0756334	0.00542275	-0.0107356	0.00154235	0.00886859	0.0189885	-0.0681715	0.0463705	-0.08656	0.00441624	-0.0419375	0.00675344	0.00165042	-0.15777	-0.136743	-0.296376	0.0434994	0.0876414	-0.221291	-0.260279	-0.0436342	0.213812	-0.416166	0.0120123	0.00212211	-0.0975629	-0.122168	-0.0903652	-0.336195	-0.243535	-0.0931889	-0.347495	-0.392661	-0.666265	-0.289826
ENST00000379644	-0.250057	0.117768	-0.139056	-0.216893	0.0274155	-0.0498043	-0.0217217	-0.0665903	-0.0295826	0.0094197	-0.263175	-0.198141	0.0468874	0.0569912	-0.0384334	0.0405613	0.0376314	-0.0103479	-0.0604533	-0.00451415	-0.0620513	0.0621251	-0.069264	0.0182189	0.00140667	-0.0302635	0.0248108	0.386315	0.168172	-0.120287	0.0916482	0.13283	0.116911	-0.0316704	-0.140998	0.116008	-0.488507	-0.0703377	-0.074608	-0.161493	-0.218635	-0.25852	-0.184469	-0.275463	-0.357792	-0.477623	-0.194242	-0.564	0.127886
ENST00000400137	-0.440716	0.071352	-0.0523842	-0.293612	-0.242324	-0.0636503	-0.0484496	0.024909	-0.0610243	-0.170296	0.118753	0.0535031	0.0964851	-0.201483	-0.0891339	-0.118249	-0.0812036	-0.0532218	0.0522557	-0.0387073	-0.0262129	0.0423617	0.0543252	0.100317	0.0218942	0.0766315	0.0398206	0.0659324	0.176854	-0.272683	0.142422	0.147664	-0.00148305	-0.166086	-0.0294656	0.126116	-0.392112	-0.0779814	-0.122654	0.0593903	0.0397169	0.0221297	-0.19955	-0.00986429	-0.3894	-0.165782	-0.14461	-0.610543	-0.0870685
ENST00000313349	-0.451705	0.23414	-0.174325	-0.0272083	0.197933	-0.0772105	-0.0603605	0.13002	-0.0379388	0.493411	-0.00958524	0.0130894	-0.0528073	0.29625	0.103649	0.0670908	-0.0605323	-0.0636677	0.0199548	0.101339	-0.0749738	0.0202199	-0.0488605	0.0434289	0.0113982	0.120121	-0.0483017	0.0776915	-0.0655813	0.0451362	-0.157371	-0.141575	-0.00864244	0.00750045	-0.265645	0.0498144	-0.287029	-0.0946996	-0.0541057	-0.0781569	0.180587	0.209656	0.0779102	0.045638	0.0122545	-0.134145	-0.56488	-0.268679	0.00310182
ENST00000265164	-0.470893	0.0482851	-0.302567	0.0520565	-0.0646497	-0.179958	-0.0328564	0.134432	-0.145727	0.138941	0.020194	-0.142099	-0.0287574	-0.0701275	-0.0678707	0.0101846	-0.0209651	-0.0272816	0.0890903	0.0144413	-0.0879919	-0.0306906	0.0238539	0.0260963	0.125686	-0.0370933	-0.00545638	0.252208	-0.14092	0.129914	0.0937479	0.0152267	-0.0105338	-0.330854	-0.244876	0.267354	-0.280297	0.0320028	-0.0986696	-0.032787	-0.145648	-0.0131191	0.183964	-0.216551	0.0112696	-0.230389	-0.0181555	-0.446492	0.0547442
ENST00000356537	-0.406747	0.0994554	-0.0772387	-0.0445443	0.0271584	0.0162018	-0.0600321	-0.0208239	0.00725585	-0.128321	-0.24301	0.0832506	0.0795461	0.0146485	-0.0722981	0.0381808	0.0267392	-0.0549579	0.0242167	0.032638	-0.0300662	0.0329842	0.0466489	-0.00889085	0.0235272	0.0324613	0.0380922	0.139637	-0.132044	0.00578086	-0.0839893	-0.0630286	-0.0457609	-0.12541	-0.102441	-0.167977	-0.249726	0.180888	-0.145717	-0.157075	-0.142526	-0.14791	0.213866	-0.299704	0.129446	-0.278772	-0.456789	-0.458094	-0.0588133
ENST00000303545	-0.46166	-0.0555086	-0.11676	-0.118564	-0.0940885	0.0526302	-0.0411876	-0.087202	-0.182718	0.142063	-0.129997	-0.157869	-0.0454009	0.0108309	-0.0571002	-0.114566	0.00225359	0.014147	0.00869527	0.064477	-0.00596341	-0.00811269	0.0566346	0.00466749	0.0131283	0.073928	0.0457338	0.0237255	-0.249019	0.193102	-0.172545	-0.149965	-0.198176	-0.234811	-0.182719	0.0683563	-0.384097	0.0713819	0.0147989	-0.183466	-0.0693056	-0.0965997	-0.0409003	-0.140597	-0.00572053	-0.286605	-0.346779	-0.284652	0.131859
ENST00000199389	-0.57723	0.0973845	-0.0149674	-0.0902293	-0.0249381	-0.0531457	-0.0773603	0.00765157	-0.091625	-0.0951076	-0.0516704	-0.0155288	-0.101234	-0.0284035	0.00779407	0.0560382	-0.0839269	0.00452292	-0.00105177	-0.00802806	-0.0318938	-0.00514649	-0.0199193	-0.0460798	-0.0162185	-0.027511	0.0412539	0.0371723	0.0210724	-0.0724999	-0.0232059	-0.0333913	-0.108402	0.00969267	-0.117952	0.0221747	-0.190416	0.143053	0.0196172	-0.0626712	-0.1029	-0.106626	0.0387388	-0.386814	-0.294972	-0.325859	-0.337867	-0.232215	0.0246938
ENST00000544681	-0.435627	0.02946	0.0730407	-0.100288	-0.122139	-0.04598	-0.13822	-0.0425688	-0.0599936	-0.038279	-0.102308	-0.0519788	-0.106963	0.0167912	-0.0163302	-0.0318195	-0.0583326	-0.0535913	-0.00813643	0.0332864	0.0557059	-0.0140796	-0.0188561	-0.00569401	-0.000816699	-0.0601755	-0.0330877	0.14672	-0.0829568	0.123267	-0.0800807	-0.0173038	-0.0268859	-0.18652	-0.0274254	0.0537951	-0.293104	0.00662067	-0.0774735	-0.0636306	0.0210591	-0.0029559	0.10221	-0.315265	-0.170842	-0.30369	-0.310501	-0.275428	0.205627
ENST00000356476	0.082751	0.0904359	-0.0504854	-0.290893	-0.188113	-0.165413	-0.0345909	-0.0507335	-0.0203421	-0.0437695	0.0138292	-0.107734	0.0166554	0.0879861	0.05496	0.0626666	0.110848	0.0201917	0.0717725	0.00536398	0.0139016	-0.00390629	-0.101832	0.0974437	0.00894668	-0.0104347	0.0132042	-0.100637	-0.145139	0.0809019	-0.0881853	-0.0491837	-0.275803	-0.0644492	-0.101999	-0.172469	-0.11656	-0.0582291	-0.237515	-0.869648	-0.257147	-0.587533	-0.00598021	-0.166896	-0.268861	-0.215254	-0.148467	-0.282143	-0.0420902
ENST00000361574	-0.442335	0.119361	0.204044	-0.0848035	-0.0175802	-0.194397	-0.02833	-0.0621769	0.186364	-0.0650586	-0.20113	0.0338926	-0.00202828	-0.192335	0.0210893	0.0947174	-0.0470141	-0.0824874	0.0523394	0.0177863	-0.0420519	-0.0443877	0.0553933	-0.0853562	0.0113578	-0.0505723	-0.0478292	-0.254845	-0.291505	0.0835541	0.306592	0.287804	-0.147564	-0.18855	-0.142103	-0.0749042	-0.401804	0.0446218	-0.200647	-0.365337	-0.0707962	-0.221094	0.0882758	-0.252398	-0.223782	-0.215786	-0.35823	-0.364133	0.0148328
ENST00000206474	-0.414933	0.21905	0.0296469	0.0669185	0.00970315	-0.17413	-0.00647885	0.162086	0.112278	0.0853416	-0.00135751	-0.0997298	-0.0763749	0.100898	-0.0373679	0.0833176	0.0190719	-0.0965705	0.030912	-0.0204596	0.0330361	-0.0209018	0.032761	-0.00565856	0.110561	-0.0897305	-0.14346	-0.0960591	-0.240336	0.175793	0.11163	0.10464	-0.201672	-0.322385	-0.225676	0.0203669	-0.095939	-0.0950705	-0.103647	-0.193172	-0.379471	-0.317308	0.127162	-0.399021	-0.247385	-0.0519271	0.0152123	-0.132158	-0.195706
ENST00000618852	-0.384742	0.0939581	0.147287	-0.0517978	0.0447169	-0.177888	0.0446887	0.0697459	0.00292711	-0.0231867	0.0528311	0.040632	-0.0872754	0.0174212	0.125109	0.0978957	0.0594789	0.144565	0.045535	-0.0125809	-0.0408729	-0.0458415	-0.0596532	-0.0110694	0.106162	-0.00138525	0.0240432	0.00839788	0.159853	-0.173665	-0.234204	-0.282677	-0.075368	0.00516986	-0.242823	-0.0192665	-0.0349425	-0.213927	0.0985728	-0.0145563	-0.0775022	-0.00898824	0.01298	-0.174674	0.0689924	-0.232633	0.0385342	-0.106949	-0.250809
ENST00000376521	-0.469133	0.112533	-0.350496	0.00105779	-0.101279	-0.0905292	0.0480546	0.10605	0.0469083	-0.0447225	0.0681677	-0.163526	-0.0634037	0.038409	0.0684957	0.0789432	0.0751949	-0.0199025	-0.0213187	0.0209503	-0.0858621	0.0511572	-0.076095	0.0139388	0.0719877	-0.0134795	0.00839577	0.0167396	0.242197	-0.0912335	-0.21161	-0.273591	0.0762295	-0.149271	-0.0347933	0.0919176	-0.0737641	-0.21432	-0.00913679	0.0274155	-0.149179	-0.0302128	-0.0413171	-0.353913	-0.118895	-0.239061	0.0524122	-0.345517	-0.328704
ENST00000383202	-0.579513	0.0849886	-0.0377239	-0.0325809	0.0219826	-0.0537881	-0.0371149	-0.0961089	0.0551838	0.135986	-0.092413	-0.00728868	-0.0686678	0.108013	0.00765132	-0.0416235	-0.00461594	0.0462801	0.053734	0.0509605	-0.00961652	-0.0658858	0.0336045	-0.0176748	-0.0323647	-0.0203316	0.0107396	0.0724047	0.0402485	-0.159679	-0.323915	-0.308758	-0.107741	-0.0600383	-0.0722521	0.263975	-0.0740674	-0.168165	0.0209622	-0.0163944	-0.0143212	-0.0118165	0.29957	-0.299944	-0.0595997	-0.144608	-0.247037	-0.493204	0.0556542
ENST00000256108	-0.33634	0.319923	0.0507886	0.0313054	0.00548475	-0.0168013	0.0287189	0.0603454	0.015616	0.0683884	-0.0574515	-0.0191788	0.0212474	0.0383621	-0.0487811	0.0272554	0.00178061	0.0480208	0.0595377	-0.0209507	-0.0441459	-0.0158345	0.0275842	0.0133307	0.0423807	0.0883827	0.0219564	-0.0249074	0.123213	-0.420883	-0.0787749	-0.0846654	-0.439691	0.00713455	-0.0759176	0.296215	-0.107585	-0.142979	-0.112985	-0.0799545	-0.129675	-0.108081	0.231679	-0.39476	-0.134783	0.021816	-0.210606	-0.323656	-0.0576071
ENST00000002125	-0.485613	0.278264	0.280238	-0.138005	-0.0723105	-0.0757617	0.0838686	-0.0794265	-0.194525	-0.0432967	0.250566	0.0288662	-0.214702	0.0759017	-0.069866	0.0186635	-0.170858	0.0106685	0.050393	0.050621	-0.037896	-0.0619384	0.0387364	0.101878	0.0145543	0.00181525	-0.0821039	-0.116568	-0.268748	-0.326023	-0.148591	-0.163847	-0.244795	-0.150181	-0.0954759	0.139354	-0.23623	-0.0850386	-0.236141	-0.134109	0.0147717	-0.106224	-0.00579654	-0.411088	0.062012	-0.286048	-0.172454	-0.39054	-0.398851
ENST00000225308	-0.552478	0.197853	-0.132157	-0.134894	-0.0937577	0.0065319	-0.0387048	0.0253952	-0.114126	-0.0178141	-0.137687	-0.121252	0.0984453	-0.0160956	0.0512062	0.0884908	0.029217	-0.0684441	0.0594501	0.05902	-0.0605825	0.0189531	0.0495888	0.0367011	0.0618423	0.00646535	0.0237638	-0.0528264	-0.279267	-0.155177	-0.345738	-0.300952	-0.238545	-0.36268	-0.0843306	0.00250706	-0.113599	-0.173489	-0.0482138	-0.117261	-0.170986	-0.112232	0.0129197	-0.147589	-0.106609	-0.304022	-0.126543	-0.53521	-0.116915
ENST00000239891	-0.394852	0.21217	-0.0096893	-0.142241	-0.00401193	-0.00561079	-0.0308952	0.0660217	-0.100072	0.0205965	0.107852	0.0804366	0.0534237	0.0646492	0.0220554	0.0441913	-0.097308	-0.016781	0.0571556	0.0227186	-0.0344042	8.57e-05	-0.0148494	0.00132507	0.0219137	0.037265	-0.00349807	-0.0527777	-0.292425	-0.188928	-0.14717	-0.156719	-0.185046	-0.116789	-0.162822	-0.00336533	-0.127901	-0.124265	-0.241367	-0.272972	-0.179908	-0.225503	-0.11472	-0.212466	-0.0729338	-0.131311	0.0174102	-0.303222	-0.117414
ENST00000303575	-0.237318	0.0835457	-0.0192137	-0.147468	-0.0418388	-0.0278732	-0.0390681	-0.0742738	-0.0912183	0.00355452	0.0119608	-0.04646	0.143368	0.0582261	-0.0909695	-0.00898075	0.0270651	-0.0221371	0.00990989	-0.00952674	-0.0279194	-0.0299439	0.0717116	-0.0212923	0.0629035	0.00957782	-0.0362803	-0.0160119	-0.229585	-0.280664	-0.24847	-0.233359	-0.203483	-0.173852	-0.203685	0.0447121	-0.25316	-0.0841494	-0.30154	-0.0703723	-0.136613	-0.0750491	-0.064701	-0.220234	0.00217197	-0.195964	-0.100756	-0.475659	-0.00948998
ENST00000228825	-0.206013	0.323499	-0.0362491	-0.098165	-0.0874103	-0.0162584	0.0130408	0.00647411	-0.00296123	-0.00792134	-0.0102265	-0.0399344	0.0103285	-0.0186179	0.00664194	-0.0275066	0.0418547	-0.229889	0.0315339	0.0736504	0.0149758	-0.0237359	-0.0395839	0.00277386	0.113423	0.0155017	0.064566	-0.0347219	-0.147073	-0.194051	-0.120718	-0.117113	-0.0490231	-0.107343	-0.194634	-0.0189409	-0.200394	-0.101391	-0.228132	-0.141191	-0.0933163	-0.0704621	-0.0122128	-0.178896	-0.0987487	-0.294516	-0.0685084	-0.437944	-0.079623
ENST00000617316	-0.523835	-0.0450544	-0.0518698	-0.243882	-0.0195406	0.0203287	0.0380321	0.058237	-0.145431	0.3777	0.000438266	-0.0709942	0.034291	0.210082	-0.128979	-0.110965	0.0776965	-0.0260331	0.00948504	0.124785	-0.0620092	0.119582	0.0460881	0.0370341	0.0410238	0.0509989	-0.0323377	-0.00886776	-0.193155	-0.342914	-0.406265	-0.348409	-0.344529	0.241095	0.0356861	-0.123924	0.0901887	-0.0869665	-0.0271848	0.131924	-0.157156	-0.0511583	0.192417	-0.085117	-0.201375	-0.0838003	-0.0972068	-0.120906	-0.117341
ENST00000368192	-0.350035	-0.0429851	-0.162116	0.00314925	-0.230798	-0.0552181	-0.0111094	-0.00422427	-0.0775921	0.0328965	-0.0229723	-0.0484438	0.0709528	0.0306936	0.0604312	-0.0565186	0.0238257	-0.0456275	0.0696748	0.0375383	-0.0587424	0.00186094	0.0783967	0.0195102	-0.119365	0.113072	0.0708992	0.0696425	-0.55528	-0.116483	-0.246763	-0.220227	-0.0832928	-0.127266	-0.136555	-0.0805047	-0.0507203	0.043562	-0.0350096	0.0338496	-0.146264	-0.0591588	0.0929195	0.105581	-0.0351693	-0.320404	-0.184033	-0.153681	-0.149502
ENST00000408946	-0.425731	0.177844	-0.022467	-0.0610303	-0.0520967	-0.0862089	0.036335	0.195226	-0.0640179	0.169373	-0.0809521	0.177888	0.00196667	0.0688882	-0.0268767	0.00411757	-0.027506	-0.047395	0.0354834	0.047455	-0.0188734	0.0727343	-0.029233	-0.0532646	0.0114664	-0.0319982	0.0128202	-0.0411678	-0.239618	-0.178499	-0.203788	-0.146132	0.0175574	-0.26025	-0.0633663	-0.280783	-0.0327257	-0.126741	0.0535045	0.0462178	0.00835659	0.0802495	0.0454609	-0.0968953	-0.169717	-0.347055	-0.103375	-0.205449	-0.207585
ENST00000445323	-0.300989	0.174663	-0.0566866	-0.0901343	-0.048318	0.0130444	0.0148296	-0.156719	0.163107	0.0209476	0.0255975	0.0579067	0.0325852	0.0743176	-0.0345709	-0.0110374	-0.046757	-0.00243514	0.0302382	-0.0208075	-0.0682813	0.0169878	-0.0268085	-0.0496265	-0.0259539	-0.0925941	-0.00868219	-0.344678	-0.136833	-0.190728	-0.350791	-0.362345	-0.268994	-0.171299	0.127764	0.0327224	-0.121587	0.0830818	-0.0837194	-0.110235	-0.0923354	-0.0857669	0.116016	-0.162867	-0.196872	-0.593671	-0.0472437	-0.211899	-0.338736
ENST00000553458	-0.542028	-0.00739481	-0.00690292	-0.0733897	-0.0476214	-0.0289269	0.0641611	0.0400906	0.0216491	0.0655624	-0.0272939	0.0360297	-0.0955545	0.0138479	-0.031122	0.0245566	-0.0323573	-0.0399334	0.0358968	0.0129706	-0.0268065	0.022308	0.0135192	0.0758207	0.0194416	-0.0164465	-0.0281035	0.0781675	-0.185341	-0.0603264	-0.372913	-0.318601	-0.49086	-0.170778	-0.280827	0.138696	0.0288198	0.0125133	-0.0118493	-0.0670541	-0.12392	-0.176482	0.153739	-0.246554	-0.0604288	-0.361208	-0.139796	-0.169306	-0.0636528
ENST00000267811	-0.459234	0.213006	-0.0612644	-0.12978	-0.061429	-0.0113433	-0.0336501	-0.07013	-0.119575	0.0692442	-0.124052	-0.00969772	0.140055	0.291354	-0.0553229	-0.136437	-0.0831254	-0.0261911	0.0463379	-0.00787203	-0.0390158	-0.00377744	0.0247517	0.0160876	-0.0632171	0.0108658	-0.00939695	-0.108763	0.00560311	-0.125142	-0.227719	-0.263703	-0.08828	-0.221799	-0.117989	-0.0461143	-0.00946865	-0.0373425	-0.131545	-0.165941	-0.190747	-0.166609	0.0383564	-0.259873	0.00808461	-0.256547	-0.0976861	-0.164822	-0.225963
ENST00000263245	-0.370793	0.318533	-0.123221	0.0115559	-0.101195	-0.0264125	0.0575438	0.0438247	0.0195539	-0.0255589	-0.108163	-0.0877994	0.0416466	0.163361	0.0393347	-0.0231983	-0.0294088	-0.0620605	0.0235917	-0.0185588	-0.0188822	0.0139009	0.0427847	0.0646269	-0.0769934	0.00603498	0.0256753	-0.02744	-0.215277	-0.00663731	-0.193526	-0.219932	-0.257104	-0.0912635	-0.186684	-0.0840204	0.0616125	0.0762534	-0.311597	-0.0960679	-0.170811	-0.18017	0.0189274	-0.266827	-0.0696218	-0.290464	-0.0764418	-0.0396765	-0.105014
ENST00000367577	-0.268677	0.0618847	-0.248101	0.0749629	-0.0519295	-0.0148355	0.122844	0.0338997	-0.000443263	0.0692385	0.063938	-0.123675	0.221147	-0.0290382	-0.0868003	-0.0672201	0.0638857	-0.160662	0.0595012	0.0412894	0.0249203	0.00108632	0.00689133	0.0334962	0.0323634	-0.0186771	-0.0109105	0.0863492	-0.199314	-0.297306	0.00580789	-0.0320927	-0.29096	-0.422442	-0.0309136	0.0689442	-0.222736	-0.0231786	-0.0805884	0.068698	-0.253954	-0.144914	0.115078	0.204164	0.0641815	-0.049878	0.0822261	-0.496787	-0.226077
ENST00000263368	-0.0801355	-0.0803411	-0.241478	-0.074229	-0.0319434	-0.0525123	-0.17387	-0.0640581	0.035399	0.000852631	0.0029643	0.047853	0.09819	0.045653	-0.0146773	0.00879899	0.0384478	0.00259418	0.0763768	0.0132163	-0.00669778	0.000921328	0.0183361	0.00556729	0.0289608	-0.068019	-0.0202378	-0.0211479	-0.0105865	-0.111925	-0.13452	-0.157636	-0.0992413	-0.279532	-0.156236	-0.155218	-0.165797	0.0353153	-0.309121	0.00869921	-0.0540622	0.0447234	0.0251834	0.182518	-0.049662	-0.275238	-0.112162	-0.317588	-0.160315
ENST00000225655	-0.225688	-0.0501149	0.0200669	-0.0660897	-0.0881777	-0.100875	-0.0520368	-0.0508465	-0.0938164	0.0222563	-0.0462709	0.0361668	0.0491555	0.0879401	0.019118	0.0214047	-0.0543884	-0.114085	0.0820952	0.0189722	0.0490597	0.00777139	-0.0384221	-0.0177308	0.0279328	0.0364048	0.0171383	-0.114652	-0.190153	-0.180029	-0.0965027	-0.0964139	-0.107101	-0.178641	-0.123358	-0.107781	-0.127121	-0.0344059	-0.178914	-0.000283119	-0.0772909	-0.00273247	0.110748	0.130595	-0.24416	-0.26736	0.0632661	-0.099383	-0.141586
ENST00000395850	-0.282815	0.0122054	-0.10464	0.0491843	-0.0204791	0.0330358	-0.00641774	-0.0176345	-0.00368169	-0.0625227	-0.00958711	-0.0424192	0.0482608	-0.0193549	-0.00689004	-0.0108706	-0.0374938	-0.124303	0.0362442	0.0624765	0.0695388	0.0403296	0.0686468	0.0449389	0.0382795	0.0528298	0.0273637	-0.124961	-0.133207	-0.140881	-0.0508936	-0.0264186	-0.144229	-0.356114	-0.100881	-0.0306434	-0.191592	-0.0110315	-0.122164	0.00119783	-0.216095	-0.0725222	-0.000995713	0.0555025	-0.231509	-0.212249	-0.0219795	-0.333536	-0.0809985
ENST00000265069	-0.192186	0.011405	-0.0274996	-0.0415703	0.0105812	0.0265537	0.00579985	-0.0420597	0.0378307	-0.0800953	-0.0279482	-0.0232536	0.0496503	0.0477909	-0.0306687	-0.0214589	-0.0725225	-0.0489419	0.040223	0.00186766	0.0102135	0.0160965	0.084697	0.023982	0.00172688	0.018913	-0.000346853	-0.0262402	-0.156692	-0.0841186	-0.180786	-0.190737	-0.144924	-0.312555	-0.0283708	0.0874038	-0.20215	-0.0644112	-0.0906048	-0.102411	-0.103671	-0.0830221	-0.0463691	0.0472572	-0.187323	-0.12915	-0.0919491	-0.333452	-0.155035
ENST00000262428	-0.40488	-0.0390778	-0.0440869	-0.0734367	-0.0224179	0.00630592	0.0605835	-0.0612529	-0.0703239	-0.0268642	-0.080541	0.0190318	0.0799688	0.000252734	-0.0121885	-0.0168306	-0.0548603	-0.27131	0.0762023	0.029146	0.0362266	0.0315982	0.0221251	0.0545984	0.0604027	0.0767854	0.0249693	0.000702181	-0.358508	-0.245814	-0.144209	-0.154983	-0.0930994	-0.338803	-0.24227	-0.232027	-0.123389	-0.179954	-0.32754	0.00454575	-0.104326	-0.0149693	-0.112385	-0.049129	-0.333345	-0.0170205	-0.188647	-0.185979	-0.203441
ENST00000541412	-0.421772	-0.095374	-0.0849838	-0.110647	-0.0198125	0.0166596	-0.0663492	0.00724213	0.0700061	0.003664	-0.0729489	-0.239451	0.202504	0.0169846	0.0416826	0.0168933	-0.0878572	-0.136389	0.0165787	0.0787117	-0.000325512	-0.0272886	-0.0752171	-0.0166867	0.0494023	0.0419406	0.0578128	0.0880034	-0.220798	-0.142684	-0.226915	-0.209278	-0.0289395	-0.236794	-0.052954	-0.128639	-0.2094	-0.129542	-0.340724	-0.105066	-0.172701	-0.113219	0.0206314	0.218499	-0.257878	-0.0653309	0.0732794	-0.313603	-0.0347428
ENST00000377648	-0.483729	0.0901781	-0.119808	-0.218141	-0.0913969	-0.0552947	-0.0876454	0.0260701	-0.089462	-0.0909857	-0.0158665	-0.0150584	0.00210422	0.172418	0.0642509	0.105463	0.0476671	-0.109811	0.13938	0.0638751	-0.00907148	-0.0294754	0.00537704	0.0440649	0.026979	0.132827	0.0166916	-0.394802	-0.449655	-0.528892	-0.0890228	-0.0877537	-0.443945	-0.0765732	-0.277722	0.316359	-0.0100163	-0.0395766	-0.091417	-0.174938	-0.0524878	-0.159116	-0.113859	0.174156	-0.102329	-0.222465	-0.0673697	-0.0812556	-0.400168
ENST00000219345	-0.137605	0.303444	0.0793084	-0.181831	-0.0400496	0.0150916	0.0568093	-0.0890132	0.182643	0.0131134	0.100894	-0.183338	-0.315274	-0.223574	0.0446506	-0.0252317	-0.149467	-0.385602	0.126408	0.0554816	-0.0800884	0.0268214	-0.0259304	0.172926	-0.0578185	0.0477134	0.0990895	-0.0422999	-0.49591	-0.355661	-0.0103392	-0.0653562	-0.311521	-0.211522	-0.202665	0.279345	-0.175804	-0.0270547	-0.136707	-0.0929006	-0.0723839	-0.154885	-0.149698	0.0867126	-0.187144	-0.175815	0.197857	-0.322803	0.0633333
ENST00000232905	-0.269592	0.388113	0.0608257	-0.0887012	-0.0624671	-0.0620094	-0.191599	-0.272292	-0.0232511	0.043287	-0.0488532	-0.0443578	-0.120739	-0.0496335	-0.123122	0.000166489	-0.00674449	-0.0670367	0.0597541	0.00701319	-0.0914073	0.0714091	0.0379084	-0.059723	0.0106654	0.0149705	0.002712	0.0232459	-0.248244	-0.17437	-0.14688	-0.164547	-0.381638	-0.201094	-0.26132	0.17684	0.0806977	-0.2021	-0.209101	-0.0859359	-0.116386	-0.125427	-0.0212623	-0.0986395	-0.309756	-0.0146174	0.0987317	-0.340033	-0.077756
ENST00000321998	-0.0453255	0.326949	-0.138147	-0.0295576	0.0228517	0.0615023	-0.00360244	0.0487321	-0.0130673	-0.0455843	-0.155017	-0.232807	-0.0399023	0.114818	-0.0644373	-0.0820253	0.0845351	-0.0487473	-0.00410183	0.0845037	-0.0164836	-0.102779	0.0830649	0.00359616	-0.00963669	0.0648476	0.0411037	-0.0493113	-0.383484	-0.360989	-0.0234499	-0.0326386	-0.452558	-0.0837865	-0.228429	-0.127917	0.0425156	-0.0928614	-0.199737	-0.0340089	-0.193489	-0.0749491	-0.0299911	-0.0844538	-0.278253	-0.0766066	0.0145667	-0.156318	-0.2667
ENST00000615182	-0.171328	0.263898	0.0525941	-0.079016	-0.0125049	-0.00645364	0.00563706	0.103401	-0.123228	-0.0447479	-0.104342	-0.209022	-0.0494124	-0.0940086	0.0269553	-0.0236593	0.02164	-0.047791	0.019645	0.0190497	-0.048107	-0.0615102	-0.060971	0.0125146	0.025778	0.0419103	-0.0113954	-0.197295	-0.323028	-0.351801	0.00682522	0.00238561	-0.229127	-0.149812	-0.116218	0.120485	-0.0744905	-0.342673	-0.225749	-0.140004	-0.128948	-0.16328	-0.00297472	0.0864797	-0.114867	0.142774	0.082217	-0.33826	-0.327572
ENST00000220531	-0.339828	-0.312939	-0.292053	0.0529857	-0.165054	0.269221	-0.0640486	-0.041134	-0.0893819	0.0341682	-0.132051	-0.00133611	0.191145	0.0263741	-0.407498	-0.138102	-0.0951158	-0.165145	0.0254219	0.060868	-0.0699813	0.0396692	0.047278	-0.087478	-0.0965676	0.0528443	0.131945	-0.257251	-0.353379	-0.0714512	0.0862202	0.0862832	0.160359	-0.46027	-0.0356454	-0.193347	-0.0480568	-0.077425	-0.255669	-0.0426721	-0.195374	-0.104008	-0.505052	-0.340928	-0.349483	-0.0154649	-0.338128	-0.349783	-0.114313
ENST00000220514	-0.367177	0.121848	0.0583866	-0.206289	-0.133085	0.28674	-0.130134	0.309718	0.00275619	-0.0592479	-0.148482	-0.22531	0.0452096	0.191734	-0.553406	-0.0689405	-0.274488	-0.145733	0.0532755	0.0720319	-0.0909961	-0.0442877	0.0147993	-0.0131078	-0.0798354	0.273969	0.125388	-0.00615727	-0.0454394	-0.223203	-0.0772284	-0.0770253	0.0397827	-0.345738	-0.00183303	-0.0544637	-0.0324416	-0.0527012	-0.256241	-0.039876	-0.0738293	-0.0297369	-0.0187272	-0.453778	-0.10428	-0.29663	-0.335007	-0.0483106	-0.0252406
ENST00000260379	-0.0917775	-0.0570517	0.0945188	0.0867329	-0.128189	-0.000163441	0.102303	-0.00892895	-0.0398721	-0.0087991	-0.124429	0.0921045	-0.20565	0.0150731	-0.138387	-0.0192083	0.0177423	-0.0208098	-0.000859252	-0.0317059	0.115382	-0.00472639	0.0245891	0.111222	5.64e-05	0.13345	0.0213398	0.00145057	-0.292697	-0.125525	-0.0904902	-0.0696384	0.121873	-0.387841	-0.226599	0.050497	-0.0955965	-0.0882561	-0.272298	-0.146495	-0.171104	-0.145252	-0.0733974	-0.058835	-0.356701	-0.265605	-0.0698728	-0.0320415	0.0589578
ENST00000158771	-0.190942	-0.0807295	0.0763462	-0.0698932	-0.0249972	0.0133425	-0.00512196	-0.0419363	-0.0219592	-0.0651067	-0.0140738	-0.0873212	-0.110256	0.0664732	-0.0827545	-0.0169252	-0.0222328	-0.0806996	0.0917603	0.019263	-0.0743999	0.037349	-0.0685363	0.0207099	-0.0948709	-0.0107251	0.0419003	0.0383517	-0.528739	-0.183347	-0.0995233	-0.0422144	0.058832	-0.330519	-0.17848	0.106313	-0.11563	0.158191	-0.281264	-0.140047	-0.152208	-0.111029	-0.0106594	-0.396877	-0.134549	-0.180871	-0.277206	-0.0734079	-0.00423216
ENST00000394053	-0.452741	-0.0356229	-0.0665003	-0.118121	0.0601368	0.00858885	0.0741086	0.000460186	-0.00616204	-0.0077886	-0.00667885	-0.144641	0.0857	-0.0129018	-0.0705888	-0.0273835	-0.000925864	-0.0909731	0.0424796	0.0237657	0.00458626	0.00934552	0.0413855	0.0786375	0.0294979	-0.0278265	0.00299951	0.0253876	-0.239106	-0.246624	-0.206164	-0.212056	-0.00675986	-0.465512	-0.215356	0.0963171	-0.131168	-0.0867164	-0.349675	-0.164739	-0.236585	-0.193175	-0.111716	-0.301296	-0.219884	-0.303876	-0.153344	-0.21473	-0.310541
ENST00000360566	-0.386487	-0.123215	0.0373793	-0.131347	-0.050964	-0.000356069	-0.0962058	-0.0489549	-0.0117714	0.0498375	-0.0801805	-0.0118242	0.0479168	0.152461	-0.178582	0.0108715	-0.0539589	-0.0635979	0.0874692	0.024262	-0.0152052	-0.0635239	0.0575912	0.0467018	-0.00404209	-0.0531839	-0.0262701	-0.0817317	-0.248121	-0.166677	-0.190685	-0.181378	-0.0768012	-0.401449	-0.136039	0.183345	-0.0528742	-0.057982	-0.242738	-0.1355	-0.0577786	-0.110105	0.0227303	-0.200414	-0.204394	-0.232998	-0.0607823	-0.227073	-0.180536
ENST00000493866	-0.311461	0.116014	0.00527536	-0.0846975	-0.126803	0.00398622	-0.0711287	-0.0239658	0.065952	-0.0889042	-0.00288356	-0.00260191	0.0532264	0.0436688	-0.172168	-0.155108	0.0109159	-0.0314033	0.0674513	-0.00537786	-0.0101186	0.00432221	0.0456125	0.0281642	-0.0608305	-0.0278855	-0.0330708	-0.146785	-0.264292	-0.074251	-0.066096	-0.0656669	-0.289383	-0.35669	-0.122742	0.0104296	-0.185396	-0.138138	-0.143293	-0.110605	-0.0868527	-0.044631	0.0159243	-0.220153	-0.0272901	-0.363472	-0.0635282	-0.16074	0.0310612
ENST00000223129	-0.308405	-0.0130396	0.0761672	-0.0644256	-0.0846513	-0.00894155	-0.106911	-0.192666	0.0235388	0.0814073	-0.0217826	0.0328734	-0.0234016	0.0466694	-0.139132	-0.0748737	0.0177279	-0.027342	0.056095	0.138959	0.0810054	-0.0400308	0.0301266	0.0275255	-0.162899	-0.00631454	0.0704496	0.00266606	-0.183223	-0.269057	-0.0208214	-0.0463371	-0.00746039	-0.260857	0.0233775	-0.044852	-0.239752	-0.11085	-0.344541	-0.0347042	-0.0998319	-0.0324691	-0.00688659	-0.148863	-0.0751872	-0.286583	-0.130978	-0.2516	0.0331452
ENST00000322030	-0.167634	-0.0964974	-0.131185	-0.0598006	-0.138092	-0.233228	-0.0905352	-0.0895544	0.048122	0.18989	-0.0414704	-0.155938	-0.030985	0.0878585	0.0354616	0.0287984	-0.0750614	0.0153528	0.012357	0.0342042	-0.0228468	-0.0820227	-0.0451395	0.0359086	-0.0551819	-0.0596394	0.0179147	0.0651855	-0.158923	0.0186	-0.294294	-0.309111	0.0476317	-0.652939	-0.101693	0.0345835	-0.139795	-0.0884953	-0.23853	-0.0892298	-0.308105	-0.193065	-0.115733	-0.237541	-0.282231	-0.211999	-0.247381	-0.56692	-0.209954
ENST00000263228	-0.0147175	0.0335505	0.0450808	-0.0378097	-0.0286504	-0.0199766	0.00940716	-0.0534121	-0.0912537	-0.125412	-0.0321386	0.0900529	0.00773246	0.0557361	0.050596	-0.0568148	-0.123367	0.0531516	0.00611317	0.0459394	-0.0124367	-0.0655459	-0.0750499	0.0107303	-0.0668914	0.0542011	0.0553827	0.138743	-0.0281162	-0.125066	-0.232196	-0.253836	0.221097	-0.480579	-0.0873045	-0.0433119	-0.0979936	-0.0824558	-0.343218	-0.0375586	-0.0737628	0.00187616	-0.109069	-0.510701	-0.167984	-0.306601	-0.473128	-0.254583	0.0898862
ENST00000398733	0.123793	-0.231716	-0.157297	-0.165116	-0.000277555	-0.0284762	-0.012039	-0.0300236	-0.0993409	0.112309	-0.025752	-0.0241428	-0.0303887	-0.130851	0.00248747	-0.0316917	-0.112578	-0.104958	0.0160103	-0.00866415	0.00847973	0.0199127	-0.0769427	0.000433178	-0.0341695	0.0856132	0.0793908	0.0538239	-0.124206	-0.080683	-0.236789	-0.209722	0.104334	-0.457436	0.00960234	-0.0384597	-0.160604	-0.190739	-0.304919	-0.0711201	-0.241059	-0.160488	-0.208527	-0.373893	-0.166915	-0.214506	-0.323255	-0.101731	-0.0311356
ENST00000381344	-0.0833198	0.192041	0.0211138	-0.228457	-0.0093328	0.00906401	0.0501339	-0.00538353	-0.0415167	-0.023241	-0.090636	-0.118445	0.0146548	-0.0342246	-0.0288305	0.0283988	-0.0317545	-0.0437059	0.0259649	0.0452825	-0.00577604	0.00196198	-0.0280941	-0.0265663	0.00406505	0.0218057	0.0214321	0.00682911	-0.11244	-0.198382	-0.305446	-0.319851	0.13446	-0.31446	-0.0756267	0.111111	-0.00225435	-0.0617819	-0.211918	0.00163906	-0.0797086	-0.0314691	-0.121027	-0.292656	-0.0465727	-0.224432	-0.242128	-0.160262	-0.0606912
ENST00000263270	0.0263568	-0.0231014	0.0657319	0.00364876	0.0294794	0.0502383	0.0026621	-0.136778	-0.142795	0.0559865	0.135958	-0.0762198	0.0161495	-0.00265617	-0.061553	0.0313271	-0.0907961	-0.0440222	0.0712324	-0.0268462	0.021847	-0.0155871	-0.0282344	-0.0421957	0.107889	0.0309341	-0.0166148	0.0956488	-0.134354	-0.18777	-0.106914	-0.146078	-0.0283495	-0.281755	-0.0523493	0.00644844	-0.105791	0.0127257	-0.182191	-0.157442	-0.10565	-0.110616	-0.173767	-0.279141	-0.231139	-0.150815	-0.219232	-0.191485	0.062889
ENST00000614328	-0.0980565	0.0338562	-0.0434121	0.0561776	0.0242677	-0.00163003	-0.0701294	-0.0400589	-0.191191	0.100922	-0.076376	-0.0668499	0.00101989	-0.0119602	0.029859	0.0467011	-0.0319338	0.0423728	0.0980905	0.0172893	-0.0375018	-0.00582034	-0.0372081	0.00819884	0.0339606	0.0570909	0.0737714	0.0257228	-0.250545	-0.191394	-0.117272	-0.116224	-0.0740152	-0.326138	-0.0977175	0.0619953	0.156827	-0.0495157	-0.369105	-0.0377962	-0.0734961	-0.0344905	-0.214028	-0.291316	-0.0597434	-0.203894	-0.247428	-0.101091	-0.0493712
ENST00000264203	-0.0218149	0.0917558	-0.0435742	0.0152657	0.0354294	0.0501345	-0.00419125	-0.021302	-0.00869387	0.0030963	0.0204569	-0.0588999	0.000793139	0.0591646	0.0219892	0.0320532	0.0413252	-0.0290193	0.054266	0.00703731	0.00878818	0.0491371	0.00554965	0.0037651	0.0608461	0.0388898	0.0326582	-0.177641	-0.197226	-0.19016	-0.108045	-0.0979746	0.085378	-0.258722	-0.0931758	0.050088	0.0167434	-0.0409532	-0.177169	-0.0532453	-0.0792821	0.00324246	-0.148914	-0.373511	-0.0468165	-0.137976	-0.133178	-0.153158	-0.0279355
ENST00000537505	-0.143276	0.0993462	-0.0316241	-0.0863264	-0.05046	-0.0595802	-0.0459228	-0.0564839	-0.103428	0.17686	0.0489267	-0.0769652	-0.104789	0.171036	0.0108897	-0.0104011	-0.00145746	0.00384695	0.0516313	0.00844382	-0.0474624	-0.0640562	-0.0575743	-0.0282775	0.0205555	-0.0156591	-0.00277496	-0.0498769	-0.270635	-0.0743471	-0.115865	-0.112012	-0.0394462	-0.268265	-0.0975282	-0.0364343	-0.0132839	-0.076469	-0.0837787	-0.137167	-0.0832933	-0.045398	-0.0980808	-0.292129	-0.194515	-0.0592593	-0.149784	-0.140544	-0.0834387
ENST00000239367	-0.193754	-0.208183	0.174248	-0.189542	-0.112168	-0.056884	0.0426517	-0.0141044	-0.123057	-0.107063	-0.146607	-0.103668	0.328665	0.124021	-0.0586824	-0.0278035	-0.019942	-0.116212	-0.0384464	0.0156047	-0.0913151	-0.00889826	-0.00436691	0.0169329	-0.00653122	-0.071346	-0.0223243	-0.0923884	-0.118133	-0.130685	-0.235492	-0.223354	0.0796779	-0.343522	-0.0642975	-0.0160392	0.110267	-0.087587	-0.171944	-0.0648042	-0.131701	-0.0924482	-0.0521974	-0.286319	-0.404136	-0.0779274	-0.228344	-0.338719	-0.0707333
ENST00000260643	-0.153891	-0.065412	0.0446281	-0.211137	-0.0978488	-0.0994827	-0.0775286	0.127156	-0.126712	-0.0214525	0.0174004	-0.0944011	0.148273	0.18738	-0.0442774	-0.0246241	0.00407971	-0.0413513	0.0252551	0.0589381	-0.0558851	0.0169311	-0.0209862	-0.00864165	-0.0435155	-0.0172023	-0.0702184	-0.266077	-0.184102	-0.191757	-0.0855921	-0.0653131	0.10432	-0.186277	0.00170828	-0.0537151	-0.240687	-0.0873823	-0.0771409	-0.0159336	-0.0812201	-0.0053066	0.0805631	-0.2308	-0.183971	-0.119897	-0.271652	-0.243766	-0.0338956
ENST00000358666	-0.128819	0.0178034	-0.0966157	-0.138504	-0.0178231	0.0368777	0.00786872	0.0122373	-0.0784623	-0.0918136	-0.00790993	-0.0411119	0.136529	0.0708169	-0.0782712	0.0128834	0.0511101	-0.104327	0.0303528	0.0493966	-0.0493739	0.00846287	-0.0592316	-0.0332132	0.0404834	-0.020417	0.0033798	-0.195564	-0.16063	-0.120591	-0.166983	-0.174548	0.0844827	-0.184297	-0.000819373	0.0576986	-0.210598	-0.0496857	-0.184982	0.00461758	0.000977355	0.0871679	-0.0232052	-0.474954	-0.119421	-0.0724058	-0.252827	-0.0508675	-0.00423377
ENST00000270257	-0.302754	-0.0657216	-0.133241	-0.0289134	-0.0500051	0.0190611	-0.119609	0.0968708	-0.0460255	-0.100243	-0.244325	0.0157693	-0.150556	-0.159761	-0.0513398	-0.0112193	-0.0859654	-0.00428506	0.0224627	0.0190116	0.00242508	0.0619506	0.0602124	0.0522065	0.00834715	-0.0703572	0.00696258	0.184846	0.0834649	-0.270587	-0.158769	-0.159052	-0.217991	0.11475	0.140614	0.01204	-0.067353	0.0512852	-0.133197	0.00373384	-0.102746	-0.102958	-0.0972504	-0.310865	-0.0890298	-0.101845	-0.302747	-0.102408	-0.0285544
ENST00000216797	-0.0872572	-0.0309567	-0.194516	-0.0417541	-0.0939794	-0.0510555	-0.0481979	-0.0630652	0.0412543	-0.1204	-0.070661	0.0566888	0.0110266	-0.00965726	-0.199794	-0.0723889	-0.0340771	-0.0482172	0.106014	0.0153927	-7.86e-05	0.00532423	0.038776	0.0523968	-0.0323349	-0.182994	-0.0262948	0.0914803	0.0989557	-0.157464	-0.33421	-0.371945	-0.107827	0.0111092	-0.140416	0.0248265	-0.0556871	0.18878	-0.0284988	-0.0944313	-0.0872406	-0.102065	-0.0803943	-0.171019	0.00410235	-0.271338	-0.375496	-0.0284674	-0.211104
ENST00000303436	-0.341757	0.0236302	0.0427326	-0.0910386	-0.0680821	-0.0181284	0.0792263	-0.0288885	-0.115164	0.0794198	0.0321343	0.00155346	-0.0609745	-0.0183745	0.0128227	0.0383457	-0.0147931	-0.179998	0.0689907	0.0159887	-0.0312207	-0.0943523	0.0025842	0.0294363	-0.0261332	0.0480991	0.0124333	0.193633	-0.17662	-0.114339	-0.144344	-0.13162	-0.325571	0.0525775	-0.218923	-0.0452205	0.13636	-0.0868192	-0.263226	-0.0417693	-0.103749	-0.0236813	-0.02041	-0.232184	0.140184	-0.198692	-0.136398	-0.19042	-0.315794
ENST00000377526	-0.45187	0.082588	-0.153759	-0.118655	-0.103318	0.0159858	0.0222858	0.0151888	-0.0511574	-0.0438236	0.0124052	0.0383231	-0.0947307	-0.0231044	-0.0107366	-0.0285157	0.0288574	-0.151729	0.0545043	-0.01207	-0.0209962	-0.00689179	-0.0565589	-0.00127488	-0.0562795	-0.0433051	-0.0172685	-0.092119	-0.0296954	-0.155832	-0.126043	-0.158469	0.0744246	0.0738203	-0.200599	0.00334068	0.0702609	-0.037903	-0.0508785	-0.075179	-0.136262	-0.0989972	0.0378828	-0.15033	0.274916	-0.17607	-0.104014	-0.172157	-0.331593
ENST00000439602	-0.327856	0.0589733	-0.00618439	-0.0698257	0.0764132	0.0888971	-0.0830329	-0.0625254	-0.0882936	0.0582503	-0.117651	-0.0387298	0.00570871	0.0639986	-0.0724894	-0.0732285	0.000552512	-0.0891404	0.0406544	0.0754357	0.0288838	-0.108932	0.125072	0.105066	-0.00556416	0.0334446	-0.0370781	0.0951608	-0.102489	0.00169395	-0.0713148	-0.0724857	-0.119366	-0.0823998	-0.041145	0.105233	-0.0886345	-0.0235418	-0.187287	-0.156825	-0.1013	-0.0947001	-0.0452147	-0.14152	-0.01077	-0.199066	-0.128515	-0.0519806	-0.1576
ENST00000328914	-0.396628	0.0235862	0.0344752	-0.00767341	-0.00853	-0.000569389	-0.0400407	-0.0236368	-0.0152616	-0.0884358	0.0694569	-0.0846007	0.034696	0.0766389	-0.0291369	-0.0472661	-0.0608475	-0.00672159	0.010436	-0.0235986	-0.00819871	-0.0146973	-0.0202577	-0.0264546	-0.0800939	-0.00631174	0.00589923	-0.0876124	-0.0114838	-0.272618	-0.0657832	-0.0825232	-0.0770245	-0.142807	0.00273565	0.144043	0.0952133	-0.0744039	-0.0908555	-0.0606975	-0.0382105	-0.0273899	-0.0857713	-0.124591	-0.191023	-0.224451	-0.116339	-0.147134	-0.157889
ENST00000295640	-0.189476	0.0236299	0.120583	-0.0977028	-0.0133908	0.0892084	-0.086445	-0.0601259	-0.00669349	-0.0488986	-0.062917	-0.125541	-0.0108935	0.173988	-0.129156	-0.107415	-0.0511227	-0.0919608	0.0266293	0.0407048	-0.0568916	-0.00796686	0.0213743	0.0113115	-0.00599607	-0.0497685	-0.00953224	-0.0186667	-0.049479	-0.141533	-0.0897189	-0.111224	0.0215932	-0.100818	0.00279737	-0.0607411	-0.0317155	0.0784577	-0.0297025	-0.0367792	-0.0366523	-0.0176583	-0.00184234	-0.29221	-0.175301	-0.160776	-0.122738	-0.174517	-0.232697
ENST00000329276	-0.122495	-0.00452459	0.0111588	-0.0133545	-0.0593451	0.0232288	-0.0151116	0.0492752	-0.0466938	-0.0849842	-0.0206927	-0.00232737	0.0498069	-0.001959	-0.0183926	-0.017473	-0.101271	-0.0580514	0.0308758	0.101154	-0.0423299	-0.00777501	-0.0188359	-0.0140519	-0.124965	0.0161733	0.0363878	-0.0675181	-0.0651626	-0.108163	-0.115933	-0.112261	-0.00268318	-0.18499	-0.1333	0.0358584	-0.0851509	-0.00248017	-0.0934944	-0.0398288	-0.0166353	-0.0314978	-0.14509	-0.234178	-0.0253415	-0.206502	-0.202393	-0.0888498	-0.330028
ENST00000605337	-0.196719	0.119787	0.0263968	-0.0594916	-0.0140615	0.0336829	0.025364	0.0252976	-0.0423973	-0.0454154	-0.00806476	0.0367472	0.040832	0.092924	-0.0706254	-0.041282	-0.0573273	-0.0179513	-0.0202091	0.0287287	0.0098209	-0.00680229	-0.0189507	-0.000836038	0.00566938	0.0102703	0.0506623	-0.0196249	-0.0286333	-0.0765213	-0.176839	-0.184335	-0.0954032	0.0607621	-0.000511994	-0.0325083	-0.0193265	-7.39e-05	-0.165664	-0.0652624	-0.0465425	-0.0416162	-0.0729078	-0.1473	-0.13375	-0.141045	-0.150474	-0.116663	-0.278529
ENST00000375499	-0.0872537	-0.0269195	-0.0116662	-0.17806	-0.0596895	0.0152731	0.0873741	-0.010482	-0.0383884	-0.0759264	0.00269815	0.0374215	-0.0605202	0.00558859	-0.0537391	0.010653	-0.0877665	-0.0376444	0.101171	0.0280383	0.0210054	0.0115241	0.0216448	0.0483778	0.0225419	-0.00524629	0.00326512	-0.10605	-0.157749	-0.0624767	-0.169521	-0.18441	-0.0524549	0.0453233	-0.135289	-0.0968055	-0.137747	0.0195853	-0.0576234	-0.0539163	-0.0873502	-0.0509717	-0.179962	-0.185013	-0.0912485	-0.395235	-0.394717	-0.0812383	-0.235598
ENST00000264718	0.00700135	0.0531761	-0.0511113	-0.121678	-0.0722443	-0.0577706	0.0528981	-0.0649952	-0.0754403	-0.110136	-0.0332481	-0.0361352	-0.16043	0.11308	-0.0940606	-0.0199382	0.0376268	-0.0677732	0.0288898	0.0145898	-0.014294	-0.0290346	0.0123216	0.0223139	0.00518975	-0.0854834	-0.003968	0.00583472	-0.0642611	-0.0975522	-0.209768	-0.227868	0.0109302	-0.0725948	-0.0105251	-0.132033	-0.146631	-0.00790229	-0.212461	-0.0906067	-0.12495	-0.148355	-0.14627	-0.150932	-0.19028	-0.337764	-0.0988493	-0.214673	-0.177318
ENST00000322764	-0.360023	-0.00898911	-0.149407	-0.17749	-0.0406489	-0.0101296	0.0208594	-0.0841333	-0.0209817	-0.0847006	0.0693598	0.0181223	-0.0701063	-0.0252514	-0.101255	-0.0126599	-0.119325	0.0548192	0.0332327	-0.0223059	-0.0695624	-0.000216843	-0.00374659	0.0209071	0.0129941	-0.0693155	-0.0456863	0.02848	-0.231085	-0.229023	-0.173337	-0.159535	-0.200919	-0.0200179	-0.0714417	-0.0688695	-0.0165037	0.0653043	-0.144884	-0.0537651	-0.0938547	-0.0423657	-0.165313	-0.196892	-0.0977592	-0.172562	-0.143855	-0.132732	-0.182632
ENST00000355151	-0.220773	0.133141	0.0204171	-0.166511	-0.0624142	0.0689748	-0.0982918	-0.0614607	0.00856406	-0.0489821	0.0414251	0.0343014	0.0190879	-0.00743712	-0.0955218	-0.020509	-0.0544089	-0.0576605	0.0128779	-0.0245197	-0.0471542	0.0222342	0.0569847	0.0262003	-0.0375557	0.0803484	0.0199538	-0.027422	-0.246396	-0.136493	-0.250882	-0.23107	0.00390197	-0.0631342	-0.0880388	-0.0304819	-0.0101509	-0.0458514	-0.227363	-0.11112	-0.0922672	-0.217215	-0.0222141	-0.206774	-0.0272781	-0.254808	-0.255796	-0.0287887	-0.155321
ENST00000505065	-0.0800557	-0.0743755	0.083188	-0.131873	-0.0352549	-0.0460784	0.0323043	0.0630066	-0.25111	-0.0280052	-0.132494	-0.014888	-0.262182	-0.0101634	-0.0505936	-0.108997	0.0592349	-0.0454378	-0.0869544	-0.122325	-0.15456	0.0177935	0.0502555	-0.0812462	-0.103795	-0.0544565	-0.0126622	0.153142	-0.0434389	-0.181125	-0.362949	-0.404999	0.189784	0.141229	-0.16976	-0.0395068	0.253603	0.0433471	-0.369174	-0.0327058	-0.216377	0.0886435	0.0460246	-0.358199	-0.0885386	0.0708145	-0.405188	0.0541144	-0.0257329
ENST00000374135	-0.00820874	0.206194	0.131248	-0.0403312	-0.0578323	0.0189324	-0.0881323	0.0214267	0.0122436	-0.00417604	0.151813	0.0254446	0.175329	-0.0556772	0.0258691	-0.0121527	0.00477453	-0.118735	0.0613446	0.0372466	-0.039173	0.0182205	0.0562451	0.0883317	-0.121073	-0.0379967	0.0963037	0.12713	0.157642	-0.0557799	-0.1429	-0.0534386	0.234724	0.0395868	-0.057523	-0.000983816	0.022391	-0.224831	-0.123973	-0.0195895	0.00112375	-0.0749824	-0.173472	-0.306363	-0.0361341	-0.297583	-0.187279	-0.135892	-0.107416
ENST00000372850	-0.103766	0.143217	0.0994837	0.0694367	-0.125987	-0.167904	-0.000747382	0.0357403	-0.0943756	-0.165081	0.18323	-0.0629842	0.0661866	-0.0261698	0.00345445	-0.024254	0.027855	-0.129922	0.0164974	0.0328151	0.0124361	0.000637906	-0.0619974	-0.0338486	-0.09641	-0.0599514	-0.0806289	0.171203	0.0200422	0.0277426	-0.225714	-0.231028	0.00982241	-0.065971	-0.127955	-0.0347292	-0.124204	-0.0610773	-0.210006	-0.0704357	0.0197594	-0.00718516	-0.136957	-0.35058	-0.152316	-0.253903	-0.194845	-0.00348569	0.00307234
ENST00000214869	0.0495759	0.166473	-0.0755378	-0.0203592	-0.0299547	-0.100998	-0.0307722	0.0194017	-0.10299	0.102449	0.0020436	0.03971	0.0437297	-0.0443026	0.0124448	0.00107273	-0.111213	-0.0383708	0.127224	-0.00865747	-0.0914101	-0.0705347	-0.0358778	0.0199636	0.0349536	-0.00728865	-0.00777758	0.0325408	0.202984	-0.170536	-0.34801	-0.346213	0.0627887	-0.043931	-0.0331326	0.0685286	-0.159668	-0.0848026	-0.319167	-0.0576287	-0.0832544	-0.02968	-0.28885	-0.32456	-0.0224997	-0.0751398	-0.217163	0.0220916	0.0517081
ENST00000337738	-0.262367	0.222806	-0.105075	-0.0658645	-0.0190082	-0.0837886	0.00880488	0.0498263	-0.0548201	0.0225406	0.0334105	0.0355965	0.0680046	0.0311239	0.0194017	0.0207803	-0.0498607	-0.0394648	0.0262709	0.000995293	-0.0748764	0.00116213	-0.028155	-0.0247019	-0.000588515	-0.0494375	-0.0576262	-0.138715	-0.043692	-0.129949	-0.153586	-0.132403	-0.0443752	0.0516934	-0.0797831	-0.0420478	-0.0471661	-0.0489327	-0.234836	0.00865247	-0.0321688	-0.0140884	-0.0855465	-0.332848	-0.0559997	0.0595583	-0.0548765	0.182402	-0.070216
ENST00000313468	-0.255071	0.18417	-0.0840365	-0.0170428	-0.0761617	-0.0131843	-0.0431671	-0.0601165	-0.0267251	-0.0936619	-0.0892865	-0.0330329	-0.0487729	0.0366609	-0.0847736	-0.0430932	0.0797552	-0.0705843	0.0229588	-0.0149742	0.0182305	0.00351605	-0.0323137	0.00214614	-0.110798	-0.093383	-0.00412121	-0.150745	0.0989858	-0.145757	-0.268613	-0.244397	-0.00709315	-0.0949856	-0.113092	-0.171694	-0.0989663	-0.0814929	-0.135324	-0.0443806	-0.0706437	-0.0361402	-0.132683	-0.233404	0.056688	-0.152889	-0.115559	-0.0183445	-0.047698
ENST00000261070	-0.17698	-0.24467	-0.0450341	-0.0381411	-0.0778807	-0.0496894	-0.0657525	-0.0893097	0.054786	-0.0712964	-0.0212911	0.0167078	-0.131046	0.0446835	0.00159893	0.0858643	-0.0559254	0.0469078	0.0189277	-0.0272157	0.200595	-0.0125969	-0.0470822	-0.0124175	-0.133313	-0.0111583	0.0387994	-0.162883	-0.184473	-0.000851554	-0.0715765	-0.0733848	0.0404039	0.0499838	0.0261792	0.0332788	-0.164636	0.224048	-0.054872	0.0572166	-0.093392	-0.0417615	-0.0730621	-0.0477208	-0.281307	-0.297519	-0.129807	-0.0726108	0.0257118
ENST00000395686	-0.0771385	-0.276173	0.0191684	-0.0954984	-0.023332	-0.0286078	-0.0467664	-0.0543514	-0.0597117	-0.118146	-0.0541868	-0.023008	-0.00197184	0.0649932	0.0285173	0.0590961	-0.0265727	-0.0828115	0.064631	-0.00706464	-0.0583299	0.00687149	0.00549702	0.0180419	-0.0112364	0.0628441	0.0799644	-0.0631173	-0.107535	-0.0513943	-0.0502173	-0.0605145	0.0267474	-0.185265	0.0141532	-0.022668	-0.0936181	-0.028002	-0.0303063	-0.174941	-0.118264	-0.125926	-0.0430402	0.0855104	-0.24689	-0.242569	-0.425262	-0.155683	0.00935417
ENST00000321153	-0.0439169	-0.0295033	0.0150411	-0.0151679	0.00952876	0.0329682	-0.0594322	-0.100363	-0.061539	0.00815945	0.0185558	0.00364178	0.113101	0.0301605	-0.0898626	-0.0201776	0.0657288	-0.05421	-0.00124311	0.0014958	0.0311758	0.0152085	0.000237528	0.00569204	-0.0113751	0.0587574	-0.0310782	0.0183979	-0.0583281	-0.241888	-0.138429	-0.125991	0.0169811	-0.124336	-0.0994438	-0.016455	-0.157783	0.00589324	-0.11064	-0.119155	-0.130172	-0.127994	-0.0998477	0.026703	-0.267342	-0.198738	0.0070172	-0.149203	0.0545175
ENST00000246548	0.10046	-0.0315462	-0.0004131	-0.0452125	-0.0837938	-0.0288696	-0.00575433	-0.0443913	-0.00583998	-0.0444743	-0.0953536	-0.0722927	-0.0500108	0.0066626	-0.0368952	-0.0201375	-0.061323	-0.0798094	0.00703685	-0.0294369	-0.0210188	-0.0267135	-0.0264607	-0.0020697	-0.00536456	-0.0576168	-0.0266571	-0.120509	-0.0950744	-0.123918	-0.0680315	-0.0715128	0.0713991	-0.14222	-0.147949	-0.0424422	-0.200297	0.0584615	-0.026771	-0.178223	-0.170641	-0.138589	-0.129698	-0.0825868	-0.200961	-0.187972	-0.0990254	-0.232593	-0.119031
ENST00000491306	-0.0318648	-0.113095	-0.0164819	-0.0833776	0.0639108	-0.0264559	-0.0621401	-0.0918701	-0.0144657	-0.0424392	-0.0230286	-0.137595	-0.0372177	-0.0257104	0.0036448	-0.00116266	-0.0382109	-0.00952317	0.0269503	-0.00594571	0.0259616	-0.0334617	-0.0334062	0.019708	-0.00262663	-0.0296516	0.0123115	-0.0434429	-0.174676	-0.0816896	-0.0834463	-0.0961039	0.0793888	-0.0609104	-0.0569134	0.0348767	-0.169917	-0.0461024	-0.146139	-0.149236	-0.182625	-0.138724	-0.0606932	-0.127769	-0.212431	-0.228531	-0.0538595	-0.121813	0.0663483
ENST00000589913	0.0368735	0.0646708	0.0376939	-0.0730924	0.00509588	-0.0851052	-0.0792951	-0.113824	-0.00765602	-0.013298	0.0112433	-0.0151517	0.00404286	0.046859	0.0572075	-0.0016812	-0.0446046	-0.561783	0.0699029	-0.0233955	0.0487679	0.00315561	0.0322139	0.0398789	0.00204587	0.0507237	0.0250821	-0.221837	-0.115462	-0.188701	-0.12976	-0.129444	0.0534362	-0.138559	-0.143143	0.0481727	-0.102375	0.0105795	-0.133731	-0.127887	-0.133675	-0.120195	-0.0467649	-0.104996	0.0312641	-0.278558	-0.0637195	-0.0719012	0.125338
ENST00000295797	-0.222936	-0.0401583	-0.061729	-0.087175	-0.083963	-0.104733	0.0300929	-0.0746667	0.0260101	-0.00390004	-0.0112542	0.033722	0.202059	0.128363	0.119653	0.0843448	-0.0477773	-0.0271555	0.0259294	-0.0314088	-0.0403068	-0.0152033	-0.0317904	-0.00933837	0.0333493	0.0534667	0.128353	-0.16531	-0.117635	0.00877122	-0.156005	-0.172803	0.060553	-0.154637	-0.147223	0.154652	-0.00198092	0.108063	-0.184739	-0.145783	-0.105455	-0.101304	-0.141265	-0.244376	-0.153552	-0.258756	-0.24125	-0.144214	-0.194704
ENST00000409020	-0.0953413	-0.00082689	0.0515322	-0.250207	-0.0513184	-0.0913511	0.0537991	-0.071058	-0.127569	0.0822813	-0.0539698	0.0640884	0.126344	0.0492238	0.0435907	0.00804761	-0.0223189	-0.104779	-0.0198906	-0.0104505	-0.031329	0.0236115	-0.030243	0.0579532	-0.00245153	-0.00824331	-0.0317262	-0.247879	-0.2259	-0.13357	-0.32445	-0.314007	0.185352	0.0144048	-0.186514	0.087828	0.00230972	0.0222892	-0.225113	-0.123005	-0.164206	-0.14341	-0.163485	-0.349462	-0.0109208	-0.134964	-0.123308	-0.0265258	-0.171731
ENST00000262584	-0.130118	0.0361399	-0.00105463	-0.0770374	-0.0372071	-0.00265181	-0.152565	-0.140757	-0.039063	0.0117045	-0.0115763	-0.0639166	0.0228046	0.0440241	-0.00532059	-0.0100883	-0.0297844	-0.147305	0.0219173	-0.00135405	-0.0122366	0.0387383	0.021133	0.0145442	-0.042749	0.00133119	-0.00832571	-0.120285	-0.22244	-0.160139	-0.0862397	-0.088278	0.0946196	-0.164405	-0.160727	-0.0791224	-0.141688	0.0096155	-0.0742638	-0.164267	-0.143809	-0.145049	-0.105659	-0.303913	-0.120812	-0.231802	-0.117399	-0.0626907	-0.157944
ENST00000216500	-0.158183	-0.0498429	-0.100123	-0.0828656	-0.0232786	-0.000946672	-0.1243	-0.106715	-0.0152151	-0.00815563	-0.0796019	-0.0281922	-0.00102287	0.0582779	0.000474171	-0.0179908	-0.0858276	-0.180368	0.105832	-0.0295173	-0.06009	0.0312598	0.0884795	0.0344461	-0.13949	-0.0519577	0.00298569	-0.133548	-0.180409	-0.0317247	-0.165643	-0.179234	0.204652	-0.109654	-0.117495	0.0770961	-0.209704	0.0458151	-0.142075	-0.0654487	-0.0923498	-0.105355	-0.0181985	-0.350653	-0.153387	-0.289944	-0.104474	-0.105998	-0.0193042
ENST00000311528	-0.118803	-0.0480301	-0.00218682	-0.211439	0.0302675	0.0726888	-0.0241052	0.0664289	-0.12275	-0.0558544	-0.0677238	-0.0849084	0.0577264	0.0264801	-0.00525564	-0.0311065	-0.086613	-0.096449	0.0404041	0.00452683	0.0206214	-0.0142886	0.0882557	0.0504418	-0.0035296	0.175123	0.0104529	-0.0577751	-0.194641	-0.166292	-0.0728806	-0.0730214	0.177215	-0.234473	-0.0903437	0.0913435	-0.0883382	-0.0777696	-0.310673	-0.254676	-0.200176	-0.226908	-0.0875305	-0.0384818	-0.172257	-0.327234	-0.134472	-0.0505307	-0.222592
ENST00000544301	-0.111435	0.0313844	-0.0133737	-0.144491	-0.0794767	-0.0164273	-0.0482857	-0.0497457	-0.00637766	-0.057238	-0.0644612	0.0280178	0.0824036	-0.210278	-0.0953247	-0.0426895	0.0654299	-0.112005	0.0996278	0.00907323	-0.0254863	0.251273	0.0587803	0.0117181	0.0150783	0.0133802	0.00731932	-0.136731	-0.145975	-0.146418	-0.0790597	-0.0843904	0.150764	-0.133948	-0.0791857	-0.0839048	-0.000650138	-0.0835715	-0.143508	-0.174629	-0.14628	-0.194927	-0.00798246	-0.175358	-0.202951	-0.0927039	-0.122232	-0.0707513	-0.238533
ENST00000341491	-0.153117	-0.0336039	-0.0717593	-0.0162303	0.0541447	0.106791	0.0765416	0.0318059	-0.0838084	-0.0245727	0.0835086	-0.288562	0.0883908	0.0242055	-0.100067	-0.0511488	0.0409916	-0.124757	-0.00181414	0.00237574	-0.0192845	0.0311945	-0.0414905	0.103799	0.00863151	0.0121018	0.0421666	-0.115856	-0.205423	-0.228588	0.00904259	0.00894243	-0.239532	-0.0209629	-0.198243	0.0472835	0.0251308	0.124058	-0.305107	-0.112062	-0.0674572	0.00162638	-0.175349	-0.312646	-0.340199	-0.0865783	-0.360518	0.0454149	-0.278199
ENST00000614349	-0.134322	-0.0157746	0.115863	0.071191	-0.101629	-0.00240565	0.0408613	-0.0566553	-0.032332	-0.0658028	0.0965522	-0.268795	0.0373694	0.127922	-0.0917048	0.000271243	-0.0473576	-0.0824523	0.00233283	0.0127925	0.00230102	-0.0369855	0.0387902	0.0469086	0.0488302	-0.0293585	0.0438391	-0.314165	-0.144544	-0.1751	0.00986565	0.0112132	-0.0130651	0.0182425	-0.066546	-0.040321	0.0582121	-0.0554463	-0.0609472	-0.0839786	0.0105585	-0.00362444	-0.214457	-0.257555	-0.133	-0.159536	-0.125813	-0.0289872	-0.126175
ENST00000375549	-0.320465	-0.203732	0.169327	0.19491	-0.0195048	0.0105322	0.144583	0.0397483	0.045537	0.0347425	0.0451216	-0.39816	0.00881078	0.0223556	0.0952287	0.0208928	-0.0799761	-0.056498	0.0087829	0.0590732	-0.0229876	-0.00938035	0.0170052	0.0162598	0.00685115	-0.00842188	0.0570238	-0.357142	-0.205776	-0.2767	-0.13935	-0.103885	-0.0570624	-0.102653	-0.102224	-0.0629939	-0.108407	0.0645511	-0.119039	-0.148904	-0.0639415	-0.0412915	-0.399605	-0.438064	-0.125783	-0.26713	-0.259535	-0.202591	-0.0661657
ENST00000319863	-0.0620829	-0.159778	-0.0149025	-0.0357483	-0.111794	0.0314204	0.0401098	0.0526575	0.0748078	-0.120511	-0.190658	-0.0342589	0.0767157	-0.0649994	-0.118548	-0.0609383	-0.0552496	-0.0160191	0.00457459	0.0248254	0.0511386	0.13863	-0.064611	0.0167021	-0.00904884	-0.00821038	0.0310299	-0.223245	-0.093517	-0.359823	-0.173777	-0.253958	-0.070064	-0.0123166	-0.0756237	-0.00387993	0.135953	-0.229275	-0.0905186	-0.0730912	-0.102751	-0.0567937	-0.141203	-0.200611	-0.00176259	-0.0447689	-0.180674	-0.0443532	0.148815
ENST00000368521	-0.0890828	-0.194767	0.0734674	-0.0346822	-0.0550773	-0.00555887	-0.0780396	0.0169992	-0.0836264	-0.0844861	-0.0324768	0.0599159	-0.0380744	-0.0402304	-0.0581178	-0.0205126	-0.0244791	0.0337259	0.025269	0.0234946	-0.0167961	0.0411269	-0.0813909	-0.0876806	-0.00518986	-0.0534354	-0.0541319	-0.177439	-0.0910043	-0.317518	-0.276513	-0.231087	0.07338	-0.0575346	-0.0722158	-0.0854	0.111521	-0.0328435	-0.273921	-0.0898872	-0.123705	-0.0850482	-0.161043	-0.146551	0.0574361	-0.376393	-0.173495	0.0437913	-0.169272
ENST00000397771	-0.147372	-0.143453	0.00962626	0.000378685	-0.0144991	-0.00907679	-0.00733389	-0.0153582	0.0517535	0.0335873	0.148488	-0.096453	0.03255	0.0699069	0.0160389	0.00459922	0.0455438	0.036863	0.0423865	-0.0193129	0.0128093	-0.00768626	-0.0815713	0.0870584	0.00908997	0.011337	-0.00642409	-0.0601023	-0.2133	-0.305678	-0.198788	-0.181847	-0.111738	-0.0771596	-0.170639	0.0703351	0.234415	-0.0262798	-0.149269	-0.126776	-0.171982	-0.163183	-0.509457	-0.165831	-0.299044	-0.124987	-0.249424	-0.151216	-0.138223
ENST00000381295	-0.132023	-0.127077	-0.0236339	0.0741016	-0.0562292	0.0523503	-0.019387	-0.0728825	0.110649	0.0739498	0.0259218	-0.0889338	-0.0918758	0.0842567	-0.07483	-0.0136111	0.022706	-0.0205763	0.035278	0.0664686	0.0448585	0.0227685	0.0370037	0.075922	-0.0176231	0.0209981	0.0163437	-0.116752	0.0146445	-0.256745	-0.28407	-0.308059	-0.0722077	-0.224639	-0.174311	-0.108439	-0.0123095	0.140298	-0.104768	-0.132862	-0.144166	-0.151327	-0.271535	-0.0629905	-0.0890289	-0.242546	-0.100893	-0.251749	0.00444225
ENST00000270792	-0.308392	0.0485847	0.0811215	-0.0162706	-0.156729	0.00467097	0.0483953	-0.0231401	0.0636793	-0.112962	-0.0783002	-0.187125	0.233424	0.112345	-0.0841531	0.00698838	-0.100679	-0.141088	0.0220684	0.0625681	0.0278546	-0.0327624	0.00635456	0.00324872	-0.0789239	-0.0448766	-0.0123787	-0.122931	-0.251882	0.0034941	-0.116353	-0.123945	-0.0896952	-0.0342875	-0.158236	0.0391106	-0.331945	0.0616261	-0.0392573	-0.252277	-0.137764	-0.196559	-0.281553	-0.350712	-0.231451	-0.370884	-0.123125	-0.398941	-0.170607
ENST00000247970	-0.331651	0.0421502	0.0906332	-0.216662	-0.23515	-0.161177	-0.0484707	-0.103071	-0.0385466	-0.00720358	-0.041415	-0.0166244	-0.0261437	-0.0166411	0.00346649	0.0208815	-0.00998872	-0.123375	0.0361872	0.0487999	0.0751628	0.0451949	-0.0258681	0.0104063	-0.00482977	-0.0392921	-0.0258775	-0.0396858	-0.314226	0.0106096	-0.13846	-0.0956922	0.0178232	0.0602793	-0.1882	-0.0817017	-0.217096	-0.107127	-0.216841	-0.194462	-0.0666439	-0.11191	-0.370321	-0.258059	-0.435007	-0.316521	-0.338764	-0.342982	-0.0759166
ENST00000354831	-0.284238	0.0748278	0.112322	-0.0117972	0.0284119	-0.0535545	-0.151978	-0.104086	-0.044228	-0.157936	0.0181105	-0.0494921	0.0684774	0.161968	0.0284233	-0.0128948	-0.0336086	0.0119333	0.0259072	0.0165961	-0.0260547	0.0469337	-0.0371668	-0.0341282	0.00520586	-0.00781283	-0.00577266	-0.17546	-0.262348	-0.0357843	-0.099028	-0.0822422	-0.204461	-0.11807	-0.266148	-0.170527	-0.0940309	-0.0993356	-0.0882214	-0.175273	-0.0641372	-0.139524	-0.199312	-0.536121	-0.213676	-0.252486	-0.478591	-0.512798	-0.133889
ENST00000507955	-0.00881175	0.0526718	0.165989	-0.137054	-0.0906535	-0.166277	-0.149882	-0.000172524	-0.0142985	-0.0755092	-0.0636094	0.109964	0.140875	0.217631	0.0531431	0.0556075	-0.0725318	0.0304939	0.0384968	0.0545542	-0.0215387	0.0400027	-0.0375275	-0.00867479	-0.0406636	-0.0662764	-0.0334914	-0.0498716	-0.0858284	-0.0307162	-0.0713928	-0.0994368	-0.0364218	-0.174023	-0.116872	-0.10371	0.12048	-0.0743167	-0.0302639	-0.16628	-0.13643	-0.145319	-0.346624	-0.430647	-0.343802	-0.201415	-0.372576	-0.352802	-0.102906
ENST00000378372	-0.153665	0.0815756	0.0534915	-0.0576564	-0.0632594	-0.012554	0.0973587	-0.166226	-0.0114113	-0.0938326	-0.0166231	0.113984	-0.118313	0.000495106	-0.0035844	0.09586	-0.0552053	0.0173758	0.085343	0.0272469	-0.00844588	0.0313626	-0.00682764	-0.0220615	-0.0613713	-0.136161	-0.066867	-0.0113603	-0.124369	-0.0324044	-0.179239	-0.188984	-0.176454	-0.076928	-0.383408	0.0124621	-0.0739753	-0.0882968	-0.0371245	-0.185143	-0.177093	-0.162573	-0.180478	-0.413126	-0.318777	-0.312501	-0.206738	-0.309736	-0.375728
ENST00000355029	-0.167468	0.27589	-0.0303689	-0.0149511	-0.141761	-0.0920116	-0.00776656	-0.00233477	-0.091726	-0.0627367	0.00823558	-0.0376968	-0.0894385	0.0841579	-0.0749631	0.12225	-0.0296316	0.0205885	-0.00551052	0.0229334	-0.0334712	0.0404665	0.0088984	0.00445227	0.0697015	-0.1352	0.00408333	0.128927	0.0249433	0.039297	-0.109846	-0.105089	0.0564188	0.060553	-0.178775	-0.207442	-0.165744	-0.147215	0.0171718	-0.138	-0.113897	-0.144177	-0.198408	-0.408151	-0.126297	-0.259931	-0.353824	-0.309299	-0.414609
ENST00000318066	-0.156499	-0.077406	-0.00182972	-0.0197505	-0.236238	-0.117935	0.0612199	0.0125135	-0.0807901	-0.0638823	-0.126244	-0.0671318	-0.0698138	-0.0771662	-0.0962794	-0.0213396	-0.0370041	-0.101966	0.0283324	-0.13091	-0.0250129	-0.0327436	0.0923502	0.0933563	0.0602827	0.044715	-0.00437237	0.0754734	-0.237224	-0.0625592	-0.205474	-0.16933	-0.230891	-0.0601732	-0.0345978	0.00499943	0.0132871	-0.11734	-0.208177	-0.0248989	-0.13196	-0.0260807	-0.195134	-0.321997	-0.28923	-0.193321	-0.365768	-0.021999	-0.0130438
ENST00000416151	-0.113703	0.0308254	-0.0525901	-0.124391	-0.094782	-0.0273638	-0.0869952	0.0121691	-0.12445	-0.108563	-0.0614882	-0.0830497	-0.0124465	0.00586259	-0.0920444	-0.0434324	-0.117882	-0.053414	0.033517	0.05725	0.000382782	-0.0332254	-0.0299243	0.0545507	0.0197782	-0.0110601	-0.00693746	-0.00639375	-0.138853	-0.0675907	-0.228201	-0.231307	-0.161729	-0.0519991	-0.0789401	0.0606083	-0.0604779	-0.0642457	-0.132387	-0.149152	-0.093911	-0.104989	-0.315709	-0.492466	-0.243058	-0.264676	-0.283688	-0.0542159	-0.041926
ENST00000367034	-0.169215	0.0914925	0.12114	-0.203352	-0.0411309	-0.0261359	-0.0556908	0.00585379	-0.0349287	-0.0226465	-0.187914	0.0131898	0.0322354	0.00520005	-0.103504	-0.0371371	-0.00245182	-0.0186017	0.109707	0.0620613	0.0258874	-0.0173436	0.00401833	0.00140797	-0.0854316	-0.00958768	0.00561428	0.00152935	-0.0883393	-0.139537	-0.147757	-0.118792	-0.127719	-0.0220981	0.0173978	-0.052641	-0.043252	-0.0418832	-0.124144	-0.102877	-0.272385	-0.196255	-0.265371	-0.30582	-0.178539	-0.286654	-0.164496	0.00447329	-0.0579331
ENST00000374171	-0.133903	0.0246077	0.17852	-0.06284	-0.0910174	0.0458747	0.0165392	-0.0247213	-0.0350047	-0.198762	-0.0838717	-0.106867	-0.0140757	-0.0521501	-0.104498	-0.0460796	-0.0555989	-0.131954	-0.0643369	-0.0194223	0.0879508	-0.00677827	0.0680979	0.0504724	0.0374106	-0.025566	0.0404363	-0.134439	-0.177473	-0.0944867	-0.151455	-0.111622	-0.0911377	-0.0228356	-0.117419	0.175051	-0.173469	-0.295981	-0.153607	0.00916238	-0.0725005	-0.0402409	-0.229705	-0.419202	-0.25401	-0.508071	-0.266408	-0.272406	0.0190338
ENST00000261758	-0.235174	-0.0289317	-0.025944	-0.115381	-0.0117571	0.113404	0.0115	-0.00480095	-0.0204642	-0.147067	-0.153642	-0.0925398	0.0527953	-0.0411321	-0.0672182	-0.0340093	-0.0799778	-0.13207	0.0787619	0.0402121	0.00211844	-0.0248439	0.0579947	0.0060307	0.0430407	0.0738926	0.0605082	-0.0715384	-0.120349	-0.0578663	-0.151375	-0.0975893	-0.303063	0.0250532	-0.144389	-0.0110505	-0.139403	-0.0465861	-0.22709	-0.139341	0.0139696	-0.0475209	-0.163365	-0.293249	-0.0689478	-0.253691	-0.110876	-0.198797	-0.149767
ENST00000293760	-0.115209	-0.0910629	-0.00233366	-0.238089	-0.00377036	-0.0177452	-0.0407613	-0.0699603	-0.0429694	-0.120718	-0.139097	-0.104251	-0.104383	0.0752575	-0.183113	-0.0825704	-0.0883921	0.0636885	0.0357205	-0.0804603	-0.0154315	-0.0455737	0.0464883	0.00972491	0.0400772	-0.0698099	0.00583487	-0.107181	-0.00403595	-0.0351889	-0.140033	-0.159493	-0.144161	-0.0971606	-0.165266	-0.0147545	-0.0998599	-0.142803	-0.258792	-0.120554	-0.0927214	-0.0514373	-0.117314	-0.302599	-0.0560545	-0.344002	-0.191277	-0.17749	0.0370751
ENST00000266517	-0.185861	0.0997618	0.00853518	-0.266397	-0.105844	-0.0372796	-0.0896654	0.0188933	-0.083679	-0.162106	-0.0617865	-0.0823186	0.0511729	0.0884416	-0.0708193	0.0199129	-0.000472414	-0.026432	0.0332781	-0.00456347	-0.0504496	-0.040279	-0.0204503	0.000741864	-0.0390179	-0.00915237	0.0512573	-0.0660625	-0.00874889	-0.301542	-0.0730366	-0.0785918	0.0535825	-0.0991826	-0.186765	0.367336	-0.0928249	-0.0224179	-0.230056	-0.10251	0.0119304	-0.0464831	-0.348711	-0.47552	-0.322146	-0.284434	-0.230858	-0.393149	-0.117187
ENST00000324266	0.0759464	0.034818	0.144139	-0.183157	-0.0549452	0.0280057	-0.121482	-0.0231707	-0.0882866	-0.0871155	-0.0115686	-0.0195479	0.123805	-0.0593076	-0.125817	-0.0927032	-0.0174837	-0.00645948	0.0415056	0.0186354	-0.0880109	-0.0116029	0.0431745	0.0167547	-0.0796454	-0.0408293	-0.0130809	-0.133329	0.00773207	-0.173002	-0.100781	-0.0847349	-0.25076	0.0716275	-0.0367291	0.351114	-0.0638829	-0.00551753	-0.100158	-0.112534	-0.0539081	-0.0647247	-0.127131	-0.427014	-0.231125	-0.248187	-0.31211	-0.524887	-0.18175
ENST00000156825	-0.254692	0.163514	0.0280129	-0.0585289	-0.0917488	0.0542522	0.0504578	-0.0762949	-0.179385	-0.0929278	-0.00380232	-0.164217	-0.118669	-0.0518876	-0.00395966	0.00953571	0.0305185	-0.0859474	0.0112285	0.00968617	-0.0347893	-0.0381441	-0.0266676	-0.0695787	0.0313715	0.0341023	0.055083	-0.0947625	-0.060146	-0.110538	-0.239318	-0.229214	-0.253232	-0.159318	-0.00813529	0.226487	-0.348948	-0.138036	0.0316899	-0.0609291	-0.162378	-0.182411	-0.315549	-0.144011	-0.066603	-0.305535	-0.308492	-0.285572	-0.211471
ENST00000325599	-0.309135	0.0365589	-0.0490813	-0.103389	-0.0909811	0.0578708	0.0018793	-0.0771814	-0.162302	-0.0261328	0.104426	0.121077	-0.120969	-0.0306088	-0.0803795	0.00543393	-0.0969083	0.100198	0.0954529	0.060535	-0.0253263	0.0364112	-0.0565735	0.000601703	-0.0593131	-0.0163836	-0.0486931	-0.0359938	-0.204774	-0.130686	-0.201898	-0.199658	-0.289363	-0.182801	-0.235814	0.176938	-0.0954126	-0.166771	0.0193318	-0.0231275	-0.0629612	0.0097642	-0.39195	-0.319521	-0.202786	-0.26832	-0.236785	-0.246683	-0.0711852
ENST00000379516	-0.317778	0.0844166	-0.0420014	-0.18668	-0.105378	0.00259732	-0.0253787	-0.0439298	-0.0248453	-0.0197933	-0.00832279	-0.000561714	0.0108133	0.0179404	-0.0313717	-0.0402421	-0.0486117	-0.0189923	0.000466688	0.015636	-0.0306714	0.0310884	-0.000583043	-0.0494869	-0.106332	0.00676675	0.0301958	-0.040531	-0.105386	-0.135103	-0.11945	-0.10424	-0.141411	-0.0151584	-0.147818	0.208532	-0.187119	-0.106795	-0.0705867	-0.0143237	-0.0737938	-0.0675796	-0.247994	-0.460148	-0.179429	-0.312742	-0.110338	-0.402774	-0.175277
ENST00000464889	-0.181362	0.275197	0.0178685	-0.0560706	-0.0762321	-0.0643622	-0.0525652	-0.0465501	-0.0706106	-0.0552572	-0.0602509	-0.00600842	-0.0164617	0.051275	0.0336137	0.0707103	0.00903119	-0.0279073	-0.00871769	0.0473629	-0.0161305	0.0150097	-0.110108	-0.052684	-0.0527766	-0.0420588	0.0330558	-0.0651891	-0.194617	-0.154437	-0.24898	-0.228472	-0.147206	-0.0737509	-0.0342544	0.0840582	-0.293141	-0.115769	-0.129404	-0.0388328	-0.059023	-0.0213161	-0.227373	-0.409421	-0.261028	-0.3968	-0.172369	-0.176401	-0.0467829
ENST00000255608	-0.362603	-0.32413	-0.0742961	-0.150296	-0.092736	-0.0186676	-0.0535912	-0.123635	-0.12987	-0.151247	-0.0587455	0.18146	-0.00330086	0.0166328	-0.0682564	-0.0699103	-0.0415383	-0.0505752	0.0457865	0.0327915	-0.00465494	-0.0263671	-0.00956244	0.0826471	-0.0545348	-0.0695552	-0.0219314	-0.0724761	-0.101999	0.260895	-0.202409	-0.199934	-0.231183	-0.0621924	-0.279906	-0.158293	-0.273293	-0.145887	-0.0593578	-0.00786847	-0.0918594	0.0636041	-0.261386	-0.261356	-0.432467	-0.390369	-0.0634792	-0.384855	-0.336755
ENST00000310301	-0.444314	-0.16786	-0.0121816	-0.0787381	-0.0501471	-0.0163677	-0.0673649	-0.131124	-0.0194873	-0.0254358	0.0714821	0.105611	0.00624841	0.0193174	-0.061285	-0.0072309	-0.0607692	-0.0397118	0.0482308	0.0499331	-0.0110926	0.00336366	-0.0635003	-0.083808	-0.0513826	-0.0180261	-0.00584415	0.0441811	0.00234392	0.103511	-0.245418	-0.257355	-0.192498	-0.0304836	-0.0533879	0.0212215	-0.15912	-0.029139	-0.151529	-0.0131881	0.030607	0.046752	-0.149541	-0.323768	-0.171375	-0.267707	-0.381911	-0.547951	-0.2856
ENST00000369603	-0.523561	-0.0334585	0.138849	-0.0231446	-0.0140497	-0.0477884	0.00916665	-0.0329789	0.0130738	-0.050901	0.0997123	-0.0469906	0.0825937	0.118384	0.047714	-0.0136528	0.0211732	-0.0229995	0.0409672	0.023913	-0.0130338	-0.0395632	0.014001	-0.0214184	0.0568388	-0.0205761	-0.0202335	0.0922262	-0.109632	0.105625	-0.280956	-0.275057	-0.268583	-0.0521714	-0.344534	0.0545714	0.0268772	-0.0729747	0.00192391	-0.140415	-0.0329183	-0.0573765	-0.204739	-0.320371	-0.233531	-0.224037	-0.249798	-0.452551	-0.295468
ENST00000368685	-0.704502	-0.0269613	0.172799	-0.182562	-0.262187	-0.0515023	-0.10094	-0.22043	-0.0815181	-0.00953265	-0.0577956	0.0381334	0.184414	0.174788	-0.291982	-0.0607912	-0.174134	-0.0129266	-0.0083482	-0.0836972	-0.00499861	-0.0694944	0.0257808	0.026064	-0.00448547	0.0278644	2.31e-05	-0.0994454	-0.0139606	0.186813	-0.104568	-0.086032	-0.392322	-0.221442	-0.0975773	0.0791208	-0.328478	0.122126	-0.100299	-0.0657667	-0.0380453	-0.0894664	-0.134346	-0.584848	-0.410998	-0.0541172	-0.215363	-0.169851	-0.0981247
ENST00000428257	-0.657227	-0.26528	-0.0802761	0.0469106	0.0165458	0.0238644	-0.12267	-0.16279	-0.230743	0.0174942	-0.0923367	-0.0434365	0.0362419	0.293883	-0.030757	-0.0119475	-0.178462	-0.039144	0.0309456	0.0147026	-0.0797392	0.0125408	0.0464873	-0.00549861	-0.0410373	0.0705122	0.0371007	0.0426719	-0.0119546	0.14826	-0.132804	-0.148113	-0.0755891	-0.227399	-0.263832	-0.00717429	-0.257459	-0.188922	-0.253954	-0.21802	-0.151738	-0.116897	-0.200513	-0.296621	-0.427941	-0.228	-0.136963	-0.412784	0.106286
ENST00000235310	-0.102732	0.000312997	-0.013927	-0.0403532	-0.175519	-0.00888465	-0.0361447	-0.104025	-0.230677	-0.134092	0.0189458	-0.145309	-0.164694	0.031522	0.0316297	-0.00234148	-0.0510252	-0.100108	0.0804121	0.020538	-0.117908	-0.0112441	0.005669	-0.0929578	-0.100112	0.0102254	0.0499063	0.100948	-0.0785506	0.089828	-0.23427	-0.267736	-0.0604728	-0.157117	-0.0873303	-0.0376401	-0.552459	0.105173	-0.198188	-0.0571998	-0.167061	-0.0807232	-0.445737	-0.5323	-0.160511	-0.305569	-0.516895	-0.558656	-0.424331
ENST00000267202	-0.151036	0.0694966	0.141088	0.142832	-0.154289	-0.095259	-0.00998805	-0.190386	-0.113028	-0.105304	0.0142837	-0.0926523	-0.194672	0.0275953	-0.0294895	0.0785585	0.00754409	0.0411262	0.023557	0.00432464	-0.174318	-0.0301347	-0.0807646	0.00830108	0.0335865	-0.0197315	-0.0288137	0.0208333	-0.240365	0.0574434	-0.0197378	-0.0267209	0.033175	-0.036499	-0.119129	0.074581	-0.300322	-0.144128	-0.201164	0.0261093	0.0528327	0.0918933	-0.461453	-0.618495	-0.312457	-0.165061	-0.396023	-0.317004	-0.471482
ENST00000299957	-0.115606	0.0535384	-0.122114	-0.0851439	-0.25703	-0.00507654	-0.116488	-0.0405798	-0.184161	-0.143877	-0.0846371	0.0277665	0.112094	0.137648	-0.152005	-0.120255	-0.0963759	-0.0922714	0.058662	0.0369409	-0.0776304	0.0328906	-0.115028	-0.124407	-0.0766174	-0.00930653	-0.00512543	0.0803438	-0.0258078	0.0470192	-0.041432	-0.0168425	0.241795	-0.133764	-0.106159	-0.163485	-0.611911	0.0715097	-0.0628436	-0.000248963	0.02629	-0.0611258	0.035537	-0.507119	-0.262083	-0.201078	-0.436809	-0.251969	-0.39426
ENST00000336278	-0.275982	0.143665	0.256057	-0.196624	-0.242586	-0.00955771	-0.161818	-0.0516411	-0.0462662	-0.110553	-0.0469359	-0.0844241	-0.0489751	0.156145	-0.177606	-0.0602771	-0.0397056	-0.0150751	0.0115663	-0.000753742	-0.0534905	0.0246969	0.00403607	0.0104458	-0.111098	-0.0611136	0.0817336	0.101273	0.0572058	0.000587372	-0.164736	-0.200556	-0.0575972	-0.191297	-0.00593629	0.0326556	-0.459798	0.0168054	-0.113879	-0.104913	-0.077735	-0.0951698	-0.107625	-0.46599	-0.445114	-0.386169	-0.293351	-0.28052	-0.386983
ENST00000372950	-0.401693	0.0245659	-0.0384785	-0.247815	-0.0508356	0.0455689	-0.0754047	-0.106895	-0.133913	-0.0711884	-0.0682605	-0.114148	-0.00303648	0.0204526	-0.0996903	-0.102282	-0.00485848	-0.186516	0.0690536	0.00586273	-0.0817901	-0.0179644	0.0320395	-0.0270778	-0.0398513	-0.0115478	0.0226503	-0.0656981	-0.0835624	-0.00214665	-0.144556	-0.193134	-0.0775401	0.0379311	-0.140782	-0.0244948	-0.326007	-0.079531	-0.297904	0.111897	0.108165	0.110236	-0.0887234	-0.397668	-0.30474	-0.287347	-0.323071	-0.270276	-0.239301
ENST00000324849	-0.286882	0.12953	0.0371539	-0.154824	-0.0326608	0.040905	0.171382	0.0792241	-0.261779	-0.0570704	-0.11322	-0.155001	-0.242328	0.238105	-0.120295	-0.0807778	0.00487866	-0.0794402	-0.0563766	0.034076	-0.0114237	0.0301326	0.0031205	-0.000706332	0.0257622	-0.0185766	-0.0209868	0.180962	-0.0560737	0.092368	-0.148763	-0.120808	-0.301729	0.0597114	0.0372067	0.146162	-0.223391	0.504446	-0.105819	-0.164217	-0.0251712	0.00441968	-0.43716	-0.212359	-0.351552	-0.210844	-0.198288	-0.374534	0.227116
ENST00000317479	-0.0153733	-0.126596	0.0305975	0.00427967	-0.20226	-0.0229957	-0.0366826	-0.112972	-0.108888	-0.0677059	-0.458071	-0.200441	-0.123496	0.0096566	-0.0491529	-0.0372521	0.0142554	0.0585453	0.0229137	-0.0837534	-0.0655691	-0.0371396	-0.122011	-0.0846781	0.0602287	-0.0270399	0.0159579	0.0208455	0.18219	-0.0198556	-0.0804939	-0.0806383	-0.142715	0.037434	-0.0370975	-0.0727646	-0.254252	0.0688929	0.00989567	-0.106605	-0.237656	-0.134669	-0.347563	-0.341035	-0.481663	-0.341524	-0.211613	-0.260146	-0.139232
ENST00000391833	-0.0250116	-0.0173955	-0.0341252	-0.0519371	-0.0731861	-0.121279	-0.078498	0.0180834	-0.161036	0.142168	-0.141521	-0.218454	-0.10582	0.034079	0.0291533	0.0122532	-0.129692	-0.00948149	0.0562249	0.0713007	-0.00829717	-0.056144	0.0315949	0.0410631	0.0354822	-0.0080572	0.0573008	-0.07046	0.0751377	0.199559	-0.0442929	-0.0776546	-0.101983	-0.0591089	-0.0814195	0.0674373	-0.360497	-0.208085	0.113513	0.0505849	-0.139422	0.0462221	-0.102881	-0.215839	-0.166224	-0.198408	-0.204458	-0.251979	-0.0150049
ENST00000392204	0.0450681	-0.266931	-0.0959068	-0.0363674	0.0491491	-0.0120622	-0.103592	-0.064123	-0.151903	-0.0509256	-0.115266	0.0492695	0.0201243	-0.195627	0.0324228	-0.0791971	-0.177303	0.0682818	0.0526672	-0.024351	-0.139578	-0.0187171	-0.0572715	0.0442443	-0.053951	-0.118326	-0.000991092	-0.221398	0.10507	-0.0785922	-0.209244	-0.212273	-0.267026	-0.0287391	-0.0377347	-0.0896378	-0.445285	-0.0310175	0.00341447	-0.0663464	-0.104525	-0.0450023	-0.151715	-0.30349	-0.251328	-0.120033	-0.181904	-0.351497	-0.140834
ENST00000299563	-0.179937	0.144843	0.0340591	-0.126376	-0.000125224	-0.0183388	0.10466	0.0805532	-0.0798223	0.00169623	-0.104053	-0.189084	-0.00185683	-0.0562682	-0.0697586	-0.0429555	-0.10369	0.00347903	0.0308689	-0.0163683	-0.0463631	-0.0610172	0.0253647	0.0410323	0.10358	-0.000819494	0.052579	0.0131884	0.0790075	-0.0286302	-0.070072	-0.0517518	-0.0830713	0.176016	-0.16387	-0.134746	-0.238596	0.0816857	0.0451448	-0.0353955	0.127167	0.018783	-0.120502	-0.532417	-0.238225	-0.424588	-0.488707	-0.343691	0.0465399
ENST00000310999	-0.400421	0.0589789	-0.0522173	-0.102039	0.0372842	0.0651887	-0.0120328	-0.0349405	-0.0504319	-0.0980445	0.0501807	-0.0621758	-0.124449	-0.0562989	-0.123697	0.0413161	-0.113325	0.0469499	0.0261674	-0.0153218	-0.0636652	-0.0336662	-0.0472056	0.0221512	0.117269	-0.04833	0.0469911	0.0653892	-0.0190145	0.0934905	-0.319728	-0.309687	0.0453083	0.0642578	-0.145897	-0.0554229	-0.158288	-0.0737754	-0.0397052	-0.0936559	-0.0675741	-0.0282843	-0.339316	-0.658454	-0.501967	-0.241608	-0.301069	-0.227452	-0.0880252
ENST00000369498	-0.339609	-0.174277	-0.00220245	-0.251696	0.0257144	-0.143503	-0.0873371	-0.224838	-0.242294	-0.0931883	-0.153315	-0.155437	-0.216418	-0.00744326	0.0704142	0.0192659	0.0792543	-0.0813588	0.0537913	-0.0650949	0.00473133	-0.0894649	-0.072033	-0.0559077	0.0894223	-0.00493982	0.0194193	0.0268914	0.197761	0.0281095	-0.274745	-0.202588	0.0350069	-0.0166022	-0.226726	-0.0721104	-0.345128	0.102671	-0.220476	-0.0817941	-0.189885	-0.10549	-0.285827	-0.463306	-0.342949	-0.301681	-0.35373	-0.235787	0.0274049
ENST00000428040	-0.30706	-0.0636812	-0.0708025	-0.0832094	-0.24231	-0.00622247	-0.0787748	-0.0682292	0.0657283	-0.0524231	0.0774802	-0.0826446	0.217986	0.0847505	-0.340249	-0.0369187	0.0800588	-0.0752534	0.0461999	-0.0477282	0.00394272	0.0280485	-0.112808	-0.0229677	-0.079134	-0.115509	-0.0138614	-0.272703	-0.126684	-0.139573	-0.260755	-0.216606	-0.103386	-0.00691899	-0.0389467	-0.191891	-0.194212	-0.118274	-0.0945678	-0.2037	-0.298767	-0.299483	-0.101005	-0.586191	-0.273985	-0.173496	-0.428878	-0.0128527	-0.25154
ENST00000297578	-0.387951	-0.0552095	0.0365368	-0.121522	-0.0394891	0.078115	-0.0667128	-0.121736	-0.0373109	0.0717734	-0.0955173	-0.0337623	0.138147	0.0036386	-0.055367	-0.0484609	-0.0745126	0.0142991	0.0171449	0.0161954	-0.0931375	-0.0279674	0.0239953	-0.0593992	-0.049178	-0.0127686	0.113514	-0.109585	-0.199632	0.0354729	-0.282154	-0.275895	-0.137072	0.0161179	-0.197381	-0.0259422	-0.173134	-0.0672712	-0.0886694	-0.204367	-0.00644384	-0.128744	-0.136026	-0.595795	-0.397439	-0.233166	-0.191248	-0.170479	-0.281822
ENST00000265563	-0.452861	-0.156443	0.0529605	-0.199593	0.053732	0.00549897	-0.0202342	-0.104594	0.0133364	-0.0886639	0.0640464	-0.0191773	0.0597134	0.00030424	-0.0619019	-0.0582149	-0.134205	-0.0141987	0.066127	0.0196505	-0.0501702	0.029839	0.0184515	0.00890297	-0.0347035	-0.016116	-0.00928472	-0.142828	-0.166293	-0.139296	-0.10519	-0.0945332	-0.094779	-0.204141	-0.117583	0.159028	0.0131983	-0.0349704	-0.0207731	-0.133278	-0.159998	-0.162385	-0.0492487	-0.486883	-0.336273	-0.232304	-0.239748	-0.00752414	-0.275198
ENST00000619304	-0.44205	-0.0399993	-0.0671041	-0.115686	-0.109999	0.00278179	-0.121937	-0.124307	0.0318615	-0.0883616	0.00694875	-0.00135573	0.0772957	0.108722	-0.232335	-0.0949244	-0.0601554	-0.0688192	0.0474173	0.0198873	-0.0189932	0.000911462	0.00695352	0.0187228	0.0193917	-0.130344	-0.0139313	-0.265289	-0.0536675	-0.0612715	-0.234846	-0.270736	0.0123853	-0.181311	-0.0755499	-0.0606662	0.0450845	-0.0704159	-0.082836	-0.0297647	0.010701	-0.0247892	-0.20819	-0.516506	-0.325216	-0.337266	-0.35637	-0.262511	-0.251379
ENST00000489418	-0.317758	-0.0754053	-0.0303368	-0.177505	0.0552978	0.0297485	-0.0813084	-0.0955339	-0.0330657	-0.187446	-0.0141799	-0.0933181	0.0649013	0.125053	-0.0587871	-0.0242082	-0.0643482	-0.00716824	0.0474852	0.0294119	-0.0530092	-0.0121428	0.0716516	0.0194954	0.0203497	-0.0207384	-0.04394	-0.0690132	-0.074562	-0.204441	-0.218981	-0.247526	-0.123126	-0.120308	-0.0273182	-0.0805486	-0.0486289	-0.108385	-0.164903	-0.0870769	-0.044729	-0.0831604	-0.214731	-0.566062	-0.418079	-0.26428	-0.256285	-0.109605	-0.431067
ENST00000297157	-0.0210594	0.061001	0.131065	-0.0998637	-0.0688442	-0.062544	-0.108442	-0.176291	0.203283	-0.0491351	-0.175934	-0.00615557	0.1849	0.10068	-0.062044	0.0156978	-0.0979356	-0.0579087	-0.034045	0.0478656	-0.176093	-0.138837	0.0458316	-0.0208914	-0.0900026	0.0320493	0.029826	-0.156711	0.0899981	0.0899981	-0.287686	-0.316783	0.151762	-0.0561064	0.0912699	0.181706	-0.0876394	0.0231838	-0.0186033	0.0249626	0.0154545	0.0309532	0.1036	-0.462575	-0.425407	-0.151315	-0.151888	0.0627006	-0.200969
ENST00000311469	-0.416708	-0.0872865	0.149586	-0.124606	-0.0681599	0.110995	-0.0903207	-0.153017	0.0249742	-0.017749	0.00324641	0.0152666	0.123929	0.142741	-0.206093	-0.0533294	-0.105576	-0.0286879	0.0253025	-0.0176411	-0.0949154	-0.0472017	-0.0282934	-0.0335237	0.0193932	-0.0250908	0.0121228	-0.231778	-0.0641598	-0.148392	-0.414832	-0.402072	0.0111574	-0.0160425	-0.153015	0.0933033	-0.212542	-0.00040039	-0.0671206	-0.127124	-0.028024	-0.0669011	-0.18733	-0.121783	-0.380063	-0.321133	-0.176195	-0.177835	-0.188448
ENST00000376958	-0.453645	-0.213511	0.203205	0.0214345	-0.329197	-0.151138	-0.0932352	-0.248046	-0.174703	-0.0380186	0.00487837	-0.086388	0.226613	0.186208	-0.0803844	-0.178919	-0.0635544	0.0682933	0.11373	0.0564334	-0.0777035	0.0421986	-0.253786	-0.289519	-0.170582	0.0490695	0.0639639	-0.106483	-0.126486	-0.0428972	-0.326116	-0.438893	0.035998	-0.127997	-0.0054207	0.156203	-0.0365316	-0.0421379	-0.106863	-0.116545	-0.080351	-0.0937219	-0.0514499	-0.33288	-0.236868	-0.328818	-0.287739	-0.13527	-0.196554
ENST00000376834	-0.352682	-0.196187	-0.0873917	-0.156948	-0.120663	-0.110183	-0.147734	-0.203443	-0.084596	-0.21433	0.286648	-0.151009	-0.0109128	0.0456436	0.0272577	-0.0331892	-0.114789	-0.108588	0.0330986	0.0256353	0.0714242	0.00933757	0.0209821	-0.0656052	-0.152364	0.0340334	0.144997	-0.0238732	-0.214184	-0.165986	-0.153362	-0.149295	-0.0525587	-0.254974	-0.0981058	-0.023613	-0.121085	-0.0550959	0.0268752	-0.100493	-0.0831502	-0.0581729	-0.138587	-0.227216	-0.481796	-0.243213	-0.11325	-0.206343	-0.453898
ENST00000377270	-0.399214	-0.317461	-0.0127979	-0.137349	-0.174335	0.11003	-0.00794464	-0.121583	-0.134057	-0.0621039	0.0551131	-0.022574	0.0153817	0.109219	-0.203355	-0.0518558	0.0623539	-0.0438569	0.0469525	-0.0169569	0.0121422	-0.062706	0.0162081	-0.0382233	-0.0966055	0.0912473	0.0879376	0.0510215	0.0485256	-0.0573592	-0.179091	-0.103066	0.0802687	-0.499148	-0.0950613	0.0154367	-0.167064	0.0629127	-0.107997	-0.103318	-0.150457	-0.162665	-0.12624	-0.324094	-0.635775	-0.276367	-0.234732	-0.197724	-0.0268176
ENST00000379378	-0.207709	-0.269022	-0.00482905	0.137738	-0.07842	0.0382982	-0.053851	-0.157948	-0.16706	-0.0756852	0.0383762	-0.0930023	-0.10733	-0.0626322	-0.0417232	-0.0753958	0.00359531	-0.0496974	0.0922134	0.0521003	-0.0787776	0.00798016	-0.0934983	-0.0500849	0.0957669	0.0720871	0.0603095	-0.0881912	-0.0595662	-0.03349	-0.223384	-0.29195	0.219665	-0.41496	-0.074915	-0.197987	-0.200628	-0.0178544	0.061452	-0.324694	-0.215937	-0.256648	-0.0101384	-0.397237	-0.36353	-0.29272	-0.251271	-0.293723	-0.442725
ENST00000263401	-0.43053	-0.336142	-0.071228	0.0594034	-0.0545931	-0.0389154	0.00865143	0.0310777	-0.116139	-0.112632	0.0471459	-0.289215	0.0161556	-0.0476275	0.0048664	0.029546	-0.0661359	-0.0574853	0.00461387	-0.0353818	0.103344	0.0222365	-0.12967	-0.0313077	-0.0263719	-0.0581469	0.00744042	-0.177183	-0.471604	-0.0686571	-0.345657	-0.374876	0.267198	-0.306597	-0.0122153	-0.151697	-0.0800037	0.04982	-0.118882	-0.120282	-0.0589327	-0.0202228	-0.167384	-0.464951	-0.170463	-0.214552	-0.153615	-0.0702811	-0.371827
ENST00000410022	-0.520737	0.249548	0.103768	-0.0349396	-0.0500103	0.0157792	0.00172328	-0.0602043	-0.0543299	-0.0134402	-0.219578	-0.1681	0.0925442	-0.113373	-0.195127	-0.135074	-0.0122673	-0.042721	0.0168076	-0.0227785	0.00560354	0.0149868	0.0893817	0.0828745	-0.0160218	0.0125014	-0.0709899	0.219984	0.114343	-0.244878	-0.279499	-0.337985	0.00306755	-0.317139	-0.0311099	0.0965823	0.301274	-0.216847	0.0103665	-0.127188	-0.208528	-0.11265	0.00814557	-0.26068	-0.599761	-0.173777	-0.108424	-0.0802956	-0.184104
ENST00000315588	-0.134414	0.146141	-0.0901004	0.0170888	0.00534621	-0.000828888	-0.153121	-0.0988181	-0.0411266	-0.10115	-0.13145	-0.137495	-0.0435042	-0.00107032	-0.0635353	0.00755668	0.0357715	-0.0252638	0.128144	0.0650686	-0.0738696	-0.0700547	-0.126648	-0.0242752	-0.0190156	-0.031952	0.000972401	0.0628332	-0.044071	0.0127863	-0.152659	-0.135592	0.0541771	-0.299414	-0.0141048	0.00144094	-0.0428414	-0.0100906	-0.144114	-0.0318039	-0.101601	-0.0839261	-0.0470396	-0.223888	-0.346043	-0.31127	-0.141149	-0.183225	-0.219063
ENST00000265339	-0.31038	0.29159	-0.182902	-0.0846738	-0.0909012	-0.0088259	-0.0892339	-0.0532142	-0.0245347	-0.0280915	-0.0556368	-0.129333	0.021915	0.101171	-0.151407	-0.100387	0.00178607	-0.0126865	0.0125264	0.0665751	-0.0782603	-0.00806423	0.00649858	-0.0918063	-0.00486597	-0.0559467	-0.0100722	0.0118352	-0.20139	0.100497	-0.121247	-0.164024	0.0847753	-0.152187	-0.0876845	-0.0611178	-0.0985514	-0.0120322	-0.194735	-0.0352235	-0.146128	-0.140614	-0.00812808	-0.35137	-0.445925	-0.225154	-0.119695	-0.0106804	-0.0604163
ENST00000338825	-0.341191	-0.141002	0.0470162	-0.140585	-0.167848	0.00365571	-0.123284	-0.0350918	0.0628372	-0.0351624	0.0872391	-0.0291455	-0.0163972	-0.0510614	-0.2293	-0.0938927	-0.0852411	-0.165361	0.0133788	0.0356909	0.0317336	0.00723696	0.0366558	0.0741073	0.0614789	-0.187158	-0.00770152	0.010425	-0.0740756	0.0660176	-0.000985684	-0.0291311	0.0843405	-0.339095	-0.13345	-0.153822	-0.183342	-0.0756262	0.0389863	-0.0281793	-0.0974591	-0.060536	-0.0255142	-0.173046	-0.191839	-0.140322	-0.196268	-0.171205	-0.176753
ENST00000592875	-0.447858	0.129686	0.0849509	-0.133431	0.00410736	0.0541536	-0.119263	-0.128838	-0.0455115	-0.0310464	-0.0976253	-0.196401	-0.02133	0.145207	-0.112028	-0.08503	-0.117029	-0.19902	0.0513309	0.0792561	0.0748827	0.0734899	-0.0314818	0.00580393	-0.0146427	-0.107233	-0.0450536	-0.0949918	-0.0855941	0.0426518	-0.0719093	-0.0702781	0.157411	-0.216172	-0.0813045	0.0608766	-0.0954203	0.00727111	0.0276328	-0.149403	-0.0997971	-0.11996	-0.0530195	-0.173762	-0.225954	-0.313574	-0.0752584	-0.0897668	-0.290425
ENST00000372945	-0.45993	-0.144297	0.0565781	-0.0324079	-0.167802	0.0272962	-0.0250595	-0.0468877	0.00184781	-0.0896662	-0.0689525	-0.0102931	0.0165247	-0.00406483	-0.112775	-0.0675546	-0.042973	-0.139448	0.00934445	0.0811377	0.0304292	-0.0613679	0.0543921	0.0679344	0.0051033	0.0220422	0.00836426	-0.165142	-0.234971	-0.084517	-0.249901	-0.299456	0.0771108	-0.166613	-0.121353	-0.0379218	-0.40143	0.0118514	-0.148307	-0.00875455	-0.11782	-0.0461402	0.140824	0.0298754	-0.184063	-0.316196	-0.0978365	-0.603722	-0.00249403
ENST00000370775	-0.399389	-0.0192783	0.181457	-0.16685	-0.261143	0.0394192	-0.0523416	-0.0365093	0.00549234	-0.0737195	0.0652205	0.0888749	0.0748776	0.00621844	-0.0330542	0.0249184	-0.0403035	0.107942	0.0666228	0.0830811	0.0238304	-0.0794013	-0.0188762	0.0138856	-0.131376	0.0550021	0.0290291	-0.111364	-0.0850649	-0.142857	-0.57238	-0.461168	0.202978	-0.223469	-0.0224007	-0.104826	-0.186405	-0.0569109	-0.178902	0.0616202	-0.00018796	0.0207149	-0.141134	-0.289719	-0.131443	-0.129346	-0.0995751	-0.481415	0.0141268
ENST00000370495	-0.222877	0.240868	0.0387685	-0.170125	-0.0823112	-0.122744	-0.0706601	-0.0139174	-0.066746	-0.171048	-0.134759	-0.0835824	-0.0836038	-0.171798	0.00601356	0.0271954	0.0425373	0.0232316	0.132677	0.0459356	-0.0221806	0.0627321	-0.0282408	0.0353232	-0.00500265	-0.109411	-0.0138326	0.0141376	-0.172798	-0.0878417	-0.459403	-0.421678	0.00818724	0.0531006	-0.0520165	0.14848	-0.480108	0.268803	-0.041911	0.154788	-0.000405411	0.128796	-0.264845	-0.31939	-0.223649	-0.568356	-0.0965581	-0.351912	-0.227872
ENST00000342683	-0.228182	0.13405	-0.281756	-0.261156	-0.207209	-0.0866907	-0.0718113	-0.212332	-0.0680028	-0.127411	0.0171505	-0.180648	0.0645022	-0.0823529	-0.0514839	-0.0504986	-0.214207	0.00571075	0.0209413	-0.200474	-0.058498	0.024018	-0.0153704	0.0325463	-0.137815	-0.00702361	-0.0990498	-0.11285	-0.0185315	0.0115822	-0.466071	-0.483356	0.240426	-0.0906866	0.0519568	0.017833	-0.499276	-0.228886	0.00114134	-0.0791704	0.0673428	-0.0492259	0.0817842	-0.30577	-0.231415	-0.259287	-0.355252	-0.307277	-0.203829
ENST00000379611	-0.159128	-0.0834339	-0.193747	-0.0818537	-0.0640504	-0.0541112	-0.124258	0.0781287	-0.0773863	-0.135269	-0.0921136	-0.0947676	0.0414515	-0.0676831	-0.0232896	-0.0226365	-0.0127268	0.0274225	0.0217409	0.0672924	-0.0804924	0.0239886	0.0466023	-0.0171831	-0.11892	-0.0536198	-0.0140016	-0.213668	-0.496745	-0.081084	-0.142618	-0.158047	0.0820762	-0.130656	0.0579466	-0.237562	-0.429975	0.080258	-0.0177202	-0.0764777	-0.174684	-0.122961	-0.0577841	0.00388196	-0.466242	-0.459329	-0.0261007	-0.475052	-0.235767
ENST00000378344	-0.309534	0.0468376	-0.339334	-0.00859951	-0.238404	-0.0665129	-0.106638	-0.150345	-0.180924	-0.0203222	-0.0346031	-0.055476	0.101781	-0.0179222	-0.0219596	-0.0494814	-0.0399895	-0.0677082	0.0418119	0.0570149	-0.0698046	-0.0265002	-0.0490495	0.0237645	-0.116012	-0.0494111	0.0360012	-0.0693043	-0.609873	-0.419245	-0.166476	-0.116813	-0.158964	-0.0885745	-0.049361	-0.00625346	-0.349022	-0.00153117	0.0668761	-0.0876672	0.000269277	0.0410228	-0.0366132	-0.439301	-0.402657	-0.229453	-0.0836202	-0.343501	-0.488831
ENST00000306984	-0.321447	-0.0985975	0.0653848	-0.400111	-0.0497621	0.0260732	-0.159209	-0.106671	-0.00375514	-0.115078	-0.0762231	0.0054043	0.0701241	0.0212359	-0.26865	-0.161242	-0.0930812	-0.0854621	0.150269	0.0297417	0.0561193	-0.0156704	0.0535776	0.0608473	-0.0318253	-0.121845	0.00057706	0.0402743	-0.47774	-0.368707	-0.357424	-0.380672	0.0132914	0.154934	-0.0990717	-0.216638	-0.0612164	0.132973	0.0506607	-0.0647048	0.0671027	0.137228	0.0148623	-0.233669	-0.27046	-0.240418	-0.198093	-0.0458968	-0.239116
ENST00000222990	-0.410917	0.0496102	-0.150243	-0.100351	-0.075144	-0.0449525	-0.0987329	-0.0566689	-0.202658	-0.105608	0.232622	0.119479	0.342912	-0.0945867	-0.0652485	-0.00692314	-0.0180929	-0.0454464	0.111159	0.0456505	-0.0478335	-0.0732994	0.0561254	0.040402	-0.0382104	-0.0480615	0.0477237	-0.112688	-0.440583	-0.134437	-0.329226	-0.36333	0.0604942	0.148468	-0.0400744	-0.287348	-0.243746	-0.125522	0.0280095	0.0566755	-0.288274	0.0379835	0.234097	-0.467803	-0.193581	-0.241238	-0.272659	-0.26081	-0.240475
ENST00000382580	-0.292482	-0.359753	0.20156	-0.0306071	0.0966891	0.0545633	0.0271241	0.264852	0.0514498	-0.023001	-0.00268378	-0.0949437	-0.0614289	0.038137	-0.23341	-0.139165	-0.079916	-0.0752689	0.0257275	0.088705	-0.0316466	-0.0372575	0.10367	-0.0166141	0.0781974	0.0722272	-0.0677115	-0.277177	-0.47403	-0.414099	-0.219043	-0.271146	-0.248144	-0.114106	-0.17589	0.149401	0.00356597	0.112708	-0.1953	-0.17775	-0.0699343	-0.0627796	-0.130276	-0.0318769	-0.0846136	-0.0917515	-0.0931577	-0.479595	0.0250868
ENST00000422989	-0.514152	-0.252122	0.28358	-0.138834	-0.0302501	-0.0103277	0.0497081	-0.00284013	0.020565	-0.000608059	-0.0533836	0.046537	0.108834	0.103241	-0.0109352	-0.00616776	-0.0656284	-0.0219176	0.0239358	0.0070671	-0.0220132	-0.00680989	0.00844436	0.0168925	0.0715251	0.0116762	0.0039983	-0.431039	-0.61693	-0.354869	-0.0273816	-0.0018372	-0.285527	-0.0824956	-0.0888071	0.0548442	0.0760204	-0.157657	-0.214008	-0.274158	-0.165075	-0.163511	-0.0528472	-0.0528966	-0.100247	-0.138588	-0.0609447	-0.275408	-0.124418
ENST00000357137	-0.383681	-0.5216	0.0218459	-0.0919614	-0.0340608	-0.0400359	-0.00624205	-0.0447094	0.0828114	0.0139191	0.0316626	-0.0400535	0.00662021	0.00883635	0.018188	0.101223	-0.0626096	-0.0386204	0.0167072	-0.0888897	-0.0498821	0.0119782	0.0680085	0.0198653	-0.0595143	0.0482579	0.0223153	-0.215721	-0.407024	-0.286012	-0.320008	-0.326775	-0.13466	-0.398237	-0.174825	-0.135744	0.0382748	-0.257554	-0.304423	-0.121346	-0.159861	-0.0995494	-0.00633363	0.0706558	-0.134786	-0.29505	-0.012175	-0.20428	-0.0685122
ENST00000371370	-0.621819	-0.232229	-0.209608	-0.118183	-0.00626293	-0.00938539	-0.023987	0.0356267	-0.00609695	0.0370663	-0.0189183	-0.0814729	-0.0829734	0.181035	-0.0497083	0.0827949	-0.0628639	-0.0541946	0.1	7.1e-05	-0.0632668	0.0394761	-0.011498	0.0522573	0.0604013	0.00307773	-0.00231304	-0.126591	-0.459818	-0.21517	-0.149756	-0.138699	0.117031	-0.0160278	-0.195025	0.044761	-0.080703	-0.0822583	-0.121878	-0.049206	-0.296714	-0.159346	-0.0881195	-0.0261441	-0.0119735	-0.242313	0.147246	-0.142162	-0.311789
ENST00000542174	-0.344993	-0.567979	-0.0152288	-0.168746	0.0709872	-0.0617479	0.101865	-0.0585638	-0.000214749	-0.137441	0.0281969	0.114135	-0.259486	0.0770868	-0.0323799	0.00138434	-0.0983421	-0.0570597	-0.0162423	-0.00159426	0.00975666	0.0230589	0.124497	0.0246514	0.00336121	0.0506516	-0.00505462	-0.423767	-0.443535	-0.219104	0.0612493	0.0150961	-0.0594346	0.00405144	-0.174776	0.0329793	0.0953388	-0.0949855	0.00282552	-0.259545	-0.17307	-0.139706	-0.0118037	0.0753295	0.00887247	-0.0948647	0.0564818	-0.0948638	-0.0431963
ENST00000521580	-0.250437	-0.233385	0.0669662	0.0377106	-0.20551	0.0474969	0.0142157	0.0220924	-0.284351	0.0410734	-0.166728	0.0060142	-0.0817291	-0.0565299	-0.0692511	-0.0538673	-0.0673694	-0.0862985	0.0862563	0.0961908	-0.19708	-0.0485462	0.00977052	0.0132494	0.0178885	0.0831234	0.0879136	-0.406679	-0.640445	-0.471837	-0.0404894	0.0333135	-0.0939143	0.0884474	-0.127417	0.00408203	-0.0997092	0.000961649	0.0107524	-0.00266686	-0.0640315	-0.131029	-0.357292	-0.10173	-0.0512111	-0.172044	-0.313371	-0.135483	-0.105562
ENST00000373758	-0.32369	-0.413062	-0.0796551	0.138177	-0.14486	0.0734157	0.0712194	-0.0701944	-0.0614	0.0774861	-0.0162349	-0.0773853	0.0379671	-0.0794423	0.0140452	-0.0185511	0.117639	-0.0659376	0.154189	0.0223743	-0.0668952	-0.00837951	-0.0480229	-0.0024946	-0.0573765	0.10398	0.0892014	-0.265382	-0.637317	-0.48782	-0.154091	-0.0941752	-0.176556	0.105685	0.0869933	-0.303875	-0.107022	0.0931163	-0.100355	-0.118327	-0.16239	-0.0944567	-0.247618	0.0603485	-0.151651	-0.54434	-0.282217	-0.102063	-0.37001
ENST00000360009	-0.195189	-0.152301	0.299254	0.0968218	0.0340279	-0.0603614	0.0381162	-0.129047	-0.143915	-0.188724	-0.039594	-0.028881	0.0509494	-0.0453055	0.0130848	0.0936139	0.104881	-0.0860977	0.0300006	0.00458578	0.0405115	-0.0378749	0.0528407	-0.0205226	0.0593539	0.0103462	0.0120543	-0.0375279	-0.581396	-0.487911	-0.0304863	-0.0227252	-0.0985873	0.14851	-0.0242875	-0.293158	-0.442618	-0.0706885	-0.300257	-0.0560505	0.0736437	0.0509978	0.124808	-0.148364	-0.0766624	-0.0332563	-0.202083	-0.411164	-0.423123
ENST00000273375	0.0210098	-0.537186	0.0601605	-0.16903	-0.0431682	0.0392573	-0.0123577	-0.075542	-0.127342	-0.0124794	0.0308376	-0.0671901	0.140951	-0.109158	-0.105846	-0.0154014	-0.0961062	-0.0567641	0.000919052	0.0541477	0.0558907	-0.0171337	0.00398948	-0.0511639	-0.0323771	0.0100892	0.00171118	-0.150356	-0.606429	-0.638778	-0.142616	-0.105519	-0.196885	-0.310692	-0.109662	0.0117355	-0.104041	0.308293	-0.328121	-0.00556824	-0.0273439	0.0434719	-0.0514665	-0.147995	0.147664	-0.340826	-0.0531835	-0.249358	-0.292151
ENST00000266014	0.0324064	-0.258183	-0.0134779	-0.0542271	-0.0879897	0.0535771	-0.111715	0.0474319	-0.12343	-0.0232224	-0.0778107	-0.0113363	0.103956	0.176728	-0.0335386	0.00961182	-0.00217884	-0.037804	0.0342319	0.0255511	-0.0174297	0.0190933	0.0542082	0.0282549	-0.018082	0.10085	0.166654	-0.275482	-0.561718	-0.803037	0.0411323	0.0564918	-0.250497	-0.0746237	-0.25675	-0.277684	0.0198306	-0.00279687	-0.200633	-0.0855193	-0.0820397	-0.0352657	0.131228	-0.0844218	-0.082114	-0.22237	-0.122039	0.0828174	-0.30293
ENST00000600651	-0.286395	-0.280953	-0.192545	-0.136202	-0.22278	-0.0915047	-0.174171	-0.111164	-0.165696	-0.259662	0.00577217	-0.159628	0.12215	0.19096	-0.128179	-0.0253283	-0.00226096	0.0279127	0.055033	0.0371415	0.0125928	0.0148677	-0.0224509	0.0280212	-0.0888482	-0.156021	-0.00796669	-0.485329	-0.564456	-0.535084	-0.0623428	-0.0424341	-0.222018	-0.143095	-0.196408	0.0298572	-0.404202	-0.14519	-0.400629	-0.199991	-0.0894488	-0.162924	-0.144682	-0.450274	-0.318706	-0.440788	-0.161249	-0.409953	-0.0965171
ENST00000378106	-0.221265	-0.339997	-0.0394226	0.124813	0.114346	-0.126574	-0.02751	-0.109972	-0.0520384	-0.174818	0.122029	0.181577	0.0786018	0.116858	-0.0478208	0.0347076	0.140166	0.0657347	0.0110131	-0.0439856	-0.105446	-0.0592601	-0.0282901	-0.0380663	-0.0370788	-0.121722	-0.12838	-0.541025	-0.481402	-0.43273	0.135958	0.0647936	-0.221997	-0.170864	-0.103666	0.174035	-0.235115	-0.0253589	0.0173108	-0.154513	0.0331054	-0.0918319	0.0652712	-0.39168	-0.290498	-0.298506	-0.318627	-0.266812	-0.252148
ENST00000216602	-0.31634	0.167246	-0.178688	0.0186604	-0.062666	0.018226	0.0784445	0.165085	-0.144498	-0.229095	-0.0245554	0.00690689	-0.106759	0.0648137	-0.0925681	-0.0662799	0.021559	0.0402933	0.0242902	0.0150119	-0.0531485	-0.00570594	-0.0264182	-0.0371984	-0.00543973	-0.0964082	-0.00202256	-0.268138	-0.287793	-0.86308	0.124838	0.0570772	-0.0183182	-0.313409	-0.00774021	-0.143011	-0.109219	-0.207913	-0.0588771	-0.0292504	-0.0402792	-0.115337	-0.201177	-0.331251	-0.185951	-0.398806	-0.395675	-0.195244	-0.226986
ENST00000263960	-0.58118	-0.188675	-0.0838875	0.0698357	-0.192252	-0.0843096	-0.096774	-0.0241353	-0.0600159	0.0397221	-0.123687	0.0238342	-0.078058	0.0968318	-0.103877	-0.0989278	-0.0903637	-0.159525	0.0711104	0.0238927	-0.0228806	-0.0160502	-0.0261729	-0.0928711	-0.0260447	-0.045321	-0.0361465	-0.200775	-0.632465	-0.535871	0.120714	0.113861	-0.111569	-0.20559	-0.0870071	-0.0891941	-0.238512	-0.0792161	-0.101359	-0.152085	-0.147783	-0.158047	0.171479	-0.559496	-0.187752	-0.135897	-0.259127	-0.120074	-0.128958
ENST00000341446	-0.419045	-0.0855	-0.132243	-0.107295	-0.098583	-0.0441362	0.0157448	0.0483378	-0.122154	-0.175111	-0.150356	-0.00549367	-0.126629	-0.0419989	-0.157737	0.100447	0.0165873	-0.136873	0.0202181	0.0584465	-0.0261907	-0.00971032	0.00718669	0.0839569	-0.0386429	-0.00973335	-0.0117703	-0.240074	-0.519298	-0.486365	0.214071	0.187713	0.144966	-0.185519	-0.0380264	0.149281	-0.0277545	0.00896737	-0.0258974	0.0866915	-0.175784	-0.00728602	-0.137713	-0.493768	-0.383182	-0.244276	-0.221659	0.159193	-0.105506
ENST00000370580	-0.084816	-0.0668835	-0.249023	-0.0511554	-0.1279	-0.0821439	-0.0794095	0.0229405	-0.00881552	-0.0164057	0.00949243	-0.0458041	-0.162194	-0.0280513	0.0777591	-0.0286292	0.111821	0.0321509	0.116883	0.0147785	-0.00453292	-0.0392481	-0.0531092	-0.028845	0.0379282	-0.0638558	-0.0373828	-0.324719	-0.392139	-0.417602	0.0105548	0.037942	-0.057047	-0.343254	-0.354504	-0.223715	0.0627738	-0.0905242	-0.0830591	-0.134028	-0.0294695	-0.0796259	-0.478065	-0.685268	0.11831	-0.477793	-0.237364	-0.350322	-0.175491
ENST00000258457	-0.133862	0.114643	-0.0122943	-0.135516	-0.110979	0.00171035	-0.166446	-0.0519819	-0.10679	-0.130227	-0.239484	-0.104514	-0.162251	-0.0499308	-0.0965872	0.0668284	0.0619845	-0.0941128	0.0408115	0.0140095	-0.00517739	-0.0511203	-0.0725127	-0.0205379	-0.0367517	-0.0137073	0.0660338	-0.172289	-0.350841	-0.370802	0.0610777	0.0686844	-0.12146	-0.287836	-0.124212	-0.54324	-0.256932	-0.0350427	-0.10183	-0.00404815	0.0755807	0.155251	-0.45943	-0.5756	-0.197542	-0.466317	-0.292819	-0.146091	-0.151325
ENST00000357743	-0.0771395	-0.0675096	-0.143784	0.0818599	-0.0618415	-0.0561386	-0.156516	0.157509	-0.164233	-0.0471906	0.156324	0.015071	-0.075853	0.0722304	-0.149244	-0.0353771	-0.0456845	-0.0810891	0.0136618	0.0227894	0.0349209	0.0309752	-0.00338056	-0.010896	-0.0485283	-0.0206566	0.0599241	-0.567848	-0.541783	-0.240613	-0.138506	-0.147049	-0.143636	-0.141735	-0.0275557	-0.362697	-0.165966	0.0821104	-0.323418	0.0213534	-0.126411	-0.0862446	-0.352087	-0.430812	-0.125783	-0.34498	-0.434998	0.0310038	-0.260492
ENST00000331768	-0.330032	-0.0198298	-0.00954413	0.102264	-0.0323985	-0.0693738	-0.111013	-0.0380791	-0.135576	-0.215453	-0.0588583	0.0194145	-0.117678	-0.00797093	-0.0459746	0.068134	-0.0995414	-0.00292307	-0.0266544	0.00174795	-0.0273284	0.0215427	-0.0793008	-0.0936545	-0.0265499	-0.056922	-0.0465556	-0.281902	-0.545341	-0.314954	0.0302302	0.127033	-0.0410902	-0.108465	-0.172023	-0.0917414	-0.0698953	0.241122	-0.0978366	-0.158386	-0.253269	-0.165009	-0.540895	-0.699129	-0.188728	-0.492517	-0.176889	-0.0896011	-0.263992
ENST00000372447	-0.273154	0.127966	-0.125964	0.00722965	-0.0947956	-0.16974	-0.076886	-0.0745247	-0.115649	-0.104813	0.0901568	-0.0226977	-0.0722942	-0.0647185	0.0486638	0.0831352	-0.0818964	0.0779637	0.0301401	0.135538	-0.0784245	-0.0307632	-0.117514	-0.0669972	-0.0491436	0.0129148	-0.0171741	-0.33565	-0.493006	-0.329626	-0.139337	-0.169593	0.124956	0.122321	-0.285008	-0.193772	-0.163424	0.0585741	0.0782807	-0.123646	-0.101576	-0.0829634	-0.295845	-0.705587	-0.208642	-0.243821	-0.55472	-0.226768	-0.445051
ENST00000380877	-0.430448	0.201034	0.150018	-0.07291	-0.0681645	-0.00802011	0.029411	0.161155	0.127864	-0.106566	-0.0724027	-0.0423631	-0.00161003	0.156108	0.0169337	-0.0472903	-0.0295305	-0.146123	0.0737508	0.0309484	0.0317006	0.0297537	0.00495639	0.0673281	-0.0823911	-0.043045	0.0103315	-0.369099	-0.378112	-0.333982	-0.0906353	-0.0912214	-0.0522965	-0.16603	-0.21168	-0.13391	-0.209086	-0.0727343	-0.184112	0.0387961	-0.117746	-0.0319227	-0.199597	-0.203287	-0.152664	-0.430789	-0.105859	-0.121911	-0.263671
ENST00000229340	-0.371643	0.198608	-0.103229	-0.106605	-0.0713603	-0.0184779	-0.0163919	0.0187674	-0.0530589	-0.0149784	-0.137278	0.00808209	-0.0458043	-0.0566157	0.0286458	-0.00998914	-0.0562839	-0.0869895	0.0531871	0.0113249	-0.0643244	0.00252328	0.0413309	0.0176767	-0.0306009	0.0526952	0.0266683	-0.290968	-0.640159	-0.434727	-0.0731655	-0.00746524	-0.173627	-0.046687	-0.191011	-0.084546	-0.19356	-0.0058201	-0.289389	-0.0447497	-0.192354	0.00221783	-0.0575544	-0.415388	-0.223649	-0.186792	-0.230458	-0.276381	-0.230212
ENST00000360244	-0.279948	0.08704	-0.069258	-0.0465656	-0.0119394	-0.0128075	0.0419702	0.0243906	-0.224481	-0.0391695	-0.133841	0.00764648	-0.00782918	-0.0549826	-0.0671255	0.00890956	-0.102785	-0.0184188	0.0266295	0.0311662	-0.0653561	-0.0921225	-0.0655805	0.00616108	-0.00472517	-0.066835	-0.0386041	-0.27375	-0.475091	-0.429763	-0.0522861	-0.0643886	-0.0272855	-0.17412	-0.0961021	-0.18596	-0.2498	0.0291878	-0.220594	-0.0754518	-0.160092	-0.0905287	-0.253552	-0.402631	-0.214286	-0.458967	-0.174652	-0.198172	-0.13789
ENST00000375741	-0.190228	0.0205085	-0.080419	0.0392659	-0.0545905	-0.0141084	-0.0944684	0.0385703	-0.133007	-0.181334	-0.0512462	-0.0507746	0.0166113	0.0323682	-0.0265273	0.00573765	-0.0199238	-0.0340263	0.0398496	0.055711	0.0165072	0.0147653	-0.0777421	0.0208977	0.0264081	0.0152586	0.00689461	-0.179431	-0.387479	-0.302005	-0.187395	-0.209207	-0.126982	0.00203582	-0.153818	-0.221531	-0.0889249	-0.122299	-0.272208	-0.0556857	-0.158685	-0.102252	-0.0515635	-0.161014	-0.166813	-0.462041	-0.372063	-0.271854	-0.204044
ENST00000338370	-0.166011	0.173521	-0.0333038	-0.118547	-0.0322128	0.0668516	-0.0530748	0.0519455	-0.0825531	-0.0604365	-0.066748	-0.086092	-0.075562	-0.0706476	-0.0346169	-0.0114115	-0.0234382	-0.100818	0.0252954	-0.081554	-0.0571983	-0.0359948	0.0266004	0.0214746	0.0194094	0.0571018	0.037095	-0.164642	-0.470266	-0.160584	-0.105019	-0.110371	-0.105119	0.0599332	-0.201279	-0.0939553	-0.158582	0.0554954	-0.219772	-0.0262445	-0.24754	-0.204029	-0.136025	-0.282085	-0.248535	-0.2559	-0.374682	-0.083184	-0.11455
ENST00000374479	-0.183985	-0.19176	-0.0525422	-0.218428	-0.053257	-0.0050831	-0.0735824	0.187987	0.00952909	0.0617587	-0.118304	0.157907	0.0574198	0.18002	-0.0360385	-0.0549657	-0.078657	-0.0402074	0.0655853	0.0379076	-0.0358417	-0.00244047	0.0994056	-0.136998	-0.0636927	-0.0115715	-0.0116032	-0.201724	-0.344038	-0.0411285	-0.0587318	-0.0489267	0.220819	-0.356814	-0.341943	-0.356209	-0.0592922	-0.0440223	-0.220708	0.034972	-0.0803924	-0.0655848	-0.150845	-0.400325	-0.24942	-0.349717	-0.0332198	0.0319242	-0.283445
ENST00000640961	-0.0922393	-0.0891452	0.0221517	0.0751185	0.0845247	0.0442573	0.00674267	0.146903	0.097165	0.0041162	0.0258766	0.0802198	-0.0714614	0.0585077	-0.0733654	-0.053745	-0.0076511	-0.0632353	0.0145096	0.00819147	-0.0186926	0.0595613	-0.0129524	0.0274879	0.189619	0.00792823	0.00542092	-0.160727	-0.355477	-0.0326591	-0.101536	-0.0902253	-0.12069	-0.433297	-0.392664	-0.0956118	0.0145102	-0.165759	-0.228177	-0.0730255	-0.0454709	-0.0344725	-0.147685	-0.40955	-0.322939	-0.363662	-0.171771	-0.126167	-0.333923
ENST00000244020	-0.112753	0.0624179	0.015341	-0.0297686	-0.0341716	0.0152646	-0.0202984	-0.0464288	-0.0791155	-0.0421554	0.00149077	-0.107779	-0.0555674	0.191964	-0.0488217	-0.0369787	-0.00157091	-0.0853913	0.0596309	-0.00356133	0.000570859	0.0641029	0.00781057	-0.0474499	0.0319661	0.0565756	0.0216065	-0.28858	-0.450317	-0.233732	-0.0238925	-0.0330704	0.0120244	-0.388729	-0.313148	-0.208714	-0.180558	-0.187106	-0.280817	-0.135403	-0.157835	-0.0787215	-0.109391	-0.415788	-0.353997	-0.133898	-0.256206	-0.376759	-0.224856
ENST00000411486	-0.428312	0.0646939	-0.130978	0.0584295	0.245418	-0.00872589	-0.0798427	0.114305	0.112758	-0.0339274	-0.00752951	-0.0790476	0.107097	0.142165	0.0506019	0.0844312	-0.0718482	-0.0372896	0.0403788	0.0798174	-0.031559	0.0455919	-0.0248663	0.0132047	-0.0185924	0.070326	0.143899	-0.113859	-0.313118	-0.0979007	-0.0308712	-0.017388	-0.000950934	-0.352775	-0.195019	-0.0221877	0.12066	-0.0287955	-0.122072	-0.192169	-0.0823016	-0.204577	-0.0435353	-0.417553	-0.039657	-0.388166	-0.134811	-0.183281	-0.00354815
ENST00000272139	-0.577232	0.233149	0.00334939	-0.0650372	-0.0728124	-0.0664407	-0.103869	-0.00643428	-0.0141995	-0.00941918	-0.0358378	0.0742851	-0.0150644	0.114683	0.0208367	-0.0386964	0.0107249	-0.130978	0.0215292	0.0731449	0.0483568	0.0616934	-0.033907	-0.0661588	-0.103391	-0.061612	0.0256625	-0.34837	-0.323819	-0.000852096	0.190791	0.171327	0.190301	-0.310947	-0.365191	0.0454997	-0.115886	-0.193413	-0.139518	-0.105934	-0.00340897	-0.0624307	-0.179653	-0.476438	-0.101619	-0.322263	-0.258918	-0.114344	-0.27212
ENST00000589123	-0.22563	0.0822892	-0.504893	-0.0833392	-0.104767	-0.0325554	-0.0665506	0.0386228	-0.0536117	-0.00692325	-0.143297	0.144923	-0.0322792	0.100939	0.0170659	0.0126979	-0.0454639	-0.108077	0.030644	0.0731677	0.00790656	-0.0132288	0.0111682	-0.0241075	-0.0436481	-0.0608727	-0.0867969	-0.184522	-0.662613	-0.365433	-0.0450205	-0.0404585	0.239834	0.0833936	-0.000939994	-0.282518	-0.0544753	-0.0601627	0.00333449	0.040588	-0.0717232	0.0366406	-0.216081	-0.253535	-0.108441	-0.124007	-0.1425	0.102239	-0.107194
ENST00000287916	-0.240582	-0.0443335	-0.0360709	-0.122899	0.0567472	-0.0504949	-0.0318677	-0.0138491	0.0256096	0.0202085	0.0940545	0.132002	-0.0135488	0.186642	0.00934208	-0.0136691	0.174956	-0.136025	0.135425	0.046683	-0.0465959	-0.0746582	-0.0402437	-0.0268464	0.0355441	0.00794025	0.0157407	-0.452458	-0.583367	-0.496033	-0.148532	-0.141298	0.131634	0.0740371	-0.202677	-0.188682	-0.0475065	-0.147112	-0.0572804	0.0917974	-0.0242237	0.075205	-0.156306	-0.241816	-0.125212	-0.0782948	-0.177648	-0.0750402	-0.251272
ENST00000371199	-0.357901	0.11807	-0.256121	-0.0701164	-0.0856319	-0.0880958	0.00591532	-0.0624814	-0.111106	-0.144896	0.0847158	0.0197064	-0.0472399	0.11373	0.105598	0.0971306	-0.0353001	0.0101991	-0.0373132	0.0642206	0.00958617	0.0722519	0.0263044	-0.0112422	-0.0367703	0.102003	-0.0158211	-0.404452	-0.571747	-0.350959	-0.152789	-0.155189	0.00895737	-0.0725522	-0.0505961	0.0923949	0.133168	-0.0384385	-0.121027	0.0442771	-0.0598684	-0.008739	-0.281936	-0.215276	-0.0493116	-0.0468501	-0.236485	-0.0102941	-0.122636
ENST00000306243	-0.526832	0.0726978	0.253741	-0.0726891	-0.111358	0.0864256	-0.0474881	-0.0965537	-0.0402668	-0.206816	-0.130646	-0.0967327	-0.158099	0.0862243	-0.213069	-0.108367	-0.00803786	-0.0419715	0.027597	-0.0361807	-0.059713	0.00315012	-0.00572052	-0.056011	-0.0142283	-0.0427104	-0.0184743	-0.0916949	-0.760141	-0.0682543	-0.0824867	-0.0768323	0.340366	0.043638	-0.189144	-0.111518	-0.234499	0.0577302	-0.0417474	-0.2062	0.0243892	-0.119278	0.0246183	-0.0509701	-0.30821	-0.130629	-0.141796	0.0181717	-0.311546
ENST00000337672	-0.587191	0.116372	-0.0125189	-0.200424	-0.0785979	0.0973851	-0.0790056	0.026023	0.0885478	-0.296374	-0.0647047	-0.00834278	0.0447176	0.0743832	-0.118722	-0.0493598	-0.0804471	-0.0332483	0.00431959	0.0395878	-0.030375	-0.00346451	-0.00921923	-0.028353	-0.0198943	-0.0694283	0.0360874	-0.083705	-0.489541	-0.422131	-0.032662	-0.00620701	-0.0751804	-0.122904	0.00178082	-0.091689	-0.0413109	-0.0764452	-0.193941	-0.0112425	0.131004	0.165766	-0.197504	0.0344378	0.0271621	-0.148567	0.00777815	-0.169931	0.0277017
ENST00000397498	-0.295601	0.264734	-0.0101857	-0.0680766	-0.000465507	-0.0444603	0.0653879	-0.268434	-0.150242	-0.0289266	-0.08822	-0.0193452	0.0881022	-0.0780303	-0.0464081	0.00507294	0.0737056	0.135487	0.0853167	0.0196203	-0.0259562	-0.108259	-0.0386383	0.0282745	0.0122547	-0.0926076	0.00505422	-0.194193	-0.348583	-0.331956	-0.0993296	-0.165231	0.132913	0.013986	0.0232125	-0.180253	-0.223074	0.0637501	-0.0980941	0.0257107	0.234933	0.265811	-0.0575384	-0.254763	-0.290455	-0.133099	-0.157921	-0.038663	0.0693588
ENST00000394169	-0.313064	0.160091	-0.0107769	-0.200085	-0.118232	-0.0881944	-0.0225314	0.144116	-0.155041	-0.0258023	-0.0116307	-0.216142	0.00507825	0.273353	0.115033	-0.0109701	0.0661353	-0.0455419	-0.00833208	0.0487261	0.0629917	0.0278596	-0.134063	-0.0328632	0.00407926	-0.0108316	0.0482879	-0.234723	-0.293702	-0.455896	-0.0470271	-0.0735534	-0.238861	-0.0906469	-0.0449194	-0.150788	-0.208059	0.021792	-0.21528	-0.0575906	-0.136602	-0.111595	-0.407074	-0.228976	-0.237812	-0.16316	-0.281356	-0.126467	0.190854
ENST00000359856	-0.275883	-0.0421899	-0.12128	-0.20758	-0.0605904	-0.10532	-0.0637841	-0.0548892	-0.090822	0.0355904	0.0441893	0.0653329	0.0660591	0.103592	0.0270853	0.0790453	0.154899	-0.0640296	0.0756392	0.0770787	-0.00729815	-0.0177381	0.0247225	-0.0229191	0.0268663	-0.00792047	0.0175341	-0.0244921	-0.366751	-0.238348	-0.232173	-0.212347	-0.0927864	-0.111413	-0.0352412	-0.080274	0.0201414	-0.0177539	-0.27309	-0.067077	-0.0528383	-0.040153	-0.332179	-0.421448	-0.425751	-0.0799035	-0.40597	0.108945	-0.161247
ENST00000614830	-0.268298	0.0183325	-0.0684382	-0.0994367	-0.092472	-0.12805	0.0135528	-0.0424979	-0.0700784	-0.0148326	-0.0781215	0.026297	0.126596	0.0493005	-0.0119938	-0.101685	0.0616443	-0.0418263	0.0734885	0.0910604	0.0384685	-0.027855	-0.0165901	0.0135209	-0.0168227	-0.0332011	-0.038109	-0.0334051	-0.343167	-0.31853	-0.240398	-0.227858	-0.0264548	-0.0325341	-0.0122967	-0.036952	-0.106249	0.0422507	-0.235943	-0.0884654	-0.0980084	0.00376526	-0.284775	-0.457361	-0.274585	-0.199562	-0.311072	-0.167744	0.0886224
ENST00000443070	-0.130768	0.0870703	-0.103025	-0.0931197	-0.0924427	-0.0949706	-0.0706064	0.0243833	-0.111554	-0.108818	-0.146408	-0.0929508	0.105532	0.0803605	0.0286539	0.0285376	-0.0158871	0.0113279	0.0510277	0.0598086	-0.00840298	-0.033678	-0.0266884	-0.0277143	-0.0282245	-0.0477479	0.0556916	-0.116751	-0.197902	-0.33702	-0.125809	-0.105389	-0.0643733	-0.0781686	-0.0390278	-0.0233215	-0.0766645	-0.011152	-0.273269	-0.116715	-0.112208	-0.0677216	-0.298153	-0.304075	-0.189062	-0.217529	-0.494784	0.0698664	-0.0791427
ENST00000311832	-0.35911	-0.193059	0.0480299	-0.0806004	-0.128184	0.0697269	-0.0742501	-0.03386	0.22036	-0.151776	-0.0294303	0.012016	0.0274851	0.153585	-0.18827	-0.122823	-0.0853542	-0.0524132	0.058331	-0.106434	-0.0676376	0.0728708	0.0017435	-0.00599515	0.0100601	0.052281	0.0414803	-0.137107	-0.335742	-0.320635	-0.191596	-0.21656	-0.203076	-0.215395	-0.0142419	-0.132346	0.0492615	-0.118546	-0.0396468	0.0243087	0.0212505	0.0776762	-0.245964	-0.28298	-0.278373	-0.251723	-0.439332	-0.0680349	-0.0647965
ENST00000215730	-0.21959	-0.15541	0.125606	-0.24464	-0.268349	-0.307693	-0.146935	-0.212771	-0.0791397	-0.131188	-0.010898	-0.0607889	0.0525973	0.0564337	0.0945637	0.0178805	0.00379362	-0.145245	0.0738061	0.0482772	-0.112359	0.0195341	-0.00330312	0.0360342	-0.185165	-0.0262209	-0.0131323	-0.111008	-0.373467	-0.256912	-0.186054	-0.208847	-0.247112	-0.196773	-0.00835577	-0.0196135	0.117592	-0.0106423	-0.189491	-0.0673335	0.00307382	0.00118907	-0.233084	-0.509642	-0.127257	-0.120997	-0.575749	-0.100846	-0.158207
ENST00000530028	-0.10565	-0.163251	0.070497	-0.165181	-0.127133	-0.115032	-0.125978	-0.0214523	-0.0523547	-0.0345388	-0.0708682	-0.122902	0.05887	0.0306203	0.00573462	0.00372232	0.0643609	-0.153112	0.0381949	0.132018	-0.0785333	-0.0403705	0.0230728	-0.0127941	-0.0152364	-0.0137817	-0.00804053	-0.191911	-0.276066	-0.342907	-0.202314	-0.209646	-0.396767	-0.185532	-0.014402	-0.137431	0.0192483	-0.106917	-0.286859	-0.107865	-0.0285409	-0.0242927	-0.253019	-0.299049	-0.1903	-0.2062	-0.4035	-0.20595	-0.264626
ENST00000438911	-0.275197	-0.317	0.123724	-0.0369375	-0.143262	0.0273991	0.0659737	0.132144	-0.0402661	0.0444412	0.0800743	-0.0323856	0.0842338	-0.042505	0.016759	0.00333176	-0.0953269	-0.0623509	0.0301856	-0.0294886	0.110588	-0.068244	-0.0556005	-0.0176505	-0.0548986	-0.0293969	0.00098521	-0.373223	-0.43207	-0.169668	-0.213344	-0.318195	-0.0917394	0.102592	-0.144718	-0.561559	-0.0253878	-0.283946	-0.0538507	-0.149188	-0.0435821	0.0749428	-0.137067	-0.275794	-0.0988223	-0.144011	-0.20553	0.342299	-0.415578
ENST00000406925	-0.0584314	0.115508	0.00704729	-0.0670297	-0.108039	-0.219883	-0.105055	-0.0692367	0.121613	0.138439	0.0367967	0.11048	0.0774053	-0.00394792	0.147614	0.0520413	0.0257223	0.010835	-0.00446271	0.135701	-0.0327516	-0.022355	-0.0578771	0.0278276	-0.0524428	-0.0448257	-0.058064	-0.267637	-0.480446	-0.219645	-0.185471	-0.193062	0.111806	0.0580585	-0.163791	-0.0721307	-0.114232	-0.0636198	-0.150305	-0.101555	-0.0776889	-0.150317	-0.128964	-0.188438	-0.124598	-0.304774	-0.431673	-0.0283075	-0.0108664
ENST00000476832	-0.110603	-0.0184435	0.192342	-0.366465	-0.142341	0.0376129	-0.136658	-0.202086	-0.150419	0.0873088	0.114102	0.033166	-0.0569647	0.117409	-0.104935	-0.071725	-0.0421163	-0.0605582	0.0872532	0.0931902	-0.0585233	0.0522986	0.0276752	0.00377241	-0.0841372	-0.114422	-0.0234961	-0.276914	-0.474449	-0.137007	-0.0585465	-0.0628628	0.141622	-0.0698443	-0.129864	0.00572807	0.0885245	-0.115317	-0.0898534	-0.159066	-0.00821369	-0.215415	-0.259369	-0.278571	-0.160913	-0.340467	-0.247374	-0.155247	-0.0902142
ENST00000336283	-0.426722	-0.039652	0.144962	-0.147307	-0.0935334	-0.021991	-0.12494	-0.182408	-0.0277527	0.0677993	-0.109229	-0.129582	0.0632326	-0.099727	-0.0990977	-0.00288487	-0.0114827	-0.0331011	0.0599899	-0.0114574	0.0261824	0.0151693	0.0111538	0.00810952	0.000871852	-0.00458006	-0.0049413	-0.301637	-0.502071	-0.0283235	-0.261822	-0.30093	-0.0136175	-0.0443588	-0.0770725	-0.201422	-0.0179499	-0.0167693	-0.443357	-0.0942308	-0.0629732	-0.00356557	-0.0164679	-0.306873	-0.201421	-0.445072	-0.364587	-0.0472482	-0.248174
ENST00000253462	-0.268819	0.0925143	0.0317628	-0.0818951	-0.126798	-0.0349114	-0.0264431	-0.00463846	0.0318675	-0.113151	-0.0315073	-0.0315429	-0.270244	-0.0168177	-0.0747618	0.194958	0.000247135	0.0285286	0.0527719	0.0261676	-0.0592377	0.012485	0.0140913	-0.00487522	-0.0840381	-0.00797209	0.1212	-0.199676	-0.409374	-0.137537	-0.285064	-0.220269	0.027442	-0.0215551	-0.172606	-0.281706	0.0882597	-0.172368	-0.150263	-0.112488	-0.0280241	-0.0558863	-0.0883711	-0.510784	-0.21846	-0.160201	-0.279129	0.0303027	-0.104453
ENST00000306193	-0.301368	-0.0749263	0.0873652	-0.0942638	-0.0872583	-0.0881271	-0.00445147	-0.095653	0.0627123	0.0139034	-0.0889151	-0.0637535	-0.0239725	-0.0022995	-0.0877988	0.023072	0.0243397	-0.0239429	0.0798648	0.0618021	0.0625398	-0.0180362	-0.0133417	-0.0202299	-0.0315575	-0.0163469	-0.005637	-0.224262	-0.258417	-0.166532	-0.277499	-0.278269	-0.0139164	-0.186068	-0.03094	-0.118775	0.140175	-0.0647059	-0.0836054	-0.034697	-0.0273276	-0.0124491	-0.223235	-0.517353	-0.103625	-0.407535	-0.200446	-0.0138356	-0.179667
ENST00000331573	-0.0667524	0.0103293	0.0331981	-0.116361	-0.0422404	-0.197304	-0.0596221	-0.195468	-0.0651645	-0.0186452	-0.110806	-0.0677224	-0.00847627	0.086092	0.0680377	0.0774866	-0.00125632	-0.100879	0.0646071	0.0622979	-0.0337682	-0.0108405	-0.00948063	0.00778335	0.0804829	0.0403978	0.045409	-0.103417	-0.160688	-0.211789	-0.228535	-0.218271	-0.0626285	-0.128945	-0.0138283	-0.166852	0.0830516	-0.0515859	-0.0233557	-0.0767491	-0.0628887	-0.0521255	-0.284388	-0.623097	-0.312974	-0.442623	-0.156271	0.114828	-0.0873583
ENST00000256319	-0.691493	-0.368604	-0.0397938	0.0252431	-0.18213	-0.125439	0.0317361	-0.0451097	-0.0227439	-0.138712	-0.03729	-0.0196233	-0.0665573	-0.0191715	0.00837873	0.0245578	-0.105485	-0.0985749	0.0666875	0.0263587	0.0449472	-0.0101815	-0.0809125	-0.0862491	-0.0154805	0.110753	0.0626403	0.0490506	-0.173291	-0.073775	-0.0783872	-0.0234249	0.244226	-0.171057	-0.0291244	-0.0820795	-0.100094	0.028632	-0.230675	-0.143736	-0.179837	-0.0987143	-0.440959	-0.422263	-0.136082	-0.155512	-0.295559	-0.0806426	-0.097162
ENST00000368076	-0.797531	-0.46649	-0.284937	-0.0641879	-0.105216	-0.110163	-0.0721344	0.0690025	0.0810338	-0.0366748	0.00440488	-0.05125	-0.102521	0.0118821	0.0334373	0.0387239	0.05443	-0.0740687	0.00760658	0.0297508	0.00241596	-0.0699564	-0.0203794	-0.0525411	-0.0180006	-0.0305009	0.00145678	0.00156551	-0.102602	-0.0691565	-0.0472261	-0.00133754	0.059775	-0.298498	-0.0253837	0.0584873	-0.0443325	0.0325288	-0.160837	0.0131773	-0.0905551	-0.0186087	-0.347504	-0.146124	-0.324909	-0.235136	-0.157297	-0.197653	-0.133252
ENST00000356401	-0.711959	-0.251541	0.0587975	-0.00941984	-0.0791637	-0.0445373	-0.215524	0.0275536	-0.13571	0.0146345	0.0365064	-0.0105526	-0.0387284	0.0202269	0.0834431	0.10651	-0.238635	-0.0459927	0.0454466	0.0928816	-0.154611	0.0475221	-0.074064	-0.105796	-0.0296532	0.0387802	0.0741425	0.0430948	-0.00745309	0.00594844	-0.178704	-0.138379	-0.059588	-0.0645135	-0.0992083	-0.181798	0.0279462	-0.0346585	-0.1374	-0.0774544	-0.0857813	-0.0922387	-0.824821	-0.310007	-0.204007	-0.2669	-0.19452	-0.428318	-0.14968
ENST00000250489	-0.48009	-0.160672	0.0714661	-0.0718428	-0.197116	-0.0463467	0.0056437	-0.0210859	-0.240015	-0.00796205	-0.00846647	-0.0060365	-0.0110456	-0.034897	-0.102843	0.0198217	-0.149082	-0.0552407	0.0497352	0.00254827	-0.146641	-0.0716423	0.0296857	0.0858498	-0.00228201	-0.0577759	-0.0637353	0.106957	-0.0381905	-0.0151589	-0.042474	0.0507275	0.0107297	-0.162577	-0.1344	-0.06473	-0.0951547	0.056833	-0.0863699	-0.129188	-0.0183324	0.00628395	-0.566215	-0.443215	-0.134461	-0.166495	-0.256884	-0.355562	-0.382437
ENST00000361682	-0.64325	-0.176883	-0.0583589	-0.0808829	-0.0202557	0.088715	-0.013658	0.00174464	0.0438364	-0.00458961	-0.0324974	0.115649	-0.0327741	-0.0127922	-0.0805728	-0.0758544	0.00198141	-0.0608544	0.0724917	0.0477384	-0.0943422	0.00790565	-0.00681408	0.0606076	-0.0200969	0.0326133	0.0578073	-0.0569144	-0.317179	-0.0444194	-0.0767612	-0.123985	-0.111905	-0.108242	-0.0781206	-0.0396365	-0.0502395	-0.0803228	-0.233873	-0.118945	-0.100739	-0.0767788	-0.562158	-0.323671	-0.128329	-0.263143	-0.415695	-0.240552	-0.332344
ENST00000558530	-0.615828	-0.180886	-0.0963873	-0.173105	-0.0439413	0.0120275	0.00381967	-0.00756456	0.0948379	-0.115543	-0.0249957	-0.0114349	0.122476	-0.0225655	-0.0452748	-0.0226158	-0.00848811	0.0551084	-0.0318576	0.0202996	0.00155275	0.0438252	0.021093	-0.0190347	0.00255968	0.0200674	-0.0076368	0.0145135	-0.0388179	0.111718	0.0372038	0.0568842	0.0836333	-0.127941	0.0240096	0.0254007	-0.00638747	-0.080403	-0.0559791	-0.0750624	-0.0809117	-0.103113	-0.616837	-0.37727	0.00437998	-0.0551359	-0.422906	-0.141324	-0.248395
ENST00000253023	-0.473926	0.0101294	0.0172174	-0.0293049	-0.0323261	-0.228033	-0.15538	-0.030462	-0.162579	-0.00747274	0.0159124	0.204999	0.00502941	0.0330603	0.0730395	0.0845854	-0.1027	0.0253739	0.0330986	0.103675	-0.0506827	0.0145403	-0.152122	-0.0766815	0.0433396	-0.0174115	-0.000347027	0.0146839	-0.323126	-0.197444	-0.0330103	-0.0199108	0.048246	-0.197264	0.0600235	-0.105973	0.0440287	0.0787256	-0.0615376	-0.021297	-0.00369773	0.049748	-0.538002	-0.307046	-0.205013	-0.205597	-0.0664659	0.0539137	-0.255522
ENST00000389749	-0.520908	0.0241933	-0.0188794	0.0693089	-0.0792289	-0.0616688	-0.124549	-0.0480225	-0.0468649	-0.00573394	-0.0215138	0.0939226	0.150421	-0.141645	0.15145	0.0391291	-0.000320592	-0.0176023	0.0995055	0.0379126	-0.0383521	-0.0281487	-0.0805781	0.00226569	-0.0225872	0.0391159	0.0115265	0.223013	-0.13168	-0.168505	-0.051808	-0.0945521	-0.222423	-0.0281508	-0.0832765	-0.00996317	-0.224286	-0.0615569	0.0263931	0.0174652	0.02689	0.19072	-0.467918	-0.316773	-0.0448605	-0.449346	-0.0846214	-0.0973127	-0.515176
ENST00000409444	-0.516309	-0.165379	-0.112715	-0.0748901	-0.136632	-0.0492933	0.00979986	-0.410132	-0.110488	0.000173216	-0.0965737	-0.0378328	-0.0948411	0.0136938	0.0424285	0.110278	0.107208	-0.118376	0.0417585	0.048271	0.0117839	0.0149333	-0.0556014	-0.0481994	-0.0481562	-0.00252786	0.0201675	-0.169861	-0.394397	-0.183115	-0.177579	-0.100198	0.0176667	-0.255349	-0.0154982	0.0700861	0.000205711	0.0791631	-0.106493	-0.193131	-0.256027	-0.142076	-0.535016	-0.389261	-0.330854	-0.344541	0.00280842	-0.143188	-0.315325
ENST00000367941	-0.416569	-0.249229	0.270209	-0.0846147	0.0179218	0.0128265	-0.0994384	-0.0879746	-0.101927	-0.0450393	-0.0487122	-0.0421307	0.110144	0.0173426	-0.0577361	-0.0892748	0.0487481	0.110779	0.0754078	-0.0122189	-0.0104321	-0.00381606	0.0244902	0.0267217	-0.00273076	-0.0142028	-0.0193543	0.0568254	-0.217738	-0.0878278	-0.112171	-0.185484	0.0428467	-0.208511	-0.0913342	0.177152	0.0461202	-0.00376618	-0.185347	-0.0346803	-0.209327	-0.147062	-0.258811	-0.410283	-0.111805	-0.427265	-0.240902	-0.17607	-0.452385
ENST00000285398	-0.513937	-0.2499	-0.0921631	-0.0846852	0.0759905	0.00187898	-0.182708	-0.181226	-0.13117	0.100997	0.0777917	-0.011143	-0.0525816	0.187411	0.0440655	0.0181542	-0.0156133	0.00270883	0.0586838	0.0428695	-0.0584374	0.00206518	-0.033979	-0.00179079	-0.0515196	-3.47e-05	0.0134714	0.0674328	-0.153029	0.0199731	-0.266817	-0.267011	0.029082	-0.0851853	-0.0159718	-0.0346732	0.151662	-0.0875435	-0.179612	-0.0842183	-0.0867622	-0.0705043	-0.288376	-0.571265	-0.163648	-0.379023	-0.0674451	-0.174781	-0.449964
ENST00000398392	-0.45893	-0.0112453	0.219319	-0.0467814	0.00237176	-0.150168	-0.0257548	-0.159415	-0.00080993	-0.247985	-0.00601964	-0.00915462	0.0901349	0.0716772	0.0912269	0.114723	-0.0338769	-0.0411304	0.066521	0.0654229	-0.0883417	-0.021581	-0.0260353	0.0615781	0.0487562	0.0360606	0.0506483	0.150959	-0.0592649	-0.174459	-0.0333177	-0.0625351	0.0499872	0.111859	0.137416	0.0370793	0.485532	-0.102947	0.0542529	-0.123203	-0.0146974	-0.0837956	-0.287049	-0.501436	-0.422017	-0.0447945	-0.39548	-0.303465	-0.196352
ENST00000265070	-0.588976	-0.0256026	0.126111	-0.0790334	-0.171159	-0.0836996	-0.118323	-0.063006	-0.16609	-0.14607	0.101108	0.0146455	0.0204876	0.0882711	-0.0205078	-0.0312577	-0.0180009	0.0228156	0.0369704	0.0288159	-0.078147	-0.0688173	-0.0120805	-0.0532395	-0.00232506	0.00316199	0.0214478	-0.123881	-0.214321	-0.142377	-0.0368173	-0.0180597	-0.340557	-0.278111	-0.0219098	-0.111097	0.0610978	0.13047	-0.131693	0.0469714	-0.0492892	-0.0218775	-0.219264	-0.554374	-0.293447	-0.0543131	-0.33532	-0.165472	-0.258052
ENST00000252602	-0.52721	0.0550746	0.105431	-0.0790309	0.0141681	-0.121951	-0.00180322	-0.00552791	-0.198049	-0.0832635	-0.17646	-0.0324541	0.17326	-0.0367645	-0.0745366	-0.0315097	-0.0420363	-0.0397469	-0.00729949	0.0649962	-0.0196425	-0.0518915	-0.0881304	0.0160621	-0.0399432	-0.0293926	-0.0812165	-0.145608	-0.228889	-0.162866	-0.0992699	-0.0943555	-0.0306602	-0.0828293	-0.0303452	-0.0880843	0.0205156	-0.0316775	-0.199616	-0.0218983	-0.18068	-0.144819	-0.208333	-0.583907	-0.423292	-0.192427	-0.292608	-0.0253545	-0.0238479
ENST00000373001	-0.478713	-0.071504	0.093663	-0.0708974	-0.0289208	-0.0697931	-0.00556805	-0.00417365	-0.139872	-0.166845	-0.184083	-0.0785171	0.0151714	0.0188052	-0.134641	-0.0897605	0.0123405	0.0867152	0.0718776	0.0284845	-0.0962613	-0.017078	-0.0175389	-0.0520054	0.0614787	-0.0301943	-0.0510143	-0.247626	-0.0955189	-0.0699328	-0.0684539	-0.0267553	-0.145808	-0.168524	0.156095	-0.15737	0.067297	0.0787031	-0.00237428	-0.0329497	-0.0547938	0.0360874	-0.366505	-0.673027	-0.365154	-0.104773	-0.249639	-0.0963088	-0.0782624
ENST00000279281	-0.777807	-0.0603761	-0.132557	-0.0447406	-0.0288697	0.0534394	-0.0897919	0.0204033	-0.0758525	0.0454542	-0.0624346	0.00197247	0.0881819	-0.0309757	-0.061444	-0.0499818	-0.0686638	-0.0155344	-0.0142261	0.0310433	-0.0654279	0.0125216	0.0101738	0.0237336	-0.0449392	0.0483941	0.00285548	0.0665259	0.156479	-0.123321	-0.126283	-0.157842	0.25229	-0.128927	0.0269325	0.0524873	0.0413688	0.0386299	0.178243	-0.0292715	0.028812	-0.0245665	-0.00290437	-0.289817	-0.232185	-0.195309	-0.0555415	-0.124879	-0.196032
ENST00000359523	-1.01808	-0.0289732	-0.167226	-0.197063	-0.122725	0.0545908	-0.0376135	0.000627429	-0.143471	-0.0362017	-0.0975066	-0.0681316	-0.119696	0.0162603	-0.148563	-0.000505786	-0.00526123	0.0233624	0.0876166	-0.00751313	-0.0537362	0.0714121	-0.0341793	-0.0480667	0.00759569	0.00967685	0.0397262	-0.114449	0.107053	0.19983	-0.0984006	-0.134228	0.258311	-0.209436	0.0761017	0.0823507	-0.0962319	-0.12738	-0.134937	-0.0140616	-0.111167	-0.028198	-0.321477	-0.165388	-0.0503399	-0.230461	-0.333926	-0.156121	-0.194704
ENST00000245812	-0.734989	-0.00900084	0.0463894	-0.0764449	0.0164308	-0.0779089	-0.203687	-0.146506	-0.0834532	-0.0667469	0.0813118	0.0138397	0.278121	0.0637566	0.100259	0.0618513	-0.0081802	-0.0872532	0.00912629	-0.0142358	-0.0970791	0.0139124	-0.0208056	-0.042582	-0.0282254	-0.0173221	-0.0255099	0.0568155	-0.35587	0.0862635	-0.30897	-0.291019	0.16245	0.011771	0.0625158	-0.05447	-0.163915	-0.101726	-0.0690605	-0.210312	0.195427	0.0950261	-0.0325284	-0.36242	-0.140479	-0.0266499	-0.0787867	-0.0158465	-0.0892766
ENST00000394540	-0.587073	-0.103805	0.0881179	-0.14442	-0.096748	-0.0754042	0.0267029	-0.0135989	-0.0759088	0.0691623	0.076572	0.0651738	0.0888761	0.0525358	0.0503849	0.114469	-0.0224848	-0.0814281	0.032085	0.00495875	-0.00160598	-0.0117833	-0.0366938	0.0417709	-0.00550804	-0.0603699	0.00440742	0.17687	-0.00193596	-0.107881	-0.112862	-0.13542	0.0543384	0.119248	-0.0862067	-0.165175	0.0147913	-0.0552627	-0.112153	-0.0594647	-0.052836	-0.0184951	-0.435517	-0.483619	-0.444422	-0.172906	-0.322749	0.209066	-0.143343
ENST00000261263	-0.647807	-0.286338	-0.0504599	-0.0798395	0.0749844	0.0324502	0.0539677	-0.152658	-0.208598	-0.137088	-0.0464011	-0.0218487	0.0566856	0.115406	0.0386629	0.0154753	-0.00263468	-0.0641965	0.0657063	0.0279335	-0.0409903	-0.103218	0.0725965	0.0630159	-0.0627261	-0.0335863	-0.00194053	0.00505446	-0.258744	-0.0100773	-0.164234	-0.167242	0.167485	0.0652173	-0.156429	-0.0705239	-0.0189007	-0.149852	-0.149341	-0.00872918	-0.020686	-0.02997	-0.0150815	-0.566483	-0.393535	-0.369703	-0.223278	-0.150084	-0.133952
ENST00000599564	-0.468031	0.124994	0.0389109	-0.111401	0.0344349	-0.0410069	-0.00935705	-0.0154901	-0.0578338	0.000323183	-0.191949	-0.090657	0.028563	0.0907252	0.101292	0.0677718	-0.100941	0.10252	-0.00318464	0.00104141	-0.0798303	0.0307231	-0.0145414	-0.0404199	0.0832263	0.0256706	0.0245181	-0.00125708	-0.0692842	-0.111412	-0.316407	-0.276054	0.324854	-0.15802	-0.047952	-0.198844	-0.0377266	0.0600758	-0.0776534	-0.346162	-0.31511	-0.429741	-0.256899	-0.344941	0.0191046	-0.170445	-0.0763937	-0.117884	-0.35609
ENST00000554581	-0.302665	0.217014	-0.0151105	0.012631	-0.0236388	-0.0164576	0.136145	0.064096	-0.162504	-0.222355	0.0468065	0.0858888	-0.190003	0.0905552	-0.0214275	-0.0177094	0.0320133	-0.00496783	0.207544	-0.00229009	-0.0655906	-0.0306627	0.0189252	-0.00888831	-0.0278968	0.000536399	0.00682338	0.131976	-0.0296563	-0.195991	-0.0200265	-0.0149843	0.373328	0.0990768	0.06105	-0.120531	-0.230405	-0.27363	0.00743856	-0.404119	-0.202441	-0.173597	-0.32092	-0.361114	0.072879	-0.269635	0.0512204	-0.166106	-0.562499
ENST00000406772	-0.595338	0.128933	0.207665	0.0859927	-0.149524	-0.0855795	-0.139558	-0.0913599	0.00970146	-0.00822724	0.209981	0.0253556	-0.225812	0.188054	0.0578016	0.0601702	0.0476698	0.000472689	-0.00621322	0.016669	-0.0266168	-0.0526696	-0.0609447	-0.0973496	-0.141326	-0.026869	-0.0351085	-0.186112	-0.189087	-0.0361356	-0.216264	-0.233853	0.140786	0.0403992	-0.119954	0.0023119	0.062424	-0.0424281	-0.151909	-0.00779119	-0.0814603	-0.028513	-0.448675	-0.298578	0.121484	0.0647837	-0.0201032	-0.232438	-0.0862107
ENST00000402844	-0.473593	0.00840356	-0.0366303	-0.0576889	-0.0220738	-0.155113	-0.0321087	0.267555	-0.0502867	0.0561364	0.166059	0.0302803	-0.139719	0.0195834	0.0494301	0.06265	-0.0776153	0.0222867	0.0294704	-0.0416898	0.0356369	0.0209827	-0.0717724	0.0221103	-0.0277864	-0.023031	-0.021601	-0.279921	-0.205228	-0.072252	-0.103339	-0.0631875	-0.0817667	-0.0830307	-0.015823	-0.051409	-0.0422079	-0.0671733	0.0819028	-0.00968016	-0.0960716	-0.0469239	-0.252762	-0.354137	0.122696	-0.273554	-0.109692	0.0909852	-0.114446
ENST00000380198	-0.541451	0.266197	0.0220131	-0.007785	0.0283173	-0.0185507	-0.0170101	0.0311886	-0.164473	0.0982108	0.111586	0.0303792	-0.150557	0.00542823	0.0587137	-0.00645387	-0.114713	-0.0453918	0.068571	0.0611744	-0.0499892	-0.0548686	-0.105758	-0.0673279	0.0260737	0.0456577	0.0548689	0.0687075	-0.230234	-0.126609	0.124422	0.061478	0.100758	0.169748	-0.215739	-0.285916	-0.165878	0.0359912	-0.109904	-0.0898619	-0.109312	-0.0231571	-0.204769	-0.460046	0.0438375	-0.170808	-0.114636	-0.154969	-0.0931606
ENST00000428216	-0.45736	0.0951542	0.0460275	-0.0448478	0.0702243	-0.0822352	0.157083	0.0185983	-0.168	-0.000977861	0.0212494	0.0602019	-0.0829107	-0.059753	0.137106	0.0550024	-0.090358	0.00750504	0.0217773	0.069752	-0.0307286	0.00609147	-0.119097	0.00293023	-0.0346984	0.0530965	0.0583874	0.103316	-0.371456	-0.0259019	-0.00825022	0.00715897	0.0184831	-0.16134	-0.151443	-0.0705293	-0.0222845	0.00406544	-0.114132	-0.138237	-0.163065	-0.211425	-0.347574	-0.426956	0.104079	-0.229822	-0.397907	0.0213937	-0.270707
ENST00000374656	-0.318836	0.303056	0.0443051	-0.0290091	0.0151283	-0.0143744	-0.100762	0.0180422	-0.222509	-0.0565227	0.138382	0.045512	-0.0910286	0.024358	-0.0388465	-0.0481725	-0.0969698	0.0286718	-0.00278237	-0.112101	0.0651567	-0.000679233	0.00361371	0.0407999	0.0432743	0.0274002	-0.019311	0.18002	0.0745826	-0.13913	0.00565246	0.108395	-0.139899	-0.122486	-0.0879565	0.0110022	-0.0360789	0.163287	0.0396685	-0.0631154	-0.117595	-0.132339	-0.734205	-0.398673	0.188485	-0.0188762	-0.11296	-0.261997	-0.251171
ENST00000373312	-0.180398	-0.0914431	0.199734	-0.0688333	-0.00734962	0.0293592	0.0464329	0.0124043	-0.0367846	0.0458659	0.0162594	-0.00647303	-0.0269588	0.0266602	-0.000930869	0.0489323	-0.0348683	0.0281527	0.0805013	0.0283368	-0.0253028	-0.0188475	0.0129877	0.00405466	0.0603429	0.10374	0.0839155	-0.00351855	0.0445164	-0.393217	-0.0317355	-0.010929	-0.0453034	-0.0849091	-0.235652	-0.0917265	-0.00403796	-0.0553296	-0.0619052	-0.130575	-0.201848	-0.15763	-0.552374	-0.0983915	0.140245	-0.0778412	0.142725	-0.168884	-0.275713
ENST00000411850	-0.196197	0.0279905	-0.169193	0.0827753	-0.00360414	-0.0862148	0.0531031	-0.00133984	-0.0698397	-0.0279689	0.196163	0.0618598	-0.184849	-0.0226179	0.083798	0.0897646	0.0933958	-0.0186521	-0.0181039	0.0676307	-0.00877288	0.0495169	-0.055561	0.000146447	0.094475	0.0661637	0.0120188	0.0899404	-0.0020782	-0.228009	0.0311647	0.0338174	0.0393378	-0.142225	-0.230316	-0.196511	-0.186716	-0.0393786	-0.0508526	-0.137961	-0.252771	-0.0873524	-0.490742	-0.417038	0.0720784	-0.0875767	-0.0532032	-0.23543	-0.2009
ENST00000266068	-0.54828	0.0625968	0.0660161	-0.00516447	0.022538	-0.12207	-0.00687878	0.220171	-0.00352175	-0.0333409	-0.029529	-0.030146	-0.160273	0.0606008	0.246379	0.0928471	-0.117715	0.113805	0.0348159	0.0496322	-0.0708591	-0.0068224	-0.078677	0.0411999	-0.0297659	0.147892	0.049027	0.244676	0.000822151	-0.155275	-0.0558011	-0.0852352	0.0743113	0.122031	-0.11253	-0.0108277	-0.122835	-0.0437984	-0.196998	-0.143116	-0.0904716	-0.192438	-0.47978	-0.444463	0.0427633	0.0386302	-0.279192	-0.301995	-0.325259
ENST00000367875	-0.467587	0.0539032	0.0149674	0.0585325	0.0586978	-0.015753	-0.0658053	0.0500282	-0.303883	-0.156945	-0.00428162	0.0434517	-0.260089	-0.0320069	0.0393288	0.0284861	-0.0386573	-0.00624616	0.0584848	0.0741116	-0.00442001	0.106706	-0.0892002	-0.0137036	0.0334822	0.00219415	0.00643488	-0.0160855	0.138853	-0.249087	-0.0653878	-0.0738882	0.024834	-0.152098	-0.021579	-0.0110898	0.0509691	-0.106854	-0.13106	-0.0574709	-0.0689774	-0.0643508	-0.514757	-0.593252	0.0372091	0.0263021	-0.35957	-0.0972609	-0.291851
ENST00000333762	-0.38189	-0.0867656	0.0376902	0.183263	0.0807398	0.0387832	0.0277037	-0.00638617	-0.0393269	-0.0252867	0.0282916	0.103455	-0.0618529	-0.0985781	0.114843	0.0621032	-0.021719	-0.0648216	0.0196179	0.0484799	-0.00213721	0.0245971	-0.039748	-0.0167261	-0.0191769	0.0425215	0.0384286	0.00952185	-0.0602793	-0.0406524	-0.00686881	-0.012217	-0.0981518	-0.159782	-0.0704897	0.0257481	-0.0487864	-0.01008	-0.0806335	-0.0576938	-0.0928683	-0.0712663	-0.266373	-0.419475	-0.0631808	-0.0609495	-0.0664174	-0.110189	-0.332253
ENST00000407418	-0.333027	-0.117169	0.0177195	0.0423766	-0.0947407	-0.0962393	-0.0922969	-0.00253935	-0.0273161	-0.0221101	0.0153046	0.0231536	-0.114632	0.0456232	0.0576531	0.0278021	0.089036	-0.0114478	0.028981	0.0156428	-0.0667731	0.00904487	-0.0466494	-0.0401199	0.0244685	0.078915	0.0569948	-0.142044	0.0661418	-0.111872	-0.0137997	0.0162789	-0.00686305	-0.169192	-0.0517677	0.011732	-0.0513933	0.0723348	-0.0794096	-0.0824699	-0.179356	-0.0811549	-0.426115	-0.44422	0.0138426	-0.195799	-0.304144	-0.0166061	-0.365476
ENST00000372422	-0.346714	-0.152554	-0.0742611	0.0597772	0.0487759	-0.0639395	-0.0210148	-0.0408079	0.0261095	-0.0393062	0.0771414	0.0286122	0.00161103	0.0838694	0.104769	0.0294209	-0.0031345	0.0295234	0.107596	0.043128	-0.0385652	-0.0841957	-0.0708485	-0.0228672	-0.0681421	-0.0556684	-0.0108458	-0.0418019	-0.0992295	-0.204613	-0.129974	-0.114354	-0.221013	-0.173101	0.117759	-0.270301	0.0758521	-0.236863	-0.122361	-0.00365178	-0.0877125	-0.0280803	-0.0341825	-0.589286	0.238756	-0.0309371	-0.256877	-0.454513	-0.277816
ENST00000528838	-0.272948	-0.275598	-0.126553	0.0276753	0.00144078	-0.150535	-0.0213842	-0.00909656	-0.0886705	-0.0338246	0.0106112	0.0757331	0.0709569	0.0938675	0.143079	0.0498023	0.0134798	-0.000272799	-0.0336696	0.0765799	-0.0145923	0.0237737	-0.0363573	-0.0304315	-0.0562726	0.00193895	-0.0268233	0.0620768	0.0135703	-0.318853	0.106631	0.0984364	-0.0925159	-0.0477973	-0.0148695	-0.0949941	0.106834	0.0596977	-0.0459432	-0.000629321	-0.139625	-0.0367736	-0.343894	-0.471206	0.0675995	-0.16593	-0.0758905	-0.38088	-0.377483
ENST00000247956	-0.47462	-0.0299825	-0.0670366	-0.0866054	0.0112266	-0.00134603	-0.0615511	-0.0522838	0.0567139	-0.0570895	-0.0319775	0.0390224	0.109894	0.153332	-0.0280073	-0.00174187	-0.0340276	-0.0268574	0.0689934	0.058371	-0.121116	-0.132447	-0.0501626	0.0558293	0.0121321	0.0117359	0.00181691	0.0318712	-0.0906327	-0.171726	-0.101608	-0.0840919	-0.0290691	-0.131048	-0.152623	-0.163851	0.104359	-0.0161359	-0.00733402	0.196006	-0.240059	-0.104158	-0.242377	-0.301067	0.0606919	-0.208399	-0.11935	-0.417746	-0.267446
ENST00000367142	-0.273168	-0.19585	-0.0535128	0.0871491	-0.0336698	-0.0490568	-0.0899276	-0.0406654	-0.0470961	-0.00394851	0.0726426	-0.0436003	-0.0133276	0.121967	0.0229821	0.0281271	-0.0340391	-0.0626533	0.0346183	0.0547357	-0.00658921	-0.0192693	-0.0498539	-0.0318488	0.0319494	0.018255	0.00497464	0.0045414	-0.162666	-0.128943	-0.0136065	-0.0149041	-0.0181708	-0.112423	-0.18852	-0.144455	0.0779953	-0.0813601	0.0173389	-0.0287183	-0.132877	-0.0543598	-0.144043	-0.287704	-0.207233	-0.181533	-0.0404084	-0.3941	-0.367457
ENST00000287169	-0.589094	0.257074	-0.369463	0.0573645	-0.0970514	-0.104249	-0.0596779	0.0435429	0.0153225	0.22079	-0.140075	-0.0397729	0.0801585	0.106276	0.00196148	0.04948	0.020496	-0.0438763	0.0730841	0.00723169	-0.0381393	-0.0709914	-0.123087	-0.126184	-0.0216174	-0.0191812	-0.026116	0.0713331	0.0797097	-0.142639	-0.0631522	-0.0865258	-0.161389	0.156662	-0.0307654	-0.238957	0.152095	0.055097	0.115493	-0.127594	-0.029126	-0.130052	-0.415456	-0.351051	-0.000662255	-0.0429898	0.0760861	-0.476413	-0.167398
ENST00000314167	-0.507983	0.137872	-0.143513	0.0195152	-0.000727671	-0.0132805	-0.0709717	-0.015092	-0.0038331	-0.0392481	-0.00234391	-0.159028	0.120209	-0.0627729	0.0566744	0.0267209	-0.0433026	-0.00495664	0.0364862	0.0350136	0.00282975	0.0703487	-0.0426254	-0.00928991	-0.0311844	0.0215805	-0.0146477	-0.118895	0.370466	-0.187769	-0.0451099	-0.0493135	-0.0527478	-0.184749	-0.270533	-0.386015	-0.155945	0.163185	0.0899885	-0.0302549	-0.0340753	-0.0734317	-0.0765565	-0.201822	0.00508225	-0.207341	-0.147389	-0.552172	-0.292335
ENST00000376663	-0.358124	0.351205	-0.0599929	0.0552069	0.120203	0.0215615	-0.0945468	-0.0357869	-0.24083	-0.171657	-0.0881821	0.0673977	0.00279658	-0.000265579	-0.0520637	0.0116076	0.0142553	-0.0484048	0.0875029	-0.0199031	-0.0214135	-0.0754751	-0.00712947	0.0219027	0.103349	0.0569865	-0.0387162	-0.0981082	-0.0715348	-0.416836	0.179786	0.189073	0.134886	-0.224145	0.106213	-0.277766	-0.153579	-0.0490589	0.00861938	-0.0812155	-0.111347	-0.110507	-0.0562023	-0.377779	-0.0146712	-0.0661766	-0.149661	-0.265024	-0.155629
ENST00000440859	-0.219206	0.230414	-0.20615	0.221398	-0.133146	0.0346938	-0.0568693	0.128862	-0.188308	-0.065375	-0.0336106	0.0372589	-0.0636643	0.0794086	0.061462	-0.0875863	0.00550622	0.090347	-0.0525734	0.00174307	-0.0828247	-0.0225372	-0.0945388	-0.00701254	-0.0930098	-0.00176993	-0.0497442	-0.133563	-0.0666809	-0.206485	0.242267	0.239803	0.0408934	0.00710149	-0.187935	-0.183129	0.0400542	0.0429453	0.118428	-0.105535	-0.0297167	-0.110909	-0.129946	-0.0828031	0.120031	-0.224699	0.0714393	-0.173318	-0.193697
ENST00000324096	-0.211364	0.278706	-0.135448	0.0752906	-0.0596003	0.00440622	-0.0508962	-0.0307934	-0.0518505	0.00968242	-0.199195	-0.209779	0.0835298	-0.0216005	-0.0122288	-0.0226213	-0.0065968	0.0172933	0.0103354	-0.0185851	-0.0286355	0.0311285	-0.00592104	0.00680914	-0.0538977	-0.0381212	-0.00104621	-0.484942	-0.168449	-0.235585	0.11884	0.16937	-0.0778987	-0.136593	-0.224982	-0.230544	-0.0916242	-0.0813528	0.213151	-0.105747	-0.237429	-0.130385	-0.238224	-0.338548	-0.0388461	-0.0190916	-0.175266	-0.194992	-0.230288
ENST00000256495	-0.313931	-0.135418	-0.315143	0.045681	0.082096	0.008145	-0.0132549	-0.000135355	-0.0249362	-0.163342	0.0863817	-0.0769593	0.0387141	0.0970551	0.0132531	0.0472902	0.0554176	-0.0144761	0.0887379	0.0149021	0.00570806	0.0735895	-0.046216	0.00964575	0.075711	0.0410219	-0.00691539	-0.115194	-0.0209388	-0.0231306	0.0707592	0.123544	0.200599	-0.152754	-0.219413	-0.207845	-0.198727	-0.101591	0.0455096	-0.0546084	0.105528	0.145314	-0.371959	-0.396067	0.117579	-0.29464	0.318575	-0.364732	-0.247058
ENST00000558939	-0.367782	-0.190971	-0.207594	0.0377455	-0.0275852	-0.0694711	0.0212031	-0.0850671	-0.0233001	-0.131279	0.179235	0.0393318	0.0455799	0.141248	0.0510767	0.066286	0.0442011	0.0753877	0.0411754	0.0235138	-0.0205026	-0.0340876	-0.0593963	0.0273443	0.0379067	-0.0170812	-0.00588258	-0.0645569	0.0553048	-0.19274	0.23892	0.258222	-0.0497703	-0.219686	-0.160176	-0.0859912	0.0324676	0.0365749	-0.0699831	-0.0511769	-0.0105074	0.0267588	-0.205583	-0.292878	-0.0198473	0.10708	-0.0723487	-0.139865	-0.0229879
ENST00000543897	-0.329786	0.0259582	-0.286701	0.176213	0.0309184	-0.00506275	-0.00192119	-0.137285	0.0157917	0.00962566	0.128697	-0.170026	-0.0155022	0.0281153	-0.0162869	0.12558	0.14363	0.040832	-0.0643639	0.0024962	-0.0860512	-0.0665934	-0.0324202	-0.0252779	-0.0231334	-0.00230598	0.0449733	-0.130027	0.115472	0.143039	0.286365	0.291185	0.0546467	0.181067	0.0440242	0.0220132	-0.175437	0.0170145	0.012858	-0.0886434	-0.0441435	-0.0448137	-0.26713	-0.165395	-0.0441927	0.133923	0.0380959	-0.199213	0.0286498
ENST00000257963	-0.733024	-0.179228	-0.0576089	-0.132651	0.0611902	0.00227492	-0.0594008	0.0899767	0.0203218	-0.0263717	0.129679	0.000956736	0.0131036	-0.0253274	0.00131355	0.0169143	-0.0701801	-0.0727869	0.0309527	-0.101507	-0.0605379	0.0364738	0.118783	0.0546235	0.0202027	0.0772521	0.0178249	0.0174013	0.0390545	-0.222266	0.00598547	-0.00107718	-0.106298	0.29084	-0.244125	0.438321	-0.330603	-0.0150049	-0.0771918	-0.200091	-0.123713	-0.116618	-0.277941	-0.218904	-0.0939951	-0.0734211	-0.159822	-0.428459	-0.244143
ENST00000264198	-0.604691	-0.0786743	-0.097136	0.0934914	-0.120056	-0.0231672	0.039112	0.0411523	0.0595048	-0.137566	-0.0466873	-0.0101125	-0.278642	-0.093993	0.00305457	0.0207512	-0.0269947	0.0703153	0.0816716	0.00160005	-0.0455295	-0.011271	0.00393727	0.0217759	-0.044964	0.0119153	0.0193094	-0.130031	-0.0431541	-0.0354379	-0.136269	-0.114481	-0.00305653	0.0263999	-0.302597	0.083681	-0.389201	-0.0760902	0.0083925	-0.0128729	0.0108584	0.0323548	-0.0624978	0.235495	-0.0482872	-0.121897	0.0278325	-0.508939	-0.185025
ENST00000396920	-0.500117	-0.290231	0.0867357	0.218833	0.0559685	0.052496	0.130764	0.0523351	-0.103009	-0.164527	-0.0294206	-0.107774	0.096817	0.0234117	0.0085251	-0.064614	-0.082269	0.0295591	0.00469961	0.0148891	0.0461036	-0.0891192	0.070832	-0.0798472	0.0564628	0.0461869	-0.0186598	-0.133008	0.136456	0.0192365	-0.103849	-0.107866	-0.117318	-0.0563233	-0.122093	0.141513	-0.33103	-0.217664	-0.234021	0.122001	-0.0810585	0.0516786	-0.0557498	-0.252311	0.0312945	0.0611629	-0.0165433	-0.345912	-0.545834
ENST00000314787	-0.209385	-0.0781747	0.00219411	0.153393	0.194788	0.217255	-0.186437	-0.0734323	-0.0537561	0.0153083	-0.128896	0.11079	-0.0264195	-0.128641	-0.144664	-0.142917	0.0471221	-0.107385	-0.0114661	-0.0448409	-0.0459711	-0.0282313	-0.002584	-0.00689161	0.0795567	0.0511456	0.14951	-0.126132	0.0400522	-0.256076	-0.140764	-0.156717	0.015028	-0.188677	-0.440064	0.102974	-0.275326	-0.0418382	-0.214272	-0.00124813	-0.0468095	0.000484441	-0.27822	-0.199127	-0.0326242	-0.2736	-0.216404	-0.496594	-0.555544
ENST00000302243	-0.219171	-0.0974553	-0.00779987	-0.0783713	-0.0510686	-0.0428231	0.00121126	0.171517	-0.0962931	-0.0143955	0.138481	0.159718	-0.088224	0.065498	-0.0453382	0.0160621	0.0114819	0.0123292	0.0156904	0.0272302	-0.00344017	-0.018529	0.00351579	-0.0260273	0.0639146	-0.0346416	-9.47e-05	-0.145214	-0.167717	-0.119851	0.0144574	0.0183292	-0.142891	-0.221023	-0.151554	0.201994	-0.0854861	0.0661117	-0.0898536	-0.00307796	-0.0310262	0.0346002	-0.187347	-0.394993	0.0566783	-0.16019	-0.13023	-0.246584	-0.343594
ENST00000394965	-0.303278	-0.25178	-0.0814583	0.0211047	0.0108927	-0.0494446	-0.0166939	0.000810068	0.0367074	-0.105372	0.119932	0.0127375	-0.0712741	-0.0310293	0.0222218	0.00808911	-0.00592079	0.0127535	0.045747	0.00555102	-0.0479939	0.0285495	0.0211065	0.0601056	0.0171427	-0.0101068	-0.00286944	-0.0816679	-0.048722	-0.0809099	0.0335767	0.0171957	-0.2185	-0.311742	-0.166994	0.198066	-0.105627	-0.0096183	-0.136527	-0.121595	-0.0401794	-0.0680307	0.108835	-0.33236	0.0164713	-0.0745508	-0.0555328	-0.283662	-0.255962
ENST00000581486	-0.352779	-0.177649	0.0410291	0.0785498	-0.0313851	-0.0112779	0.00370013	0.0231443	0.0290684	-0.030461	0.0845927	-0.0379632	-0.0559643	0.0622026	-0.0113988	-0.0311636	0.0357458	-0.0593509	0.00100319	0.0324623	-0.00593412	0.00637206	0.0156949	-0.0268806	0.0127295	0.00510748	0.00885331	-0.0408187	-0.0753934	-0.113051	-0.137074	-0.152711	-0.0521597	-0.295287	-0.179393	0.139759	-0.0488292	-0.0311929	-0.0595731	-0.142564	-0.00845626	-0.105621	-0.159037	-0.384117	0.147957	-0.234004	-0.139293	-0.244887	-0.298324
ENST00000618229	-0.310016	-0.199674	-0.124349	-0.080223	0.157219	0.121091	0.0199887	0.0510269	-0.0229617	-0.00464065	-0.0744992	-0.0373474	-0.00642037	-0.0473071	-0.0428098	-0.0507061	0.0182801	-0.0678742	0.112818	0.011756	-0.0420658	-0.00271277	0.0233987	0.00903315	0.0789422	0.0373934	-0.0174642	-0.168342	-0.13941	-0.241792	-0.0498245	-0.0398834	-0.0936104	-0.33091	-0.101259	-0.134787	-0.0547473	-0.125264	-0.0381346	-0.027631	-0.112641	-0.0640319	-0.387488	-0.20517	0.3104	-0.198875	-0.127329	-0.087652	-0.293407
ENST00000393841	-0.33609	-0.35283	-0.0130046	-0.110342	0.00895079	-0.0426942	0.0366102	-0.00154939	-0.100917	-0.0499041	-0.0561172	0.0511692	0.0303488	0.0469793	0.0913429	0.00814928	0.0460193	-0.00622824	0.0620495	-0.0172094	0.0234038	0.00422984	0.0110016	0.0703927	0.00623897	-0.0132976	0.0364131	0.0252868	-0.265796	-0.157308	-0.0577305	-0.0349555	-0.107179	-0.368418	-0.22774	-0.0525538	-0.129592	-0.0853439	-0.220112	-0.0613651	-0.150575	-0.0921854	-0.145422	-0.215692	0.0836204	-0.141084	-0.101136	-0.303944	-0.421103
ENST00000578681	-0.497058	-0.115375	-0.0333	0.0573726	0.0259094	0.0148303	0.00321317	0.0274112	-0.0345691	-0.0381081	0.0367477	-0.0158455	-0.111239	0.0534013	-0.055719	0.00426228	-0.00961285	0.0284497	-0.00994069	0.00110422	-0.031907	-0.0188631	-0.0158421	0.0417717	0.0396233	-0.0158046	-0.00359249	0.110881	0.0251906	-0.0841668	-0.0476276	-0.0790488	-0.201153	-0.205794	-0.291621	0.0663364	0.0322144	0.0189259	-0.111889	-0.116797	-0.134732	-0.0950902	-0.11379	-0.164411	0.028258	-0.0751842	-0.202227	-0.212883	-0.135574
ENST00000534797	-0.537134	-0.0745868	-0.0288644	0.0366989	0.0301918	0.003315	0.0295417	0.00453893	0.0855914	-0.0675076	0.00675773	-0.00486783	0.0477849	0.116342	-0.0180764	-0.00812658	0.0422266	-0.0488087	0.0459111	0.0023677	-0.0194229	0.0142349	0.00331224	0.0294713	-0.0280993	-0.0823027	-0.0174629	0.0767694	0.0622609	0.0606887	-0.0497196	-0.0492786	-0.0669686	-0.211582	-0.0854377	-0.0672316	0.0168729	-0.0538058	-0.0101873	-0.0226117	-0.218998	-0.048728	-0.282223	-0.210347	0.138615	-0.097018	-0.109496	-0.219166	-0.245969
ENST00000215832	-0.568908	-0.0693675	-0.0988299	-0.047767	0.00431805	-0.0279501	-0.0103666	-0.0295229	-0.0171192	-0.135214	-0.0493742	0.0262623	-0.0136471	0.024349	-0.0118556	-0.0275443	0.0195181	-0.034149	0.0381797	0.0654234	-0.0199815	0.0035256	0.0590063	0.0221937	0.020641	-0.0680997	-0.0259672	-0.104995	-0.0287417	0.0661892	-0.119267	-0.14321	0.0805798	-0.214593	-0.122474	0.0246966	-0.0401441	-0.00617173	-0.05527	-0.0576389	-0.11568	-0.0459974	-0.139334	-0.444095	-0.12969	-0.215574	-0.0844347	-0.111634	-0.10356
ENST00000394391	-0.438607	0.0511386	-0.0646051	0.0378718	0.0381584	-0.0245527	0.020856	-0.099392	-0.0333549	-0.056771	0.0124347	0.0237775	0.0831585	0.0672327	0.00306113	0.0290647	0.00600409	0.0761249	0.0559892	-0.0472146	0.0134545	0.103712	-0.00208978	-0.000224875	0.0831308	0.0125352	-0.00308857	-0.0777592	-0.0669004	-0.0475502	-0.0215625	-0.0323073	-0.0432758	-0.331902	-0.127481	0.00674634	-0.0394902	-0.0429457	-0.0728436	-0.0874265	-0.0783958	-0.0653023	-0.0493039	-0.21714	-0.0412226	-0.123052	-0.0741787	-0.155292	-0.342033
ENST00000394275	-0.692675	-0.00781608	0.0307919	-0.00945292	0.0305317	0.00623355	0.0117799	-0.00269001	-0.0922635	0.0545405	-0.014564	0.00949689	-0.0741711	0.0302816	-0.0264834	0.0389081	-0.0387241	0.034104	0.00043378	0.0125274	0.00673017	-0.040865	-0.00277316	-0.00757279	0.0443916	-0.00841126	-0.0579011	-0.0517654	-0.144284	-0.0311183	-0.102198	-0.141091	-0.00390701	-0.185847	-0.129674	0.108781	-0.0642182	-0.064667	-0.01562	-0.0955349	-0.0155607	-0.0487658	-0.0600912	-0.196409	-0.0350635	-0.0379864	-0.0524553	-0.159958	-0.21305
ENST00000279068	-0.653299	-0.106014	-0.143606	0.027291	-0.00781115	-0.0275047	0.0818489	0.101565	-0.0392301	-0.0283304	0.131817	0.18143	0.0936317	0.0374614	0.0527461	0.0236111	-0.0251372	-0.0721102	0.077866	0.0108335	-0.00897327	0.0827221	0.0138919	0.0336968	0.0338039	0.0733091	0.00928283	-0.00216255	-0.133203	-0.201673	-0.141228	-0.132606	-0.0699839	-0.168096	-0.116653	0.0118869	-0.0832842	0.025501	-0.178144	-0.178114	-0.364496	-0.329715	-0.338571	-0.362721	-0.0205842	-0.278942	-0.15092	-0.167139	-0.288287
ENST00000373247	-0.623425	-0.119556	-0.0862425	0.155376	-0.0627167	-0.0208442	-0.0796263	0.027478	-0.00881077	0.0253095	0.101471	0.0058841	-0.129301	-0.047684	0.0665269	0.0435646	-0.0981708	-0.0152058	0.0263697	0.0308047	0.0452885	0.0138303	-0.0334992	0.0209655	-0.0547304	0.0203829	0.0489783	0.0148647	0.0859267	-0.104943	-0.0820698	-0.06194	0.0600954	-0.297977	-0.168594	0.0115763	-0.101939	-0.0696653	-0.115237	-0.212372	-0.207685	-0.15636	-0.136811	-0.486604	-0.0255893	-0.181953	-0.281487	-0.309894	-0.218575
ENST00000537841	-0.489695	-0.122578	-0.065595	-0.0657897	0.0248555	0.0011241	-0.020915	-0.00484247	-0.108872	0.18465	-0.219096	-0.10384	0.0176315	0.0628714	-0.00888029	-0.131835	-0.100463	0.115222	0.0406692	-0.000639557	-0.0509376	-0.0141473	-0.014193	-0.0141803	0.0294088	-0.0845068	-0.0354926	-0.0930249	-0.0758975	-0.387943	0.0807643	0.04167	-0.239341	0.040268	-0.0544333	0.141941	-0.075349	-0.0405379	-0.0898591	-0.042684	-0.0882855	-0.118666	-0.442462	-0.326522	0.0477855	-0.190822	-0.1975	-0.0460148	-0.35799
ENST00000339486	-0.55068	0.0771573	-0.0680911	0.029023	-0.0419082	0.0491518	0.063774	-0.0708086	-0.0335642	0.0258328	-0.00981533	-0.0944657	-0.128167	0.0635844	-0.050026	-0.00840625	-0.00244735	-0.0425154	0.0878056	0.0259707	-0.0412285	-0.0222035	-0.0260295	-0.0917891	-0.0121112	0.0209529	0.038695	-0.0120041	-0.0532128	-0.210817	-0.0265044	-0.0186095	-0.335265	-0.248472	-0.148517	-0.135304	-0.014745	-0.153181	-0.124416	-0.086773	-0.151773	-0.111875	0.00584186	-0.163946	-0.210109	-0.0985865	-0.0831282	-0.182821	-0.396317
ENST00000415259	-0.573403	-0.043164	-0.24497	0.0364564	0.106455	0.143659	0.0934395	0.00956323	-0.0641014	-0.0650447	0.0287178	-0.135718	-0.0971316	-0.0508542	-0.0159085	-0.00483958	-0.0741575	-0.027969	-0.0158306	0.0590216	-0.0585524	-0.0220665	0.0700566	0.144215	0.0349778	0.0706053	0.00435846	-0.0533871	-0.231853	-0.233878	-0.0597688	-0.0421401	-0.292511	0.0281459	-0.139865	-0.00926156	-0.226473	-0.0865114	-0.138111	-0.106522	-0.150975	-0.085466	-0.172537	-0.109413	0.0993697	-0.315015	-0.0925618	-0.267529	-0.388381
ENST00000299518	-0.570704	-0.186782	-0.0357982	-0.0430593	-0.0440512	-0.0647305	0.0651436	0.012549	-0.0999101	0.0110859	-0.106582	-0.0681404	-0.0356	0.00734332	-0.017688	0.00246948	-0.0673636	-0.00477587	0.0481964	0.0440441	0.00675941	-0.0135791	0.0280229	0.0492671	-0.043188	0.0298242	-0.036485	-0.0940577	-0.0910139	-0.272139	-0.202897	-0.173776	-0.345046	-0.0849704	-0.18206	0.0192974	-0.176339	0.0381308	-0.183933	-0.122255	-0.132241	-0.112969	-0.156137	-0.297854	-0.000581206	-0.229942	-0.192236	-0.214087	-0.29305
ENST00000259953	-0.855863	-0.201564	-0.177201	-0.0222699	0.0354225	0.0866254	0.0494769	-0.0786098	-0.0883213	0.0245105	-0.0684588	-0.0178865	-0.129831	0.0489178	0.0539983	-0.195701	0.124359	-0.0713843	-0.0157402	0.0100543	-0.00772746	-0.0399181	-0.0363108	0.0438572	0.0179369	-0.0208305	-0.155445	0.0230544	-0.1224	-0.2512	-0.248652	-0.241803	0.0984278	-0.128537	-0.0297652	-0.388349	0.0705925	-0.179351	-0.349054	-0.0989138	-0.0927042	-0.0638689	-0.278712	-0.404558	0.137021	-0.114093	-0.110998	-0.25226	-0.289742
ENST00000258739	-0.756188	0.0918655	0.0344617	-0.0405403	-0.125204	-0.104572	0.0406582	-0.0835058	-0.153455	-0.0700168	-0.0441162	-0.0131167	-0.0833481	-0.0150169	0.0984219	0.012195	0.0623273	-0.0201303	0.036643	-0.00119341	-0.0151101	-0.00968774	-0.0861792	0.0526501	-0.143438	-0.0741918	0.00548145	-0.0288725	-0.413791	-0.235035	-0.118942	-0.100207	-0.214432	-0.221162	-0.0712796	-0.0141812	-0.185132	-0.294775	-0.204323	-0.0888358	-0.248253	-0.147181	-0.154388	-0.485822	-0.192364	-0.283469	-0.0933756	-0.183606	-0.130323
ENST00000170447	-0.579745	-0.14695	-0.0546089	-0.0289424	0.0733231	0.0318524	-0.196083	-0.0140767	0.0559018	-0.0643875	-0.158815	0.0328486	0.0892831	0.0706271	-0.00507698	-0.0405483	-0.0698584	-0.139936	0.0775165	0.0274803	-0.103667	0.0828858	0.0476359	0.0471756	-0.0100024	0.0437303	-0.0337861	-0.178852	-0.301303	-0.275938	-0.281201	-0.265323	-0.319026	-0.015448	-0.105287	-0.0643325	-0.130671	0.0669526	-0.214729	-0.0872468	-0.227742	-0.134357	-0.165586	-0.343854	-0.234978	-0.165248	0.0144515	-0.306859	-0.212259
ENST00000356853	-0.876607	-0.0685031	0.189023	-0.00803858	-0.00747377	0.025652	-0.0782604	-0.121202	-0.187807	-0.15988	0.0320882	-0.0101107	0.0541091	-0.0560492	0.0143161	0.00709878	-0.0276779	-0.109365	0.0684441	-0.0451743	-0.00877623	-0.0461738	0.0170561	-0.0726279	0.213942	0.0252047	0.101012	-0.146847	-0.18204	-0.15569	-0.214146	-0.203903	-0.0681743	-0.0182168	-0.182692	-0.0977578	-0.134235	-0.0405546	-0.170008	-0.078052	-0.0515173	0.00174325	-0.01835	-0.201458	-0.0949628	-0.118741	-0.00942738	-0.351432	-0.118657
ENST00000395884	-0.746189	-0.0974191	0.0156732	0.0499711	0.00740115	-0.182514	0.0573311	0.00895244	-0.0155734	0.146585	0.0153962	0.0370086	-0.0628813	-0.0520511	0.157603	0.0582986	0.0313992	0.0665065	0.0421169	-0.00462616	-0.00153517	0.0167997	0.0152575	0.0116549	-0.0172864	-0.112756	-0.0605783	-0.0562158	-0.267849	-0.249581	-0.210122	-0.214446	-0.208829	-0.0709379	-0.253432	0.0129428	-0.0834629	-0.0244282	-0.181732	-0.178232	-0.156954	-0.111675	-0.0155064	-0.179893	0.0875586	0.0632378	-0.0616934	-0.149395	-0.166985
ENST00000319770	-0.451969	0.156537	0.0955814	0.0775956	0.0278153	-0.0435397	-0.0412547	0.0412603	-0.155446	-0.0746585	0.00810924	0.0698385	0.0179284	-0.029249	0.0702584	0.0724783	-0.0677466	-0.0288449	0.0275059	0.0811513	-0.121525	-0.0533115	-0.00925909	-0.0372893	-0.0537235	-0.0407415	-0.0289373	-0.0432297	-0.142245	-0.177322	0.0441244	-0.0109195	-0.0134148	0.181124	-0.106045	0.054151	-0.0374392	0.0978077	-0.108981	-0.0309247	-0.136336	-0.0862968	-0.185738	-0.153897	-0.0673685	-0.160347	-0.08806	-0.445232	-0.289767
ENST00000332118	-0.247706	-0.0382704	-0.0279903	0.0418882	-0.0293226	-0.0407437	-0.00534849	-0.00860307	-0.00841725	-0.0222631	0.0571205	0.137692	-0.10811	0.0216461	0.0442722	0.0480715	-0.0367496	0.0841831	0.0687372	0.0415447	-0.0508049	-0.0372668	-0.0452562	-0.0413424	-0.00202128	0.0329364	0.00738327	-0.2055	-0.273528	-0.317056	-0.100784	-0.130136	-0.0665888	-0.0584947	-0.320643	0.0139022	-0.170585	-0.00198041	-0.0948431	-0.12329	-0.0836022	-0.0787486	-0.180771	-0.0997062	-0.185525	-0.284685	-0.071789	-0.335834	-0.354759
ENST00000393119	-0.469163	0.0559575	-0.114577	-0.0333304	-0.00422034	-0.0792625	0.0498301	0.128617	0.0341221	-0.0286358	0.0457996	0.148775	-0.0523972	0.0809198	0.0909179	0.0239178	0.0351604	-0.0373423	-0.00819143	0.0644161	-0.0240838	-0.0320592	-0.134024	0.0354179	-0.0191142	-0.0408558	-0.0105312	-0.089421	-0.283322	-0.363326	-0.0677355	-0.0152085	-0.0750231	-0.0206702	-0.049251	-0.135986	-0.146295	0.0598586	-0.195765	-0.119761	-0.0584884	-0.102904	-0.311434	-0.203448	-0.0750496	-0.174475	-0.0791611	-0.254143	-0.365776
ENST00000253458	-0.290601	-0.0083195	-0.12917	-0.163742	-0.0404529	-0.0705554	0.00401459	0.0114475	-0.031245	-0.0426735	-0.132585	-0.0149142	0.0547471	0.0157633	0.0504343	0.00727749	-0.0534665	-0.00766388	0.0130558	0.0441658	-0.0139115	-0.00297111	0.0517379	-0.0818576	-0.00446862	-0.0805436	-0.0424268	-0.075442	-0.20485	-0.0323565	-0.139742	-0.0894933	-0.127244	0.0688885	-0.118115	0.2817	-0.088536	-0.0663176	-0.0611061	-0.256904	-0.0247103	-0.104117	-0.197665	-0.214534	-0.121846	-0.0384384	-0.116642	-0.233161	-0.15456
ENST00000262644	-0.492786	0.0111762	-0.0555149	-0.160904	-0.0608698	0.0407968	-0.0858589	-0.0632168	-0.0102217	-0.105121	-0.158768	0.0124092	0.141387	0.00955171	-0.0578481	-0.0547233	-0.0585983	-0.0690205	0.0102284	0.0120335	-0.00565618	0.0842766	-0.043527	-0.00407127	-0.0538417	-0.0201826	0.0424012	-0.167325	-0.339668	-0.165247	-0.0781464	-0.0905355	0.0595166	-0.0441118	0.0458324	0.11585	-0.086667	-0.00522264	-0.180088	-0.0637259	-0.128124	-0.0493212	-0.220802	-0.439816	-0.204648	-0.136092	-0.178342	-0.36573	-0.260079
ENST00000336737	-0.435404	-0.0152613	0.0363663	-0.0385051	-0.0257349	-0.0504916	-0.131898	-0.0498987	-0.0526116	-0.0589197	0.0913219	-0.0512244	-0.0599494	-0.0434411	0.0435612	0.0405191	-0.0699555	-0.0157577	0.0643862	-0.0198787	-0.0394249	-0.011217	0.0104657	-0.0003942	0.0175463	-0.0637551	-0.0250522	-0.259275	-0.325161	-0.242682	0.0321719	0.0436918	-0.0894603	0.0267114	-0.186725	0.045094	-0.211363	0.0400801	-0.130654	-0.0813495	-0.0962557	-0.00211688	-0.28406	-0.284787	-0.325227	-0.214032	-0.10628	-0.0360138	-0.0179539
ENST00000343818	-0.445587	0.089196	-0.104761	-0.0214691	-0.0145751	0.0116802	0.09119	-0.00597623	0.0820988	-0.0777154	-0.0260181	-0.0872209	-0.036605	0.0231068	-0.0122625	0.0277569	-0.0623343	-0.0587192	0.0520288	0.0260161	-0.0123425	-0.0393248	0.0205424	0.00080516	-0.0227361	-0.00892248	0.0308537	-0.129821	-0.234436	-0.123825	-0.126609	-0.131839	0.0117175	-0.0555543	-0.0987053	-0.0539254	-0.0614414	-0.0590966	-0.225075	-0.0710963	-0.178333	-0.0717057	-0.143727	-0.323118	-0.128274	-0.12791	-0.112781	-0.100198	-0.176762
ENST00000432920	-0.318989	0.0344696	-0.0115674	0.00308246	0.0124248	-0.0406147	0.0463158	-0.0185566	0.0179048	-0.0513209	0.0329996	-0.0201715	0.0398452	-0.0832128	0.0285613	0.0202717	-0.0285525	0.0148687	0.0299848	0.0276767	-0.0165008	-0.0092463	-0.000504629	0.0231726	0.00511739	-0.0242315	0.0218913	-0.0682705	-0.144061	-0.0845084	-0.0920097	-0.0855087	-0.100996	-0.0406564	-0.0446302	0.0138568	-0.0376646	-0.0627798	-0.0693797	-0.0686668	-0.127339	-0.0962385	-0.169382	-0.145531	-0.0922899	-0.0805368	-0.0437782	-0.0834135	-0.0921312
ENST00000360003	-0.179196	0.110131	-0.0312249	-0.0218288	0.00585386	-0.0365106	0.0425984	0.034548	0.0214065	-0.045725	0.0674487	-0.0128264	-0.0428997	0.00821811	0.00559122	-0.00429464	-0.00256392	0.0269817	0.0355094	-0.0137056	-0.0729851	-0.00891967	0.00223688	0.0147167	0.0595069	-0.00902073	-0.0614051	-0.106647	-0.090154	-0.127118	-0.038111	-0.0501044	-0.0921594	-0.160353	-0.118654	-0.0514395	-0.0608116	-0.0484187	0.0086604	-0.144567	-0.100527	-0.0880296	-0.158574	-0.32351	-0.200482	-0.133997	-0.012961	-0.149384	-0.0437901
ENST00000317040	-0.251797	0.0473112	-0.325063	-0.0511449	0.0947	-0.0195465	-0.0289299	0.059683	-0.0777485	0.012614	0.00645844	0.0733393	-0.260036	-0.1341	0.0578002	0.0123887	-0.0994984	-0.0394511	0.032199	-0.0217492	-0.0462599	-0.0918802	0.00660462	-0.000595269	0.0350821	-0.0114206	-0.0209923	-0.0962527	-0.158731	-0.241756	-0.0115009	-0.0293652	-0.0516836	-0.0892267	0.0639814	-0.0508381	-0.101468	-0.0450426	-0.113811	-0.203815	-0.0400465	-0.0383864	-0.198745	-0.254543	-0.265908	-0.189156	-0.120809	-0.418565	-0.223695
ENST00000619898	-0.27015	-0.0430882	-0.0668081	-0.135191	-0.0148763	0.0416647	-0.0304868	-0.0415656	-0.0789798	-0.108707	0.0209705	-0.0524256	0.0176535	-0.0886339	-0.0367468	-0.0674638	-0.0796346	-0.0372598	0.00291045	0.0063395	0.0635792	-0.0172245	-0.0702068	-0.00876773	0.0791133	0.0269967	0.00945052	-0.142554	-0.299841	-0.371151	-0.0717803	-0.0783632	-0.0207492	-0.266527	0.0145171	-0.0422357	-0.126065	-0.161753	-0.216376	0.0103885	-0.0114981	0.0173906	-0.244907	-0.526872	-0.201343	-0.408017	-0.306464	-0.441474	-0.11126
ENST00000248098	-0.40402	-0.0884085	-0.0226804	0.0308283	-0.0633248	-0.0264002	-0.0234175	-0.0561902	-0.12287	-0.0108626	0.0376712	-0.0544245	-0.0434543	-0.104911	0.00739555	0.0439399	-0.0560035	0.0137131	0.0600032	0.0612556	-0.028091	-0.031177	-0.0787051	0.0396859	-0.0515858	0.0827043	0.0119863	-0.117381	-0.312645	-0.093554	-0.0375576	-0.0422451	-0.179982	-0.137335	0.0560598	-0.23565	-0.108835	0.0958885	-0.166295	-0.0356162	-0.0563755	-0.0314284	-0.155968	-0.4576	-0.312673	-0.220276	-0.170108	-0.350929	-0.0641827
ENST00000371281	-0.344315	0.191588	0.0871795	-0.0581531	-0.183581	-0.0680106	0.0385452	0.082527	-0.0700372	0.21078	-0.125439	-0.0600992	-0.11183	-0.0257644	-0.0249028	-0.0865469	-0.0557267	0.0222025	0.0262321	0.0684547	-0.0221219	-0.00936796	-0.0671042	-0.00429838	0.098075	0.198884	0.0375592	-0.371934	-0.245305	-0.308923	-0.142759	-0.170505	-0.19438	-0.149339	-0.0272179	-0.0340678	0.0773225	0.152997	-0.0202181	0.0145188	-0.040003	0.0217662	-0.230257	-0.322276	-0.122261	-0.149093	-0.293882	-0.337948	-0.237095
ENST00000354336	-0.332233	-0.0237087	-0.126635	-0.0950397	-0.0844171	-0.0502267	-0.0036769	-0.0394788	-0.117286	-0.00245163	-0.0898156	0.0435566	-0.0160114	0.00685491	-0.00746164	-0.0296568	0.0209529	-0.0729691	0.0334387	0.00759639	-0.048932	-0.0988233	-0.0190157	0.0505831	0.0574288	-0.0150514	0.0183911	-0.088478	-0.0703355	-0.118206	-0.0966917	-0.07598	-0.170846	-0.20794	-0.170084	-0.0417242	0.206855	0.192695	-0.164321	0.0140288	0.0112462	0.0750373	-0.357459	-0.139919	-0.340351	-0.0836016	-0.304408	-0.403558	-0.153771
ENST00000400093	-0.38313	-0.0734325	0.0947252	0.0308015	0.0139082	-0.0438689	-0.0919181	-0.0109996	-0.0335664	0.0308538	-0.0245222	-0.0775773	0.121447	0.0653306	-0.0112864	0.0225043	0.0373824	-0.154918	0.0204792	0.0344457	-0.0631392	-0.00910231	-0.0224721	-0.0140457	0.0556794	0.00463926	0.0406814	0.00903267	-0.259796	-0.157313	-0.0826818	-0.0691047	-0.0359857	0.0337363	-0.0985006	0.167554	-0.218003	0.137815	-0.252699	-0.0676373	-0.0137358	0.0128032	-0.142419	-0.572343	0.114284	-0.309205	-0.170388	-0.231124	-0.0627657
ENST00000322028	-0.410789	-0.204033	0.075755	0.0610523	0.018824	-0.0498	-0.0637578	-0.0826885	-0.0760259	-0.00279681	0.0810061	-0.113804	0.115861	0.0452222	0.0279325	0.0271719	-0.170014	0.00832603	-0.0147435	0.149888	0.0441157	-0.0445745	-0.108021	-0.0457981	0.00602181	0.0686758	0.0365997	0.129754	-0.26721	-0.288084	-0.183809	-0.171685	-0.116378	-0.115464	-0.0529049	-0.0952692	-0.0654228	-0.0347912	-0.191829	-0.0368611	0.000924533	0.0798033	-0.2826	-0.355569	0.0198078	-0.155911	-0.242314	-0.136282	-0.147824
ENST00000521264	-0.235337	-0.331608	0.0907164	0.0566214	-0.107363	-0.104271	-0.0748145	-0.100908	-0.0517229	0.0116685	-0.0548821	-0.05918	-0.0704959	0.041034	0.102686	0.0746065	-0.0868634	-0.0882637	0.0374153	0.141204	-0.017871	-0.00494061	-0.0128722	-0.0266322	-0.0522308	0.0591278	0.143611	-0.128285	-0.2761	-0.333213	-0.0079893	0.0296199	-0.0807895	-0.156491	-0.0607291	-0.11018	-0.19608	-0.0723892	-0.183316	-0.101467	-0.137547	-0.11898	-0.274765	-0.337979	0.037064	-0.163163	-0.106815	-0.196596	0.249805
ENST00000378669	-0.330819	-0.0900538	-0.0722544	-0.00475484	0.0122837	0.057715	-0.0923437	0.00738587	-0.0719037	-0.0356858	0.120931	-0.0992522	-0.156757	0.121957	-0.0751533	-0.0437276	0.063666	0.0394796	0.0434404	0.0375478	-0.00611276	0.0645458	-0.0282411	-0.0265691	0.0175472	-0.0261035	0.014003	-0.0610333	-0.292869	-0.3314	-0.0580081	-0.0927156	-0.206258	-0.0102224	-0.243604	-0.0941129	-0.279874	0.0966541	-0.2709	0.020264	-0.0325397	0.00874925	-0.174649	-0.394193	-0.0586644	-0.167618	-0.187087	-0.373695	0.125411
ENST00000393366	-0.3167	-0.259568	0.0657036	0.0546469	-0.0375913	-0.0419942	-0.000536653	-0.0343966	-0.0393159	-0.0489629	0.025695	-0.0568119	-0.119077	-0.00183811	-0.0016358	0.0296651	0.0207059	0.10716	0.0301764	0.0685371	0.0659712	-0.0626045	-0.021194	0.0271739	-0.0117086	-0.0265266	0.0419113	-0.122412	-0.377248	-0.272709	-0.100565	-0.0885939	-0.235302	0.137128	-0.0956473	-0.140681	-0.20305	0.0982712	-0.276221	-0.070113	-0.217189	-0.141508	-0.0421872	-0.245853	0.0461438	-0.152803	-0.0740893	-0.352058	-0.129926
ENST00000613030	-0.482752	-0.209958	0.0993813	-0.0116634	-0.0207193	-0.0468006	0.0431622	-0.0652205	-0.0452737	-0.040068	0.0353605	0.114121	-0.0562057	-0.0681768	0.00295676	0.0121129	-0.0642937	-0.0169997	0.0184988	-0.00934741	0.00748907	-0.0663827	-0.00829624	0.0695508	-0.0419457	0.000919884	0.00859607	-0.0377266	-0.159745	-0.299618	0.0325026	0.0407516	-0.120795	0.117581	-0.1555	-0.0785723	-0.238056	0.00107677	-0.266308	-0.127724	-0.164995	-0.0928774	-0.255924	-0.262331	-0.0975619	-0.226169	-0.0438068	-0.558497	-0.119031
ENST00000288607	-0.580029	-0.129642	-0.00957525	0.0243056	-0.162741	-0.139523	0.0476833	-0.070187	0.0393979	-0.395903	-0.0341616	-0.140945	-0.105071	-0.0702247	0.0902499	0.0824573	-0.0855783	-0.166479	-0.0388265	0.0722124	0.131281	-0.0632771	0.0307732	0.0926718	0.0335204	0.0893118	0.138033	-0.0847914	-0.243412	-0.142572	-0.189169	-0.189377	0.223248	0.0209053	0.0122423	-0.0796686	-0.231961	0.211582	-0.150755	0.0840764	0.0504491	0.125558	-0.23454	-0.272459	-0.0634215	-0.103558	-0.0934434	-0.322999	-0.108605
ENST00000448552	-0.500584	-0.380141	-0.0150606	-0.0805762	-0.0485736	-0.081796	-0.0975901	-0.187119	-0.0986111	-0.118779	0.0403513	-0.161246	-0.0502033	0.0763326	0.0525044	0.0524896	-0.12942	-0.0289958	0.13663	0.083656	0.0504418	0.0227607	-0.0283702	0.105974	-0.0610223	-0.0183244	-0.0874576	-0.20948	-0.0890871	-0.201798	-0.185044	-0.20316	-0.101235	-0.145986	-0.0250475	0.123732	-0.138009	0.158327	-0.210751	0.072662	0.16245	0.0498415	-0.304881	-0.364057	-0.0974575	-0.417924	-0.15274	-0.124322	0.24332
ENST00000361288	-0.368499	-0.324992	0.115242	-0.108513	-0.194648	-0.102613	-0.0781453	-0.0574425	-0.0665784	-0.0254741	-0.37499	-0.290392	0.0315755	0.0249889	0.00794561	0.0137103	-0.0533655	-0.0240261	0.0382172	0.131113	-0.137627	0.0183887	-0.129735	-0.0605608	-0.118771	-0.00658213	0.0527451	-0.422322	-0.208306	0.0542636	-0.046672	0.0645739	0.25327	0.00174579	-0.27524	-0.243799	0.175547	0.129967	-0.1609	-0.0253022	-0.129711	-0.0860839	-0.131828	-0.482755	-0.0728056	-0.325461	-0.357145	-0.168424	-0.328927
ENST00000366690	-0.409228	-0.487512	-0.091908	0.103343	-0.01623	-0.0533005	0.0875789	-0.0439136	-0.193094	0.0268337	-0.088372	-0.187669	-0.310182	-0.0767014	0.0336805	0.0452377	-0.165189	0.0327107	0.0362431	-0.0270709	-0.055386	-0.0349687	-0.0707877	-0.0519367	0.037862	-0.0311932	-0.0325112	0.0881192	-0.148264	-0.0858929	0.0766191	0.0638186	0.0594307	0.162357	-0.0767071	-0.278206	-0.0694734	0.0618436	-0.291777	-0.145664	-0.304043	-0.206328	-0.231167	-0.364699	-0.292907	-0.248983	-0.0340036	-0.130405	-0.241124
ENST00000375370	-0.185496	-0.145773	-0.0211337	-0.0546178	0.14729	-0.00608729	0.116525	0.0306052	-0.219438	-0.108057	0.0160584	0.000928255	-0.0132096	0.0850957	0.0877548	0.113301	-0.107079	0.00268767	0.040001	0.0511138	-0.0151698	0.0337178	0.00960609	0.0227007	0.0432072	0.126912	-0.0147582	-0.0288381	-0.278293	-0.0617369	-0.0574338	-0.112895	-0.0723593	-0.0547339	-0.260238	-0.103544	-0.146309	0.355993	-0.062361	-0.130352	-0.259742	-0.244591	-0.30944	-0.129787	-0.0341315	-0.402924	-0.183443	-0.106892	-0.131321
ENST00000435041	-0.389912	-0.153871	-0.0702002	0.0342229	0.0124322	-0.0838988	-0.117549	0.134602	-0.0315139	-0.0625737	-0.274658	0.058125	-0.0673518	0.0173156	0.166556	0.0196487	-0.235544	0.0170952	0.0672567	-0.00887887	-0.0932965	-0.0342064	-0.0880304	0.0689917	-0.0252025	-0.0235274	0.0049351	0.0329533	-0.386573	-0.367355	-0.0605828	-0.0425847	0.013954	0.139107	-0.132997	-0.263119	-0.131144	0.0846112	-0.263038	-0.101325	-0.231682	-0.176617	-0.348974	-0.305096	-0.036117	-0.416841	-0.180984	-0.195477	-0.314611
ENST00000522208	0.347635	0.0796012	0.0219589	-0.149692	-0.200901	0.000790382	-0.113546	-0.121199	-0.227956	0.00585427	-0.0822445	-0.0752087	0.00549837	0.0926206	-0.0640835	-0.0188925	-0.154272	-0.0408237	0.0176935	-0.00056628	-0.0585811	0.0162034	-0.0760637	0.00376393	-0.0288861	0.043359	-0.0147056	-0.191361	0.117829	-0.153161	-0.0318365	-0.0296332	-0.126249	-0.185517	-0.0822387	-0.0911268	-0.199272	0.113669	-0.0377102	-0.147943	-0.182625	-0.179675	-0.172662	-0.597434	-0.319882	-0.104463	-0.229671	-0.0775247	-0.776095
ENST00000376736	0.295049	0.0527616	0.0891378	-0.0546646	-0.0650533	-0.0459312	-0.00590784	0.0894636	-0.0241243	-0.047285	-0.111184	0.000257325	0.0691691	0.0289095	0.0233717	-0.0207696	-0.128791	-0.126158	-0.0045333	0.116879	0.0385775	0.0151656	0.0239351	0.0174537	-0.0710783	-0.0171071	-0.00367306	-0.173311	-0.0632432	-0.292993	-0.0309988	-0.0405649	0.174134	-0.220681	0.00503787	0.0213774	0.121692	0.0429885	0.00753696	-0.000222036	-0.169875	-0.0124873	-0.261122	-0.729742	-0.417187	-0.283608	-0.11718	0.0660996	-0.330275
ENST00000217402	0.358077	-0.0282948	0.0754797	-0.166426	-0.166611	-0.0611503	-0.0150887	-0.0440959	-0.373123	-0.0280654	-0.142528	0.0740517	0.0748334	0.0391973	-0.0802624	-0.0307055	0.0140199	-0.132341	0.0698087	0.038208	-0.0179652	0.0228859	0.0155269	-0.0131119	-0.0111671	-0.0402501	-0.0148663	-0.0350979	-0.0557525	-0.157714	-0.122555	-0.107422	0.184969	-0.180033	-0.0275548	-0.0308101	-0.220704	0.0470485	-0.151037	-0.130857	-0.0865073	-0.0852087	-0.29425	-0.729672	-0.294881	-0.398231	-0.188137	-0.126153	-0.382774
ENST00000256545	0.272721	-0.171742	-0.0383455	-0.0227144	-0.134316	-0.0980993	-0.121214	-0.120419	-0.131075	-0.0171524	-0.0648814	-0.00544384	0.0288908	0.0247468	0.012166	-0.0389781	0.00688376	-0.348868	0.0429252	0.0554053	-0.0477618	0.0274393	-0.0224735	0.0819391	-0.0564932	0.00182088	-5.38e-05	-0.0555904	-0.303217	-0.184731	0.0262439	0.0318522	0.0172133	-0.127425	0.0174143	-0.100837	-0.1888	0.0972257	-0.100497	-0.0578133	-0.0803363	-0.063664	-0.194423	-0.542775	-0.367036	-0.331497	-0.246944	-0.156641	-0.257319
ENST00000314759	0.06115	-0.185664	0.114231	-0.0259567	-0.382973	-0.224256	-0.203891	-0.193492	-0.0618688	0.0284771	-0.000810683	0.1443	-0.0691284	0.071203	0.0198393	-0.0506554	0.0329705	-0.00311745	0.0808398	-0.0534819	-0.0298388	0.0173354	0.00860364	-0.0298737	-0.0346914	-0.10777	-0.105905	-0.0783132	-0.147143	-0.118871	0.0254151	0.0148826	-0.0762176	-0.362069	-0.210417	-0.281487	-0.230795	0.115666	-0.0194306	-0.00760263	-0.028438	0.00949331	-0.298275	-0.64185	-0.446498	-0.222181	-0.351008	-0.197088	-0.228393
ENST00000328195	0.125306	-0.460799	0.00062554	-0.0636694	-0.0619897	-0.0735553	-0.100855	-0.315782	-0.107165	-0.110182	-0.0791214	-0.0921071	-0.120231	0.0649454	-0.0481758	0.0810609	-0.0353218	-0.0985433	0.0463599	0.119724	0.020032	-0.0167682	-0.0760407	0.0566074	0.0817536	-0.0114759	-0.0149178	-0.0861359	-0.0352371	-0.195484	0.0093402	-0.0189804	0.232049	-0.167922	0.0192524	-0.290034	-0.331894	0.041677	0.00538374	-0.00612144	-0.0513416	0.0250291	-0.323286	-0.552109	-0.500504	-0.346467	-0.222897	-0.331514	-0.196145
ENST00000368836	-0.0140839	-0.55684	0.178733	-0.0838408	-0.208882	-0.087574	-0.225278	-0.29434	0.00688914	-0.184216	0.0509838	-0.0284893	-0.0431417	0.0927985	-0.0261443	-0.0570518	0.0977712	-0.0699062	0.034032	0.0846056	0.00431116	-0.0136813	-0.101497	-0.00232192	-0.106614	-0.0663415	-0.0288432	-0.0785827	-0.278405	-0.109165	0.0205053	0.0365278	-0.0830789	-0.0901893	0.00502121	-0.360723	-0.0769207	0.0479236	-0.223986	0.0195803	-0.0904654	-0.0823108	-0.16982	-0.446283	-0.197437	-0.428025	-0.270184	-0.192624	-0.284077
ENST00000358387	0.0582337	-0.229536	0.24512	-0.258227	-0.0769217	0.0362895	-0.0837973	-0.0391859	-0.228235	-0.0361869	0.00664056	0.00690968	0.0480522	0.14787	-0.159426	-0.109086	0.100794	-0.147296	0.0277564	0.00687723	-0.0525587	-0.0108023	0.0389126	-0.0338568	-0.0102519	-0.0572015	0.026907	-0.00298713	-0.278878	-0.323727	0.0397673	0.072352	0.135969	-0.16086	-0.0780422	0.0496999	0.0129593	0.0204442	-0.136006	-0.10976	-0.103016	-0.129402	-0.24217	-0.4697	-0.22619	-0.50944	-0.0634838	-0.0825154	-0.333124
ENST00000262288	-0.0408687	-0.22703	0.139643	-0.0730126	-0.0535422	-0.0305509	0.014095	-0.0445368	-0.126073	-0.0505271	-0.00656752	-0.0530655	0.128763	0.0944448	-0.0498518	0.00551619	-0.0231205	-0.119796	0.0375989	0.0133653	-0.0428123	0.0186374	0.0881925	-0.0914121	-0.0693288	-0.108454	-0.0830072	-0.0665417	-0.39541	-0.280272	-0.0335498	-0.0860633	0.0998606	-0.0032729	-0.0976683	0.00243073	-0.0386518	-0.0690456	-0.109817	-0.0312556	-0.110657	-0.0374592	-0.181142	-0.386179	-0.361817	-0.29357	-0.033415	-0.409285	-0.516235
ENST00000261721	-0.115978	-0.244295	0.0811421	-0.210186	-0.119988	-0.0276297	-0.0143309	-0.0431203	-0.111005	-0.0570826	-0.0016079	0.00776464	-0.00846551	0.0995366	-0.151108	-0.042451	-0.0829621	-0.112736	0.0548743	0.000826181	-0.0472456	0.0124817	-0.0119401	-0.0430776	-0.0252912	-0.0482479	-0.0263034	-0.213943	-0.311249	0.0250903	-0.0711668	-0.0917675	-0.00401758	-0.223723	-0.129793	0.0495635	-0.067555	0.0775065	-0.0677123	-0.0509532	-0.0303633	-0.00945565	-0.314018	-0.584318	-0.158233	-0.286873	-0.310964	-0.257245	-0.469303
ENST00000525693	0.085047	-0.157905	0.038523	0.0192802	-0.113865	-0.0835493	0.0253629	-0.0353877	-0.173091	0.0416351	-0.0792898	0.0382729	-0.0240552	0.0346052	-0.0505526	0.0158647	-0.0773876	-0.0569969	0.0643209	0.0227981	-0.0678427	0.00790631	0.0326315	-0.0267559	-0.0482744	0.0286947	0.0861731	-0.0946254	-0.361633	-0.070002	0.0596402	0.041258	0.0796826	-0.037129	-0.0369411	-0.0427504	-0.172639	0.0636504	0.0315067	-0.146584	-0.131733	-0.100761	-0.31431	-0.453044	0.000581017	-0.244866	-0.333083	-0.226122	-0.370761
ENST00000199320	-0.0265552	-0.167363	-0.0322352	-0.142229	-0.0472522	0.0567426	-0.00798301	-0.103925	-0.134171	0.000643512	-0.0584554	0.0858854	-0.0333088	0.099222	0.053849	-0.000251731	0.149904	0.00642052	0.0851409	0.0654135	-0.043204	-0.00024413	-0.0364201	-0.00353545	0.0201656	0.0611098	0.122579	-0.0685173	-0.22478	-0.211401	0.0365486	0.160687	0.214482	-0.0873751	-0.182364	-0.137793	-0.209456	-0.00953112	0.0911505	-0.0374455	-0.0927285	-0.0743462	-0.401398	-0.491979	-0.212324	-0.213141	-0.235983	-0.0264624	-0.43495
ENST00000255764	-0.272877	-0.391436	0.0477495	-0.165639	-0.0178813	0.0549556	-0.12391	-0.129968	-0.113881	0.00494437	-0.0667271	-0.0859917	-0.0151012	0.0219187	-0.0702232	-0.00106516	0.178715	-0.158078	0.0313539	0.0612446	0.0383546	-0.00297123	0.013088	-0.0441559	-0.0683429	0.0163811	0.0485119	0.00295487	-0.264635	-0.181733	0.0255362	0.0432067	0.112003	-0.242188	-0.0441193	-0.0847305	-0.198745	0.0254914	-0.106916	-0.14184	-0.125501	-0.135624	-0.446907	-0.738679	-0.175434	-0.173927	-0.304018	-0.269642	-0.357393
ENST00000254037	0.0472658	-0.657991	0.0316746	-0.0621997	-0.204256	-0.0458637	0.0699404	0.0544422	-0.056661	-0.113885	0.348316	0.12548	0.0381298	-0.153694	0.124521	-0.0777639	0.0307852	-0.106607	0.0556959	0.0852382	0.0685686	0.0660519	0.0289383	-0.0688915	-0.0280522	0.0599641	-0.0605896	-0.117788	-0.160345	-0.323248	0.199791	0.165586	-0.109587	0.0547922	-0.0728313	-0.00507744	0.0175253	0.0145597	-0.132921	0.0912161	-0.16852	-0.00447234	-0.221291	-0.351283	-0.434043	-0.195213	-0.179797	0.124727	-0.177279
ENST00000243997	0.0605758	-0.651289	0.0211003	-0.035703	0.0205136	0.00461816	-0.0731191	0.0139859	-0.0190183	-0.0921586	0.0118399	-0.0781686	0.0653807	0.0136973	-0.0139919	0.000518625	-0.016477	-0.052057	0.00768537	0.038803	0.0624292	-0.0253527	0.0257539	-0.00280058	0.0346861	0.0198585	0.0207748	0.0251179	-0.0619377	-0.0794703	0.000673401	-0.00168261	0.136145	-0.00962731	-0.0274222	0.0721237	-0.0664991	0.0105284	-0.0483719	0.0226712	-0.000946654	0.019566	-0.000840567	-0.335012	-0.280747	-0.0555365	-0.19754	-0.119239	-0.327371
ENST00000380629	0.173091	-0.669459	0.0227235	-0.133654	-0.0369303	-0.0195107	-0.0235685	-0.0183727	-0.0140974	-0.0359379	0.0335481	-0.00585865	0.0563	0.101211	-0.0323601	-0.0234113	-0.0635794	-0.0393257	0.0832773	-0.0189032	-0.00589742	-0.183602	0.0254988	0.0185398	0.0298136	-0.0428514	-0.017823	-0.0515999	-0.123655	-0.0507997	-0.126548	-0.131287	-0.0740033	-0.0809155	-0.0549289	-0.066977	-0.0521686	0.00463504	-0.21703	-0.0911284	-0.0888527	-0.0573128	0.0008896	-0.44266	-0.234893	0.0408347	-1.65e-05	-0.0660872	-0.450261
ENST00000511355	-0.0418553	-0.52901	0.117827	0.0436422	-0.141771	-0.0920402	-0.0563836	0.0180389	-0.00739078	-0.0430756	0.0437424	-0.0555673	-0.0861575	-0.0808754	0.106586	0.0507673	0.00232548	0.0142548	0.0356412	0.148839	0.0576951	-0.0340532	-0.0437966	0.0755926	0.0338891	0.0395619	0.0233555	0.0201785	-0.158585	-0.132715	-0.108329	-0.105849	0.0509685	-0.0212734	0.00123206	-0.0744049	-0.2348	-0.00281008	-0.177451	-0.0660949	-0.0294041	-0.0414268	-0.321506	-0.341199	-0.411059	-0.283946	-0.226151	-0.284818	-0.422148
ENST00000622277	0.278691	-0.721887	0.107774	0.0133121	0.0476176	0.063242	-0.0747685	-0.0497968	-0.0304666	-0.0293184	0.0312881	-0.0174842	0.127086	-0.0416646	0.0490215	-0.0428797	-0.00620317	0.0170949	0.00580413	0.0846607	-0.0406917	-0.0916014	-0.000311075	0.00614251	-0.0724054	0.0872841	0.0832557	-0.0428469	-0.137546	-0.343829	0.041604	3.17e-05	0.12588	-0.0987406	-0.108654	-0.194231	-0.177147	0.132063	-0.259861	-0.0601805	-0.0501281	-0.0279377	-0.209669	-0.252333	-0.312388	-0.157091	-0.176328	-0.318869	-0.312958
ENST00000378670	-0.0183028	-0.279727	0.0987424	-0.0639372	-0.106859	0.029775	0.0370493	-0.0973698	-0.0535979	-0.127508	0.0133639	-0.120553	0.118808	0.0326871	-0.0567764	-0.0327311	-0.0204668	-0.266439	0.0327247	0.00130308	0.0106841	-0.00694185	-0.0153155	0.0202729	0.048755	0.0968289	0.114567	-0.0129854	-0.119118	-0.00501392	-0.0621443	-0.0690163	0.216906	-0.165613	-0.0953372	0.0184511	-0.0259947	-0.0400204	-0.173827	0.0305317	-0.0718389	-0.00926038	-0.176234	-0.255041	-0.278418	-0.147802	-0.192937	-0.0538255	-0.349332
ENST00000393190	-0.116467	-0.44307	0.000984618	-0.15741	-0.0832661	0.0068155	-0.08031	-0.150465	-0.0779041	-0.0727623	-0.0784303	-0.212184	0.0660908	0.0312109	-0.122927	-0.0603919	-0.146013	-0.0900405	0.0379662	-0.0111525	-0.0346885	-0.0167838	0.0398035	0.0113341	0.0229889	-0.00409359	0.0222631	-0.0412754	-0.0979003	-0.13333	-0.132757	-0.13452	0.0431003	-0.203969	-0.116033	-0.0403339	-0.125697	-0.0415004	-0.11869	-0.141452	-0.190148	-0.173202	-0.242083	-0.504295	-0.194045	-0.248979	-0.287902	-0.0926996	-0.422515
ENST00000270142	-0.0445416	-0.269435	-0.0300242	-0.0432608	-0.0252683	-0.04159	-0.0263035	-0.0669955	-0.0214404	0.0145277	-0.0102509	-0.074614	0.0209037	-0.00693289	-0.0646047	-0.0100935	-0.0336514	-0.0611814	0.0311229	0.0290781	0.0401408	-0.0207654	0.00368761	0.0220837	0.0136604	-0.0434229	-0.00267323	0.0367356	-0.178123	-0.118897	-0.15839	-0.159039	-0.0277882	-0.381295	-0.0973636	0.0215582	-0.0758456	0.00352643	-0.159236	-0.058663	-0.0762926	-0.0624079	-0.310257	-0.597051	-0.357296	-0.258818	-0.226865	-0.160419	-0.201289
ENST00000368608	-0.0253862	-0.179723	0.0587954	-0.129476	-0.0558678	-0.00899097	0.00726541	-0.00820068	-0.00638337	-0.0306627	-0.162263	-0.128026	0.0782241	0.0793973	-0.0945439	-0.0423415	-0.0653944	-0.0214533	0.0571039	0.0111735	-0.0541966	-0.0623583	0.0163388	0.00988594	0.0202033	0.0102785	0.0133394	-0.0558298	-0.107246	-0.118724	-0.117445	-0.11337	-0.0407365	-0.128675	-0.053552	0.164527	-0.023394	0.019479	-0.232415	0.0119592	-0.0228861	-0.0184278	-0.327563	-0.43517	-0.369328	-0.216567	-0.235038	-0.187826	-0.332508
ENST00000310256	0.0447395	-0.139365	0.0080653	-0.110883	-0.0841003	0.0105987	-0.111387	-0.0497187	-0.0470418	-0.147424	0.157263	0.0739972	-0.0132763	0.157369	-0.0233211	0.0219277	0.000852378	-0.0897809	0.0115669	-0.00190623	-0.0112028	0.0846082	-0.0317299	0.00808993	-0.0113511	0.0232186	0.0152318	-0.0282249	-0.169993	-0.209283	-0.346978	-0.369502	0.160593	-0.13162	0.11197	-0.122581	-0.15934	-0.272432	-0.0456803	-0.0959715	-0.117457	-0.0840465	-0.306261	-0.429566	-0.317866	-0.273833	-0.0998835	-0.177951	-0.0763673
ENST00000226230	0.189414	-0.401256	-0.0902268	0.0118775	-0.198175	0.0295932	-0.114837	-0.116665	-0.0394274	0.0295939	-0.0420771	0.00943201	0.0708069	0.0841767	-0.211965	-0.17296	-0.0920349	-0.0586526	0.0650069	0.0415631	-0.0276787	-0.000469496	0.0532682	0.0861927	-0.0297668	-0.0460954	0.0553421	-0.230251	-0.336394	-0.244384	-0.250349	-0.24825	0.188876	-0.215906	-0.049104	-0.0880616	-0.10043	-0.25216	-0.187159	-0.100804	-0.0677459	-0.0313714	-0.246824	-0.480174	-0.312682	-0.289098	-0.197332	-0.166543	-0.283684
ENST00000330938	0.0293337	-0.321338	0.0895225	-0.0637006	-0.115681	-0.00746575	0.0821203	0.0152766	-0.0267159	0.0646951	-0.0515238	-0.0723435	0.178957	0.0322971	-0.0309107	-0.0435204	-0.0853868	-0.109482	0.0329515	-0.0215012	0.00813853	0.0570833	0.0507466	0.0103281	0.0130059	0.0922801	0.0440149	-0.163527	-0.115973	-0.148365	-0.216263	-0.246646	-0.0334073	-0.24501	-0.152863	-0.0744227	-0.0942089	-0.168424	-0.112888	0.00424194	-0.177755	-0.103415	-0.147199	-0.412855	-0.0682085	-0.313259	-0.255219	-0.0843397	-0.160095
ENST00000376836	0.0218399	-0.35928	-0.00887877	-0.0601578	-0.0958872	-0.00331123	-0.166486	-0.0248893	-0.102596	-0.143953	-0.0802403	-0.133024	0.0383804	0.00314275	-0.111809	-0.0147046	0.0118946	-0.0892019	0.0433654	-0.0298081	0.0421119	0.0212394	-0.0116459	-0.0278642	-0.027277	0.0356689	0.0186364	-0.102966	-0.294903	-0.287322	-0.340709	-0.327524	0.119269	-0.234037	-0.185349	-0.14821	-0.139093	-0.0475385	-0.251553	0.0148376	-0.125659	-0.0637256	-0.081409	-0.288522	-0.204717	-0.2584	-0.128518	-0.116244	-0.187656
ENST00000368328	0.154247	-0.308624	-0.0496112	-0.0462787	-0.0435466	0.125907	-0.149532	-0.033318	-0.0483781	-0.00190215	0.0524862	0.0380684	0.0667539	-0.212442	-0.0793659	-0.0958976	0.148937	-0.0171719	0.102809	0.0338944	0.0708524	0.0145822	0.036084	0.0595951	-0.0113045	-0.0474977	0.0686436	-0.113047	-0.294531	-0.25257	-0.0447951	-0.0575185	0.0859813	-0.252465	-0.0153048	-0.0465732	0.125075	-0.188935	-0.147195	-0.0283815	-0.0284666	0.00223295	-0.26074	-0.254251	-0.313051	-0.207031	-0.291094	0.0534307	-0.327375
ENST00000337288	0.216264	-0.184819	0.0642804	-0.167715	-0.0230516	-0.00569941	-0.112226	0.028802	0.0101613	0.0543489	0.0621575	0.0109802	0.0658603	0.136922	-0.0883366	-0.0115676	-0.0513636	-0.0552693	0.0147829	0.0536625	0.0139211	-0.0407197	0.0746984	-0.0897716	0.0387081	0.00507944	0.00283953	-0.0714471	-0.165022	-0.0259698	-0.036004	-0.0166881	0.0602608	-0.191008	-0.0659601	0.00369726	-0.0729839	-0.0260062	-0.0188624	-0.0506475	-0.00934621	-0.028229	-0.315322	-0.178634	-0.132456	-0.193406	-0.428883	0.184341	-0.308195
ENST00000298288	0.0314465	-0.201646	0.147351	0.0769967	0.00543643	0.0609062	-0.213121	-0.0953867	-0.0612652	0.077037	-0.00575998	-0.0676047	0.117959	0.116409	-0.0878775	-0.0971088	0.0899173	-0.0521661	0.0470705	-0.0113141	0.0156006	0.022938	0.019939	0.011658	-0.00336548	0.0644602	0.117858	-0.0889588	-0.225348	-0.160586	0.0420311	0.019596	0.199951	-0.1548	-0.142416	-0.128637	0.017357	0.0202242	-0.141722	-0.159504	-0.0321309	-0.140525	-0.35036	-0.413518	-0.0635153	-0.264469	-0.318716	0.0943753	-0.435544
ENST00000419445	0.206669	-0.22553	0.015179	0.139709	-0.146061	-0.0439762	-0.0584877	0.133906	-0.0818102	-0.0307547	-0.203031	-0.0982512	0.118769	0.169961	-0.131801	-0.186404	-0.0132076	0.0513885	0.0503209	0.0216473	-0.0178564	-0.0855744	-0.0152472	0.0222674	-0.02876	-0.00986279	-0.0661941	-0.256895	-0.170182	-0.301721	-0.0978501	-0.122216	0.103565	-0.235758	-0.198387	-0.159672	-0.0312958	-0.198336	-0.0582969	-0.157843	0.0120943	-0.147514	-0.344587	-0.0617267	-0.0263452	-0.292027	-0.0739456	-0.162835	-0.341406
ENST00000336868	0.0904948	-0.384273	0.295593	-0.0277338	-0.101085	-0.085985	-0.130736	0.0526991	-0.0678109	-0.104943	-0.168333	-0.213581	-0.115189	-0.0213742	-0.0496096	-0.0438538	-0.0866643	-0.0385881	0.0250509	0.0125003	-0.0193042	0.00698747	-0.0227047	-0.00336361	-0.0529039	-0.15887	0.00264999	-0.120206	-0.2366	-0.317896	-0.219454	-0.272084	0.28108	-0.17034	-0.132314	-0.0577812	-0.0676374	-0.0295728	-0.0193568	0.0131979	-0.0679579	0.0539904	-0.362684	-0.183037	-0.304079	-0.354701	-0.123458	-0.0836425	-0.381547
ENST00000336294	-0.0289455	0.154703	-0.0230629	0.054482	-0.0666795	-0.0313902	0.0111189	-0.179902	0.0555302	-0.114479	-0.121696	-0.0527964	0.134669	-0.161687	0.0210069	0.0810936	0.00393071	-0.0157105	-0.0162896	0.0430037	0.026005	0.0222447	-0.117334	-0.0323266	-0.0218216	0.0527337	-0.00680247	-0.197271	-0.383674	-0.42436	-0.0592961	-0.131819	-0.271861	-0.0547936	-0.101686	0.0325851	0.100199	-0.232628	0.189156	-0.0377806	-0.194887	-0.0383891	-0.735237	-0.464354	-0.272048	-0.079468	-0.176902	0.0815069	-0.241513
ENST00000308824	0.0170631	3.96e-05	0.0807948	-0.00964322	-0.0223581	0.0244303	0.109852	0.0566376	0.163462	0.200871	0.103766	-0.0955594	-0.00713323	0.0345211	0.00211527	0.0868831	-0.00183864	-0.0185672	0.0340222	0.0330663	-0.0459543	-0.0403682	-0.048609	0.0811955	-0.045021	-0.0124999	0.0419018	-0.171885	-0.373087	-0.237945	0.113685	-0.00372754	-0.266143	-0.0869877	-0.0634967	0.282795	-0.194369	-0.215037	0.219825	-0.083396	-0.151148	-0.0230321	-0.585637	-0.491271	-0.151446	0.101454	-0.205801	-0.391454	-0.35709
ENST00000599846	-0.168227	-0.157779	-0.0370647	0.00704289	-0.0367601	-0.0721791	0.0182512	-0.0311033	-0.0114651	-0.0321704	0.108109	0.0664685	0.196298	0.052618	-0.0504455	0.0740258	-0.0601839	-0.0508751	-0.00683258	0.00108536	-0.0231259	0.0132522	0.0331313	-0.0214589	-0.0569192	-0.0370488	-0.0466	-0.382574	-0.144509	-0.302687	0.109119	0.1028	-0.0311906	-0.0758313	-0.0990858	0.117451	-0.0632289	-0.118003	0.253168	0.0811417	-0.0284152	0.0552843	-0.408811	-0.212274	-0.0654483	0.031783	-0.134789	-0.280733	-0.273244
ENST00000461166	0.142429	-0.0148649	0.314416	-0.110756	0.00648449	-0.0840475	-0.133196	-0.0336902	-0.108558	0.0185422	-0.0763585	-0.0927763	0.170487	0.0424037	-0.00604768	0.0273824	-0.0156174	-0.074478	0.00527272	-0.00120286	-0.062421	0.037406	-0.0219328	-0.0486122	0.0565349	-0.0382795	-0.0862233	-0.44055	-0.236701	-0.352509	0.099894	0.106112	-0.263569	-0.194998	-0.125742	0.0578007	0.111983	-0.069582	0.100371	0.036283	0.0444013	0.00335493	-0.322011	-0.419419	-0.149049	0.0125735	-0.358142	-0.163304	-0.124493
ENST00000328908	0.237902	-0.163745	0.220959	-0.0646687	0.00973355	0.0407865	-0.0351546	-0.0125396	-0.114235	0.00223831	-0.0194742	0.145824	0.055442	0.0498885	0.0370998	-0.0368414	-0.0366454	0.0208646	0.00980798	0.0663287	-0.0648426	0.00231457	-0.0108176	0.0159049	0.00592732	0.0621369	0.101527	-0.0603503	-0.347037	-0.363271	-0.0226777	-0.041754	-0.129548	-0.224503	-0.0773581	0.126005	0.0537892	-0.181007	-0.113703	-0.0943207	-0.0991149	-0.060011	-0.749048	-0.199866	-0.0658202	-0.259267	-0.228725	-0.119008	-0.0593293
ENST00000271732	0.183261	-0.154723	0.16291	0.20278	-0.0293897	-0.0584936	-0.0269835	0.0314557	-0.139819	0.00330333	-0.108786	-0.00301025	-0.0400054	0.0798667	0.0568193	-0.0935797	-0.0206029	0.0485948	0.0951161	0.119733	-0.0391199	-0.147173	-0.0370896	0.0533552	-0.00363302	-0.0424376	-0.085855	-0.114334	-0.167721	-0.508782	-0.0469914	-0.0412865	-0.305201	-0.0466222	-0.115103	0.243558	0.129935	0.101834	-0.116945	0.0116713	0.0247661	0.0702626	-0.582302	-0.216364	0.126558	-0.250006	-0.195423	-0.211602	-0.49817
ENST00000292823	-0.00256942	-0.0031101	0.173027	0.0974064	0.0706005	0.00813794	-0.0449883	0.0467187	-0.106263	0.024124	-0.0613473	0.0309753	-0.0684962	0.0629389	-0.0262225	0.00143391	0.0568885	-0.0859095	0.0421544	0.0439021	0.046779	-0.0110927	0.00134498	0.0269718	0.0214333	-0.0546741	0.0626208	-0.11403	-0.175995	-0.360285	-0.122431	-0.127865	-0.0239846	-0.178229	-0.276991	0.00302884	0.207366	-0.0417274	-0.097861	0.00431222	-0.0924765	-0.0729103	-0.453055	-0.630755	0.0890978	-0.322176	-0.466829	0.00103274	-0.179586
ENST00000403368	-0.00435063	-0.0679262	0.081539	0.0443236	-0.0630424	0.0559581	-0.0753285	-0.162168	-0.0476016	-0.0265933	-0.114963	-0.18604	-0.011796	-0.0263999	-0.0251979	0.0103064	-0.00471082	-0.0444533	0.0294335	0.0481284	0.0680177	-0.0200928	-0.0279261	-0.0614744	0.0376306	-0.0259462	0.0792453	-0.129441	-0.283643	-0.117807	-0.303211	-0.298947	0.0416091	0.0439211	-0.152987	0.0975063	0.0645385	0.122924	-0.1316	-0.0679803	-0.104968	-0.0748959	-0.295149	-0.601652	0.182694	-0.259206	-0.564835	-0.0345524	-0.243646
ENST00000377710	0.0880434	0.0149781	0.000264797	-0.0695041	-0.0230541	-0.0551785	-0.0720781	-0.0799103	-0.128396	0.119677	-0.0635597	-0.0299254	0.0706478	0.0344675	0.00988261	-0.0388284	-0.128028	-0.015724	0.00349628	0.0352085	-0.0693504	0.0114846	-0.0399389	-0.0167363	-0.138934	0.0501326	-0.00656631	-0.224359	-0.303007	-0.113508	-0.0853998	-0.0925496	-0.232153	-0.137383	-0.195066	0.281653	0.124125	-0.0888284	-0.110161	-0.0316918	-0.0195333	-0.0218749	-0.365845	-0.57535	0.0248929	-0.0292123	-0.292456	-0.000730349	-0.227887
ENST00000397981	0.0402111	-0.205177	0.167082	-0.0752326	-0.060001	0.0715166	-0.0635098	-0.114632	-0.0294821	-0.0641565	0.264271	0.0313294	0.107691	0.175548	-0.0384071	0.0120693	-0.0852933	0.0368981	0.0235304	0.0664258	-0.037414	0.0261906	-0.0196422	0.0154137	-0.0794297	0.0308405	0.064951	-0.120214	-0.272118	-0.272362	-0.186352	-0.17222	-0.141963	-0.220786	-0.0143881	0.239323	-0.0138575	0.023787	-0.100601	-0.185317	-0.227459	-0.0675169	-0.549168	-0.603102	-0.111479	-0.134401	-0.32312	-0.0945	-0.42473
ENST00000290858	0.0964999	0.00470551	-0.000514511	-0.110083	-0.158976	-0.0850764	0.0180509	-0.0720929	-0.146324	0.00778615	0.156052	0.139277	0.0946128	0.0279902	-0.0622217	0.0490394	0.108807	-0.0616168	0.0340208	0.0505433	0.0263997	-0.0359077	-0.0817383	-0.0403377	-0.00123221	-0.0778274	-0.0460339	0.0396568	-0.242559	-0.125018	-0.1147	-0.109166	-0.0634584	-0.0929107	0.0249335	0.250362	0.0722501	-0.0484283	-0.169758	-0.0501683	-0.067705	-0.031399	-0.568417	-0.501675	-0.0901506	-0.23489	-0.317822	-0.163693	-0.24301
ENST00000381962	0.238807	-0.197634	0.525658	-0.245754	-0.0771327	-0.195815	-0.146098	-0.137636	0.0439156	-0.0127198	0.0812987	0.143324	-0.123849	0.197892	0.0650443	-0.0441544	-0.0055952	-0.149307	0.00196018	0.0604657	0.0427719	-0.0298447	0.0263298	-0.0812808	0.0600616	-0.207752	-0.0362386	-0.185589	0.00614035	-0.183094	0.0020673	0.0182177	0.113833	0.01423	-0.101876	-0.0668094	-0.154164	-0.0140701	-0.00167587	0.0627042	-0.0595395	-0.0530853	-0.387713	-0.193122	-0.254917	-0.339963	-0.159594	0.282538	-0.0204415
ENST00000543139	0.211367	-0.0504113	0.343249	-0.172783	-0.106321	-0.0174549	-0.141496	-0.341353	0.0173789	0.0226056	0.0843704	0.12174	0.0108146	-0.114884	0.00300931	-0.10089	-0.0425295	-0.0427733	0.130786	0.253645	0.0523626	0.0428276	0.073263	0.18291	-0.0570089	0.0774657	0.00496696	-0.279622	-0.127604	-0.132292	-0.177505	-0.177691	0.0181131	0.114742	-0.300174	-0.357102	0.104117	-0.0299662	-0.358004	0.0272224	-0.276097	-0.0626214	-0.593166	-0.15393	-0.285294	-0.0705332	-0.0765507	0.111418	-0.0945085
ENST00000272519	0.110682	-0.104755	0.564153	-0.154781	-0.0156794	0.0897033	0.039436	-0.0129852	0.0651289	-0.171033	0.0817762	-0.119802	0.0552303	0.0694152	0.0416033	0.00528852	-0.0208351	-0.103706	0.0397316	0.0583211	0.0078089	0.0518156	0.0571289	0.0283436	-0.0187289	0.126468	0.0520908	-0.383227	-0.292218	-0.351654	-0.179678	-0.179967	0.038449	-0.138068	-0.0464973	-0.0349699	-0.132631	-0.234544	-0.157	-0.0276541	-0.0640392	0.0307311	-0.355087	-0.335374	-0.0386231	0.0425342	-0.165522	-0.0642792	-0.368894
ENST00000394976	-0.00775594	0.00844134	0.4609	-0.151214	-0.052645	-0.0574752	0.0277692	0.234051	-0.170234	-0.0288044	0.0479552	0.0341434	-0.00291581	0.174284	-0.0140152	0.00182168	-0.0210605	-0.0869134	0.015878	0.0375736	-0.0428118	-0.0660755	-0.0565564	-0.0255352	0.0526151	-0.0532188	-0.0393027	-0.126888	-0.280322	-0.15933	-0.0733407	-0.0351129	-0.00189114	-0.100651	0.0257503	0.143897	-0.284155	-0.124294	-0.413433	-0.185135	-0.272654	-0.109842	-0.341577	-0.339729	-0.252046	-0.130157	-0.380494	-0.170033	-0.273829
ENST00000301838	0.0353085	-0.128225	0.317525	-0.128321	-0.149082	-0.0419844	-0.01124	0.0833511	-0.153945	0.0665864	0.0103143	0.0249729	0.0127678	-0.0620018	-0.078099	0.0401309	-0.121272	-0.179261	0.11387	0.0207834	0.0428369	-0.00850309	-0.0140749	0.0296467	-0.11948	-0.0193706	-0.035367	-0.168031	0.0899505	-0.380889	0.219567	0.208685	0.219227	-0.0417479	-0.106594	-0.0286165	-0.103153	0.107602	-0.287091	-0.145291	0.0177727	-0.171452	-0.314366	-0.586618	-0.106022	-0.230881	-0.581655	-0.0920482	-0.119006
ENST00000293777	-0.17691	-0.170908	0.384805	-0.258948	-0.123081	-0.10027	-0.133607	0.0709864	-0.312477	0.0202645	-0.0874162	-0.040976	0.0394153	-0.0958181	-0.0798969	-0.0209476	-0.00944989	-0.0167223	-0.072303	-0.0204463	0.0895729	0.00336808	-0.0969257	-0.0729015	-0.164333	0.0166196	0.0971178	0.112179	-0.0434768	-0.547131	-0.104886	-0.125172	-0.117035	-0.053081	-0.183048	-0.0724699	-0.0140309	-0.308603	-0.408914	-0.0954601	-0.115639	-0.16946	-0.476847	-0.186353	-0.00344828	-0.184919	-0.452133	-0.148642	-0.151418
ENST00000389682	0.00725414	-0.454792	0.0617228	0.0247933	-0.0213138	-0.00426602	0.0175046	-0.0120443	-0.141776	-0.0099911	-0.113572	-0.114381	-0.0173813	0.0288684	0.0290793	0.071234	0.0505899	0.0256	0.0501948	0.0335886	0.013376	-0.0251346	-0.0129634	0.0164755	0.0260971	-0.044471	-0.00094652	-0.0602457	-0.281329	-0.330304	-0.0669722	-0.0665053	0.148098	-0.417103	-0.303151	-0.135321	-0.0807409	-0.00081887	-0.219721	-0.0359215	-0.0280542	-0.018943	-0.249362	-0.403558	-0.0319414	-0.200977	-0.0662307	-0.158983	-0.456073
ENST00000451060	0.0440529	-0.333805	0.0823158	-0.00385218	-0.0513543	-0.0662777	-0.107812	-0.0537809	-0.0871323	-0.0664483	0.0515435	-0.0747884	-0.0702859	0.235977	0.0248176	-0.0200981	-0.0596311	0.038834	0.0161486	0.0699554	0.0011562	0.0559539	-0.00809001	-0.0360106	-0.0261127	0.00951182	0.0447468	-0.18423	-0.283243	-0.257396	-0.107176	-0.104004	0.00338907	-0.359563	-0.24295	-0.0906672	-0.0888082	-0.0805719	-0.116653	-0.0273885	-0.0299455	0.0253736	-0.303923	-0.524038	0.00705378	-0.242322	-0.206542	-0.25275	-0.318034
ENST00000293831	0.152411	-0.109036	0.0179637	-0.0459753	-0.126755	-0.129936	-0.0720735	-0.0999881	-0.0503804	-0.0489789	-0.094461	-0.09069	-0.0190992	0.179503	-0.015177	-0.0191195	0.105128	-0.0135238	0.0193936	0.00639412	0.0118181	-0.0648448	0.0353873	0.0322432	-0.0243833	-0.00561487	0.0370492	-0.205335	-0.324588	-0.300171	-0.110559	-0.108737	0.0259084	-0.333975	-0.17043	0.00572155	-0.0885418	-0.0438242	-0.317091	-0.0447918	-0.123717	-0.0894589	-0.350992	-0.527374	0.0381903	-0.175269	-0.218284	-0.259953	-0.216887
ENST00000265044	0.142782	-0.258588	-0.0906461	-0.129809	-0.0737643	0.0546363	-0.0353039	-0.095145	-0.0582062	-0.0484074	-0.114493	-0.158009	-0.0413915	0.0719413	0.0267746	0.0134145	0.00537448	-0.0485084	0.0313083	0.0789083	-0.0217036	-0.000236122	-0.0947528	-0.040777	0.104653	0.158812	0.0973981	-0.410716	-0.452062	-0.205054	-0.138631	-0.136671	-0.120766	-0.513568	-0.205343	-0.162764	-0.0649482	-0.2109	-0.271988	-0.0894777	-0.111774	-0.0594386	-0.176022	-0.571554	-0.149439	-0.232832	-0.440097	-0.145273	-0.262174
ENST00000409975	0.155409	-0.22252	0.0689623	-0.069311	-0.04243	0.0399108	-0.0330995	0.0133315	-0.0933402	-0.155402	-0.0373693	0.0389842	-0.0310403	0.0211104	-0.0850326	-0.0676102	-0.0436809	-0.0170886	0.0695233	0.0866106	-0.0481754	0.00929121	0.059601	0.0532009	0.0612548	-0.00959548	0.0422273	-0.219923	-0.546885	-0.303993	-0.0676807	-0.0602566	-0.0969005	-0.325975	-0.0149944	-0.363621	-0.00435392	-0.0156797	-0.135781	-0.0838648	-0.0766863	-0.0150865	-0.449478	-0.53463	-0.065011	-0.171601	-0.418572	-0.0905942	-0.424192
ENST00000267973	-0.0428787	-0.0199898	0.139406	0.0253037	-0.0176629	-0.0341838	-0.064061	-0.0329471	-0.109057	-0.00929651	0.0532171	0.00053814	-0.0113753	0.0837058	-0.0227433	-0.070082	-0.097702	0.0354775	0.0452397	0.0322282	-0.021119	-0.00400814	0.0152926	0.0396248	-0.0194484	0.0186068	0.0750688	-0.0967062	-0.351795	-0.309946	-0.113062	-0.120157	-0.0708425	0.0162943	-0.174417	-0.243298	0.0574971	-0.324419	-0.305459	-0.138373	-0.163181	-0.0742514	-0.219009	-0.523723	-0.26343	-0.23758	-0.118637	-0.0423898	-0.286958
ENST00000447944	-0.00488082	-0.163516	-0.01062	-0.0303798	-0.0555163	0.0325581	-0.0661431	-0.160373	-0.070767	0.0595438	0.0450708	0.0130317	-0.0156693	0.104553	0.0208675	-0.0786303	0.109879	-0.121192	0.00021001	-0.0336812	-0.0526396	0.0614112	-0.0107379	0.0447409	-0.0752073	0.00602879	-0.015332	-0.229039	-0.354034	-0.367779	-0.24123	-0.266669	-0.158925	-0.220661	-0.15714	-0.189762	-0.181397	-0.300581	-0.0869627	-0.0794036	-0.0953677	-0.11047	-0.24356	-0.422698	-0.275247	-0.313497	-0.238928	-0.266159	-0.254919
ENST00000355803	-0.0308659	-0.0209145	0.00189287	-0.000610091	-0.056703	0.0479783	-0.0362909	0.0119352	-0.0406611	-0.0100765	-0.0478063	0.0150236	0.0238221	0.0536074	-0.053402	-0.0341399	-0.0103387	-0.0820434	0.0760558	-0.00899323	-0.0259516	-0.0344773	-0.0774012	-0.0116401	-0.0892573	-0.0254592	-0.00945147	-0.207572	-0.43757	-0.433365	-0.169696	-0.151525	-0.158099	-0.137385	-0.0114507	-0.203161	-0.137946	-0.10275	-0.200357	-0.204527	-0.155589	-0.114407	-0.21515	-0.75148	-0.223931	-0.293736	-0.337734	-0.137059	-0.148101
ENST00000285518	0.06502	-0.32586	0.0592565	-0.152963	-0.0990641	0.0698552	-0.0400253	-0.141627	0.0172265	0.0216886	-0.12082	0.0124388	-0.136493	0.0598553	-0.076419	0.0111345	-0.0274501	-0.104839	0.0421701	0.0333151	0.0273855	0.00220687	0.0888496	0.0944107	-0.0126351	0.0912759	0.0573194	-0.0208317	-0.46578	-0.231314	-0.187242	-0.174537	-0.0021859	-0.295224	-0.142529	-0.260848	-0.167464	-0.194761	-0.0856514	-0.198435	-0.12948	-0.106923	-0.0663411	-0.351477	-0.099181	-0.385904	-0.128886	-0.213596	-0.474102
ENST00000273920	0.0742782	-0.218885	0.0186757	-0.0504886	-0.0681973	-0.0536191	-0.0298203	-0.0627594	-0.0301233	0.0960292	-0.0529315	0.012449	-0.147644	0.0290185	0.0387936	0.0508065	-0.0250348	0.0138254	0.0475381	0.0360273	-0.00744174	-0.0366621	-0.0529542	0.0626312	-0.0494772	0.0366496	0.00222774	-0.224759	-0.533143	-0.516971	-0.112075	-0.122709	-0.0517525	-0.20576	-0.348414	-0.157159	0.0834259	-0.201593	-0.278015	-0.0626691	-0.2673	-0.162199	-0.243293	-0.293129	-0.14165	-0.277554	-0.11595	0.0683153	-0.434184
ENST00000252785	-0.07488	-0.1997	-0.0642897	-0.250593	-0.0349342	0.0848231	-0.0641257	-0.0191544	0.0727394	-0.11574	-0.106436	-0.247524	-0.00976138	-0.110952	-0.115502	-0.124225	0.000434399	0.0261867	-0.0121287	-0.107389	-0.0378956	-0.061362	-0.0382587	-0.0532505	-0.0518556	0.0413883	0.0594222	-0.0994243	-0.538081	-0.421734	0.0213836	0.0508501	0.0168224	-0.00734671	-0.0919651	-0.267442	-0.0954949	-0.16877	-0.13477	0.0484157	-0.108076	-0.0875241	-0.203237	-0.369968	-0.0343283	-0.167162	-0.331702	-0.181008	-0.364484
ENST00000543927	-0.07488	-0.1997	-0.0642897	-0.250593	-0.0349342	0.0848231	-0.0641257	-0.0191544	0.0727394	-0.11574	-0.106436	-0.247524	-0.00976138	-0.110952	-0.115502	-0.124225	0.000434399	0.0261867	-0.0121287	-0.107389	-0.0378956	-0.061362	-0.0382587	-0.0532505	-0.0518556	0.0413883	0.0594222	-0.0994243	-0.538081	-0.421734	0.0213836	0.0508501	0.0168224	-0.00734671	-0.0919651	-0.267442	-0.0954949	-0.16877	-0.13477	0.0484157	-0.108076	-0.0875241	-0.203237	-0.369968	-0.0343283	-0.167162	-0.331702	-0.181008	-0.364484
ENST00000369306	0.124017	-0.190496	-0.0253805	-0.130729	-0.136046	-0.0670896	-0.054174	-0.0561686	-0.158295	0.0181489	0.0782625	-0.0604573	0.0766985	-0.144037	0.0581452	0.0427435	0.0581526	0.0489053	0.0175337	0.0626256	-0.0317006	-0.0531164	-0.0738889	-0.015346	0.00519415	0.0410964	0.00737819	-0.101805	-0.0834097	-0.441115	-0.0351168	-0.0101431	-0.171687	-0.0587758	-0.117359	-0.369959	-0.212326	-0.21431	-0.0772051	0.145854	0.0290303	0.0477115	-0.596883	-0.702163	0.0191614	-0.30276	-0.327791	4.26e-05	-0.458667
ENST00000368467	0.152903	-0.099658	-0.0483835	-0.0400215	-0.0626947	-0.110655	-0.0303555	-0.00294938	-0.06969	-0.159517	-0.0262062	-0.0526838	0.114704	0.0570832	-0.0215179	0.0175106	0.0194793	-0.0300907	0.0324012	0.0316675	0.0181525	0.00100353	-0.0523718	-0.0465992	-0.0489333	-0.0338875	-0.0108741	-0.10511	-0.2324	-0.172574	-0.0746824	-0.141644	-0.0868603	-0.0396209	-0.197692	-0.102841	-0.0395708	0.0123437	-0.0121017	-0.016979	-0.0888433	-0.0239786	-0.667138	-0.588702	-0.0517337	-0.284695	-0.276973	0.0980331	-0.556452
ENST00000273064	-0.0243443	-0.147909	-0.0897445	-0.0530019	-0.06755	-0.0941671	0.0167593	-0.0834701	-0.12931	-0.0288071	-0.0458573	-0.0422551	-0.113896	0.10385	0.0059156	0.133866	-0.0217856	-0.0564774	0.0600773	-0.0167252	-0.0853168	-0.00282544	-0.114355	0.0206797	0.0500219	-0.0802017	-0.0199419	-0.0706141	-0.236331	-0.300306	-0.0663304	-0.0677457	-0.0602573	0.0294687	-0.0133504	-0.163272	-0.228298	-0.27365	0.00381693	-0.0935194	-0.0226033	0.00337209	-0.332352	-0.414776	-0.0651261	-0.365014	-0.369397	-0.214034	-0.235062
ENST00000219066	0.00940437	-0.192512	-0.0820378	0.0323708	-0.0393935	0.0142195	-0.074088	-0.052193	-0.0444227	-0.0418768	-0.0344544	-0.0311441	-0.0131195	0.00832309	-0.125473	-0.00864601	-0.0819292	0.0242928	0.0459891	0.0241993	-0.00277397	-0.0420427	-0.0884088	0.0866084	-0.00459859	-0.042808	-0.0426241	-0.225249	-0.234579	-0.376229	-0.114443	-0.0940656	0.126036	-0.1133	-0.117791	-0.323015	-0.124191	-0.209259	0.0110839	-0.0519074	-0.0533898	-0.0742699	-0.425692	-0.321867	-0.0461216	-0.30718	-0.300579	0.0567638	-0.233432
ENST00000252674	0.0118937	-0.280015	-0.0754062	-0.0411744	-0.0376447	-0.0864487	-0.0229528	0.0269144	-0.0708346	0.0343306	-0.051031	0.0175511	0.055989	0.0781277	-0.00543889	0.00341754	0.00481797	0.066008	-0.0531323	0.0167824	-0.030806	-0.0511187	-0.0329734	-0.0319361	0.00402435	-0.0373176	-0.0264004	-0.177288	-0.186913	-0.377795	-0.143246	-0.148514	-0.0830162	-0.125888	-0.147405	-0.0313092	0.00551503	-0.257338	0.0704182	0.16992	-0.224071	-0.0870642	-0.274255	-0.366289	0.012309	-0.256356	-0.349191	-0.224944	-0.146072
ENST00000412278	0.18906	0.0275473	0.030684	-0.00453097	-0.0598007	-0.121419	-0.0407825	-0.0198793	-0.030711	0.0253193	-0.130099	-0.0857735	-0.000837092	0.0676439	0.0464767	-0.0548288	0.0836493	-0.087129	0.0218317	0.0160792	-0.0124891	0.0135858	-0.00900434	0.0861296	-0.0602046	-0.0989659	0.0200169	-0.268389	-0.247791	-0.373321	-0.0977226	-0.0876887	0.0622726	-0.0361997	-0.0565656	-0.0574827	-0.0632175	-0.119032	0.00125431	0.0265096	-0.0921554	0.011718	-0.294046	-0.431141	-0.0636174	-0.221929	-0.342666	-0.00831799	-0.232573
ENST00000356657	0.11027	-0.0415871	0.0338703	-0.0606688	-0.00483779	-0.0358556	-0.0475382	0.0042372	0.00998321	-0.00716889	0.0140853	-0.121543	0.0594364	-0.00915963	0.0630483	0.0261591	0.0510217	-0.00569795	0.0280765	0.0390678	-0.0351768	-0.0390907	-0.0119261	0.0229428	-0.0538155	-0.00688581	0.0245894	-0.197558	-0.424221	-0.418833	-0.0602338	-0.0360931	-0.107622	-0.0698329	-0.123992	-0.0922095	-0.0421479	-0.161611	-0.113426	-0.0507653	-0.0993956	-0.0338862	-0.30159	-0.352918	-0.0347706	-0.188465	-0.429099	-0.240444	-0.297011
ENST00000614790	-0.207077	-0.24144	0.0821815	0.102429	0.0816129	0.0024323	-0.108648	-0.109941	-0.095285	0.0230781	-0.185104	-0.0940094	0.0572917	0.0293053	0.00134851	-0.0382198	-0.0612033	-0.0374088	0.0606945	0.0901237	0.00660849	0.021391	0.00276499	0.0725167	0.0156534	-0.0299848	0.0319504	-0.124081	-0.293919	-0.0916399	-0.248005	-0.241095	0.0369636	-0.253655	-0.0534172	0.154893	-0.190784	0.0106804	0.050986	-0.00553055	-0.081368	-0.119855	-0.54589	-0.55093	0.117478	-0.0963226	-0.153967	-0.299885	-0.297293
ENST00000545985	-0.155612	-0.417454	0.0641475	-0.0330706	-0.0061765	0.0458491	-0.0284085	0.0155616	0.0996008	-0.138298	-0.088155	-0.100859	-0.00442608	0.0225247	-0.0516646	-0.0365681	-0.0222376	-0.00910067	0.027879	0.0205786	-0.0622187	0.0113362	-0.0745465	0.00248437	-0.114121	-0.114524	-0.00801977	-0.0444447	-0.297582	0.122433	-0.217392	-0.249077	0.0279148	-0.113517	-0.0696449	0.258797	0.0888227	0.121094	-0.0776659	-0.00791262	-0.117726	0.0198268	-0.313094	-0.296958	0.0111414	-0.0630631	-0.0924474	-0.230759	-0.165443
ENST00000331456	-0.211384	-0.344058	-0.00557185	-0.0349655	-0.193476	0.0101383	-0.111076	0.174059	0.000174596	-0.203748	0.112199	0.0959414	-0.266519	-0.0845451	-0.0284317	0.0419374	0.0158294	-0.0714088	0.032451	-0.0040395	-0.0115943	0.0478336	-0.0872167	-0.0232523	-0.0673165	-0.028106	0.0392394	-0.259545	-0.363513	-0.260271	-0.25508	-0.224092	0.0521915	-0.155617	-0.0664302	0.392229	0.148766	0.031224	-0.0554486	-0.271947	-0.081448	-0.121649	-0.357208	-0.270601	0.0230673	-0.189766	-0.1305	-0.320847	-0.3913
ENST00000429722	-0.39709	-0.0290338	0.0185351	-0.0253701	0.0404327	0.00295889	-0.0856967	-0.00142569	-0.102036	0.0454693	0.0633067	0.0200131	-0.313704	-0.166205	0.0817963	0.0334923	0.0264735	0.0110207	0.0435063	0.0803413	-0.129291	-0.228398	0.0532765	-0.0683507	-0.000368255	-0.0665983	0.106778	-0.384737	-0.489411	-0.151645	-0.134545	-0.179938	-0.0647641	-0.151468	-0.0189731	0.163385	-0.254619	0.126153	-0.0416931	-0.113022	-0.0983902	-0.0933573	-0.240689	-0.370369	0.125499	-0.0639083	-0.305053	-0.515658	-0.333663
ENST00000355947	-0.162504	-0.205866	0.0570474	-0.110139	-0.0310536	-0.144072	-0.0392869	-0.181798	-0.120462	-0.270201	-0.0264592	-0.11789	-0.0364113	0.00179629	-0.0816405	-0.0384451	-0.000128067	-0.0388515	0.049948	0.074254	-0.0525802	0.0288002	-0.0193379	0.0305727	-0.0211024	-0.447936	-0.0467906	0.0178229	-0.792139	-0.043072	0.020725	-0.0608356	-0.0795232	-0.145081	-0.167378	0.203048	0.0778785	-0.157982	-0.16179	-0.130686	-0.0909435	-0.133057	-0.319479	-0.389527	0.0979356	-0.101321	-0.240047	-0.119723	-0.46327
ENST00000310604	-0.0384162	-0.392524	-0.160365	-0.00860675	-0.00306953	-0.062458	0.0442887	-0.0888952	0.0234794	-0.0494781	0.179594	0.048759	-0.0455571	-0.0429632	0.0712303	0.0416403	0.122975	-0.0015589	0.0705398	0.0566901	-0.0453286	-0.0344112	-0.0105123	0.0283701	0.00234589	-0.0192362	0.0288989	-0.103212	-0.618208	-0.291492	-0.0531313	-0.0540985	-0.214406	0.0641516	-0.0232746	0.187636	-0.0324995	0.202347	-0.174622	-0.0210382	0.0119574	0.0183373	-0.349637	-0.541016	-0.125098	-0.0932522	-0.245451	-0.0841467	-0.354817
ENST00000378572	0.00743336	-0.215161	0.0439879	0.017071	-0.0260419	-0.114582	0.0218707	-0.125512	0.0511149	-0.210705	0.167491	0.157231	-0.133862	0.0166654	0.118753	0.0334737	-0.0658914	0.176403	0.0795066	0.102717	-0.0656919	-0.0173949	-0.027534	0.0558374	0.0208442	0.0268209	0.0373121	-0.0526202	-0.385833	-0.130112	-0.0287534	-0.117901	-0.00562846	-0.019735	-0.213815	-0.0556966	0.0059464	0.1246	-0.131154	-0.229727	-0.0696341	-0.085429	0.0340368	-0.627366	-0.087955	-0.235081	-0.247786	-0.239686	-0.140342
ENST00000279242	-0.129138	-0.345941	0.143995	-0.201087	0.0506632	0.00675397	-0.0688431	-0.0306768	-0.0521984	-0.0372722	-0.086828	-0.100548	0.0985452	0.0158444	-0.101301	-0.0290163	-0.0316764	0.0872815	0.020138	0.0474016	0.00678255	-0.038954	-0.00291786	-0.037401	0.0587459	0.0207226	-0.0109855	-0.117979	-0.241511	-0.175281	-0.0937978	-0.123391	-0.13901	-0.348504	-0.19186	-0.112318	-0.131679	-0.0219156	-0.062389	-0.0786022	-0.0524588	0.0142703	-0.0774813	-0.422997	-0.233406	-0.312999	-0.278648	-0.11687	-0.365845
ENST00000433351	-0.191077	-0.339418	0.0617431	-0.0990746	0.00520779	-0.0479034	-0.0961578	-0.00312469	-0.0848602	0.0278788	-0.0149784	0.0179392	0.0287205	0.122797	0.0289281	0.00717305	0.0134834	0.00432799	0.0133987	-0.00407398	-0.0670358	-0.0030434	0.0141967	-0.0535564	-0.0303046	-0.0365056	-0.028109	-0.0216137	-0.359794	-0.0723358	-0.156307	-0.132735	-0.139843	-0.198372	-0.169319	-0.132425	-0.083416	-0.0567827	0.00728716	-0.110579	0.01018	-0.0124748	-0.223146	-0.483811	0.0188552	-0.22262	-0.185802	-0.294461	-0.362717
ENST00000263063	-0.060826	-0.308243	0.0768722	-0.0116979	-0.0176649	5.7e-05	-0.131487	-0.151702	-0.0488761	-0.0930019	-0.108691	0.0303987	0.159075	0.0573027	-0.0730605	-0.0590187	0.0293118	-0.0888149	0.0614965	0.0414971	-0.0354086	0.0353051	-0.0579044	-0.0136167	-0.0877736	0.0113021	0.00828423	-0.182912	-0.206142	-0.124489	-0.148304	-0.139042	-0.142738	-0.145578	-0.151739	-0.0725182	-0.231601	-0.0756025	-0.0114913	-0.0731022	-0.0185023	-0.125756	-0.175462	-0.475882	-0.133006	-0.303415	-0.178625	-0.263138	-0.420512
ENST00000157812	-0.025242	-0.0419925	0.0682275	-0.0876407	0.030436	0.0413865	-0.0376428	0.0246248	-0.00322976	-0.0605373	-0.0940105	-0.141677	0.0285597	0.0720905	0.000960069	0.000301637	-0.0423569	-0.0309187	0.0170445	0.0101115	-0.0270487	0.0117829	-0.0046036	0.0126739	0.0170317	0.0319629	0.0311854	-0.0739515	-0.167609	-0.233193	-0.20685	-0.211362	-0.163246	-0.313887	-0.194345	-0.0177698	-0.10095	-0.00643416	-0.120436	-0.162144	-0.119524	-0.0599785	-0.180317	-0.506732	0.0266635	-0.257839	-0.310012	-0.178276	-0.339787
ENST00000367455	-0.0771972	0.0766814	0.0853809	-0.106329	-0.00334524	0.00787982	-0.0108435	0.0135929	0.00674484	-0.0477608	-0.0872989	-0.0954961	0.0751154	0.175486	-0.0110385	-0.00955275	-0.0680798	-0.0699271	0.0119777	0.0256169	-0.0421964	0.0051124	0.0295186	0.0855603	-0.00835924	0.0241524	0.050009	-0.0539471	-0.324704	-0.21612	-0.141865	-0.13808	-0.225961	-0.178094	-0.128544	-0.0315596	-0.0175877	-0.050606	0.00604876	-0.0931553	-0.0846306	-0.0720586	-0.128531	-0.479944	-0.218958	-0.278271	-0.405322	-0.123519	-0.202242
ENST00000344420	-0.237586	-0.163923	-0.0244643	-0.0995829	0.0774538	-0.0218153	0.00109927	-0.0379395	-0.190035	0.0304045	0.00683963	-0.0344152	0.100568	-0.0145959	0.00699772	0.0013161	0.0116634	0.0202129	0.0723562	0.0544	-0.0328666	0.00142152	0.0137873	0.0448938	0.0219705	0.0279707	0.0491406	-0.057551	-0.308812	-0.258704	-0.116632	-0.129725	-0.0397777	-0.29359	-0.0817548	-0.0243216	-0.192949	-0.00351308	-0.129315	-0.170106	-0.126206	-0.120634	-0.105685	-0.497072	0.0819252	-0.388813	-0.107216	-0.00981126	-0.282642
ENST00000299335	-0.256481	-0.0487366	0.0429779	-0.220516	-0.131263	-0.044029	-0.11323	-0.0122755	-0.115842	0.070486	-0.0856211	-0.0866629	0.0701953	0.0957218	-0.0320911	-0.00783513	0.0302656	-0.107783	-0.00524616	0.112429	-0.0313969	-0.0172515	-0.010636	0.0487206	-0.00476604	0.0409701	-0.0148655	-0.220992	-0.37489	-0.298402	-0.111846	-0.147166	-0.0447223	-0.0386045	-0.114956	0.0516275	-0.242076	0.0823768	-0.0742512	-0.112076	-0.0949021	-0.0724056	-0.181848	-0.514207	-0.152971	-0.275699	-0.357733	-0.0997973	-0.328383
ENST00000415912	-0.163242	-0.218576	0.00549548	0.060645	-0.0367133	0.0215796	0.00593479	-0.0403223	-0.0907226	0.0929237	0.00386841	-0.0357291	0.0617766	0.0431683	-0.0152826	-0.0456807	-0.0207234	-0.0449638	0.0407842	0.0102625	-0.0383053	0.0144632	0.021316	0.053356	-0.0469442	-0.0227073	0.0329982	-0.162409	-0.261679	-0.145971	0.0102127	0.00771197	-0.0657371	-0.161076	-0.047088	0.104036	-0.105802	-0.00411017	0.104312	-0.134418	-0.191997	-0.224333	0.00996172	-0.684293	-0.0307382	-0.118906	-0.0283963	-0.252826	-0.174295
ENST00000296684	-0.075697	-0.305205	-0.0272152	-0.0120761	-0.0693346	-0.0712295	-0.103409	-0.144104	-0.0353502	0.0579927	-0.122092	-0.0942841	-0.0158634	0.135641	0.008212	-0.00111178	0.00724093	-0.104034	0.0434872	0.0456714	0.00243566	0.0409842	-0.0512926	0.00378941	0.0154899	0.0818903	0.107532	-0.0381056	-0.292169	-0.264879	-0.14816	-0.126568	-0.0656428	-0.264877	-0.0693502	0.0843472	-0.197109	-0.0680524	-0.1878	-0.105454	-0.0686194	-0.0449593	-0.072425	-0.602182	-0.181619	-0.188284	-0.0799042	-0.269894	-0.32517
ENST00000603302	-0.129768	-0.293681	-0.00492382	-0.0642392	-0.0469008	0.0562452	-0.074971	0.00816108	-0.0666571	-0.0336381	0.00268826	-0.0561828	-0.0832394	0.0210679	-0.175559	0.016468	0.00797533	-0.0830247	0.068161	0.00658702	-0.0170965	0.0400046	0.0212745	-0.0156742	-0.0229396	0.0479485	0.0627763	-0.0802875	-0.252567	-0.293334	-0.0475686	-0.0531622	0.0226961	-0.11905	0.0429362	0.14367	-0.0939182	-0.19605	-0.176761	-0.041932	-0.1461	-0.120693	-0.0470374	-0.381767	-0.155877	-0.120956	-0.0344316	-0.143929	-0.371525
ENST00000451402	-0.0334062	-0.06662	-0.124096	-0.0868023	-0.0456385	-0.0929647	-0.127543	-0.124799	-0.0950267	-0.050364	-0.035914	-0.101441	-0.0455493	0.103611	0.00964323	-0.0406926	-0.00690515	0.00485536	0.0450911	0.0242245	0.0205057	-0.00988338	-0.0227227	0.0229856	-0.0244499	-0.0634463	-0.035797	-0.0945494	-0.321047	-0.17963	-0.155444	-0.152298	-0.0668751	-0.275434	-0.169693	-0.0691876	-0.168188	-0.00981511	-0.161043	-0.10163	-0.129835	-0.131469	-0.208486	-0.519159	0.032253	-0.186861	-0.170165	-0.302053	-0.278378
ENST00000216951	-0.187201	-0.121568	-0.0841737	-0.0997573	-0.0242401	-0.0600241	-0.0752545	0.017551	-0.172471	-0.126761	0.0170985	-0.0781106	-0.150366	0.064383	-0.01841	0.0312613	-0.00294474	-0.0542731	0.0684124	-0.0292022	0.0124132	0.00998227	-0.0108748	0.00636506	0.0129681	-0.0353397	-0.0315057	-0.165504	-0.334372	-0.176291	-0.224695	-0.174733	-0.177521	-0.128302	-0.123848	0.00169148	-0.200247	-0.030271	-0.139704	-0.0242876	-0.179759	-0.148412	-0.182218	-0.652612	-0.0451985	-0.154658	-0.241913	-0.235441	-0.321773
ENST00000623063	-0.127417	-0.0482818	-0.024664	-0.0689664	-0.037815	-0.0072733	-0.0562253	0.0136103	-0.0353271	-0.0785586	0.0222486	-0.0504992	-0.0173246	0.0417401	-0.046312	-0.0791688	-0.00990576	-0.0301727	0.05045	-0.0148184	-0.00969342	0.0153498	-0.00714378	0.0173584	-0.0732002	-0.0616693	-0.0437916	-0.175468	-0.265034	-0.256274	-0.140953	-0.144771	-0.0193176	-0.0453626	-0.208663	-0.0165046	-0.00285369	0.0103057	-0.206407	-0.136059	-0.214245	-0.176249	-0.226352	-0.522025	-0.143836	-0.208786	-0.0550809	-0.210727	-0.210794
ENST00000216714	-0.194912	-0.221368	-0.0877494	0.00839546	-0.0132254	-0.0967839	-0.0509812	-0.0184721	0.021718	-0.0484539	-0.00435573	0.046685	0.0098764	0.0354212	0.0738715	0.0797335	-0.0579347	0.067523	0.0357934	0.0376347	-0.0253513	0.00478564	-0.0275684	0.00486245	0.00535086	0.00240967	-0.00135075	-0.10396	-0.226138	-0.201635	-0.146375	-0.141315	0.00302935	-0.134003	-0.172668	-0.121302	-0.0262081	0.0207436	-0.164172	-0.0225034	-0.0482813	-0.0773122	-0.105129	-0.600998	-0.0820328	-0.133522	-0.13259	-0.148998	-0.222138
ENST00000298159	-0.0433165	-0.207957	0.115877	-0.0754566	0.0692415	-0.0504262	-0.0234787	-0.0289795	-0.053164	0.0175845	-0.0485399	-0.13628	-0.0144623	-0.00721211	-0.025851	-0.0558569	-0.0179059	-0.134294	0.0631414	0.0410291	0.0615206	-0.0507861	0.00470334	0.00116606	0.0947704	0.0136633	-0.00647483	-0.0966799	-0.225338	-0.108978	-0.123277	-0.107756	-0.0254833	-0.160792	-0.0611332	-0.0115078	-0.0279169	-0.065076	-0.200968	-0.0900506	-0.308866	-0.111103	-0.154232	-0.684622	-0.183545	-0.177272	-0.314129	-0.142735	-0.0662217
ENST00000305921	0.00721971	-0.190072	0.0149002	-0.141001	0.0628876	-0.0798545	-0.0404911	0.0605644	-0.0724561	-0.132129	-0.0349536	-0.0421976	0.0842554	0.16377	-0.0390646	0.0919666	-0.0650744	-0.0508949	0.0628774	0.0541735	-0.0614282	0.0273672	-0.0657142	-0.0190116	0.0875254	0.00722087	0.0398537	-0.214085	-0.0610528	-0.141606	-0.0449228	-0.0714111	0.0906717	-0.0552406	-0.0273487	-0.0836917	0.000908943	0.0143414	0.0171398	-0.0523785	-0.124929	-0.0729692	-0.174086	-0.604806	-0.0589105	-0.245923	-0.16185	-0.077164	-0.196468
ENST00000394520	-0.0334147	-0.353085	0.267615	-0.0733361	-0.0332971	-0.0584302	-0.125282	0.0672032	-0.146368	-0.0269673	-0.0627172	-0.123354	0.104727	-0.00705294	0.0753992	0.0644405	-0.150255	-0.00479977	0.00566795	0.0387188	0.0267023	0.00845454	0.0391961	0.0285689	0.0325083	-0.00848711	-0.021482	-0.45847	-0.139837	-0.322324	-0.250282	-0.246369	-0.185012	-0.145039	0.221084	0.103668	0.0422503	0.0862365	-0.241006	-0.00618643	-0.0628866	-0.0173902	0.0437749	-0.530577	0.115582	-0.11543	-0.20046	-0.34497	-0.43558
ENST00000533290	-0.190828	-0.115451	-0.237462	-0.102655	-0.0403427	-0.0391127	-0.0642173	0.128108	0.105808	0.0172201	-0.236766	-0.138081	0.146964	-0.0121283	-0.00690874	0.082988	0.0435252	-0.0475862	-0.0457769	0.0628506	0.00603365	-0.0612267	-0.0312889	0.00357448	-0.0389116	-0.0361938	-0.00750268	-0.269548	-0.394198	-0.0375022	-0.214616	-0.236234	-0.17034	-0.234104	-0.0978714	-0.0592432	-0.154125	-0.023315	-0.0252287	-0.154677	-0.103974	-0.0194213	-0.487024	-0.466032	0.0483437	-0.181379	-0.303296	-0.375698	-0.565717
ENST00000204517	0.0974853	-0.0801777	-0.198283	0.0843132	0.165258	-0.123317	-0.0859473	0.0239847	-0.0254095	-0.0747792	0.0605376	-0.180513	-0.0622807	0.136737	0.0818159	0.0477123	-0.038477	0.0186404	0.0569712	-0.0148196	-0.0376942	-0.0222119	-0.0798725	-0.00464661	-0.159415	-0.0334592	-0.0703389	-0.245654	-0.405216	-0.2607	-0.332593	-0.294659	-0.224074	-0.0103553	-0.10902	-0.200621	-0.000144124	-0.0470298	-0.183892	0.052787	-0.247654	-0.0645271	-0.211781	-0.595985	0.185781	-0.187772	-0.167137	-0.0931805	-0.365001
ENST00000303305	0.164093	-0.0452731	0.0502529	0.0352085	0.0851376	-0.108866	-0.127188	0.0201225	-0.0489806	0.0340954	0.0214442	0.0787194	0.111767	0.0686258	0.0961195	0.0735079	-0.173275	-0.0905355	0.0192398	-0.0208226	-0.068679	-0.0203461	-0.0284032	-0.0323638	0.07616	-0.00370391	0.0706703	-0.217376	-0.380235	-0.157995	-0.205324	-0.205285	-0.108759	-0.258056	-0.108679	-0.153116	-0.142907	-0.158612	-0.180482	-0.0590765	-0.0708751	-0.0423014	-0.329082	-0.850164	0.0131467	-0.150495	-0.15	-0.426487	-0.374419
ENST00000264954	-0.0750616	-0.125712	-0.0102696	-0.0151618	0.00141519	-0.101272	-0.0162488	0.0176363	-0.0220401	-0.00207394	-0.146377	-0.0773884	0.0246205	-0.0446106	0.0526719	0.131028	0.041613	-0.0684847	0.0422343	-0.000824253	-0.0357453	0.0119976	-0.0154396	-0.0230444	0.00906435	-0.0225111	-0.0373497	-0.401965	-0.385127	-0.34866	-0.278353	-0.285867	-0.360181	-0.140227	-0.0780613	-0.15831	-0.0849986	0.00513452	-0.207678	-0.0506495	-0.00755657	-0.0123023	-0.270219	-0.572642	-0.0852539	-0.157725	-0.143563	-0.340903	-0.289891
ENST00000393909	0.109047	0.0188363	-0.0300848	-0.145913	-0.0586857	-0.000400116	-0.134435	-0.112402	-0.0602995	-0.0697462	-0.0676076	-0.0430872	0.045141	0.116937	-0.0867199	-0.088738	-0.0625359	-0.0885747	0.0806702	-0.0682026	-0.00124804	-0.00359998	0.0604431	0.0325134	0.0748464	0.0857469	-0.0036789	0.029079	0.0569541	-0.0927045	-0.126904	-0.138195	-0.076454	-0.206067	-0.0794763	0.00528907	-0.239486	0.214152	-0.122005	-0.0568837	-0.0592785	-0.0463198	-0.406276	-0.644307	-0.320453	-0.345246	-0.711893	-0.197152	-0.172193
ENST00000397457	0.0668513	-0.119898	-0.0642101	-0.0490369	0.000133042	-0.119947	-0.0757746	-0.0401548	-0.147651	0.00882965	0.0902742	-0.0225572	-0.164451	-0.00243037	0.0815349	0.150801	-0.0399693	-0.0663707	0.024314	0.0228496	-0.0500267	-0.0333015	-0.210296	-0.129144	-0.0492253	-0.0199344	-0.0566899	-0.0134105	-0.0906129	-0.154434	-0.105975	-0.0656591	0.0270219	-0.120656	-0.0361605	-0.0134696	-0.199218	0.0151114	-0.223119	-0.0576415	-0.0713412	0.00852844	-0.495691	-0.509473	-0.305185	-0.402677	-0.638862	-0.29574	-0.169332
ENST00000322989	0.174883	-0.0526662	0.0825796	-0.00710413	0.0581057	-0.119853	-0.066894	-0.114466	-0.0987117	-0.0541182	-0.124806	-0.171287	-0.0644807	0.07389	0.0922148	0.0474483	0.0799636	-0.0147952	0.026344	-0.0804203	0.022949	-0.00613674	-0.0609413	-0.00901274	0.0236092	0.00446083	-0.00417794	-0.0243037	-0.158047	-0.0652274	-0.0987675	-0.097168	0.0310103	0.0049446	-0.0125021	-0.00728071	-0.227361	0.0584419	-0.168267	-0.00945481	-0.0581613	-0.0150928	-0.512993	-0.504402	-0.240142	-0.259362	-0.508253	-0.23134	-0.0455141
ENST00000619580	-0.0103766	0.0181527	0.0163002	-0.126714	0.129415	-0.0248005	-0.0905366	-0.073687	-0.102791	-0.336824	0.0937676	0.0728561	-0.059158	0.0407178	0.0646983	0.0790588	0.0361398	-0.050932	0.117848	-0.0122471	-0.0872373	-0.0563069	-0.117251	-0.0872353	-0.00778664	-0.0877773	-0.0152051	-0.0665355	-0.317445	-0.204794	-0.125767	-0.0952131	-0.174747	-0.234972	-0.293736	-0.0176919	-0.30604	0.0587985	-0.111881	-0.040045	-0.13216	-0.0886043	-0.436139	-0.427886	-0.392268	-0.135464	-0.807118	-0.210004	-0.0199221
ENST00000265881	-0.143507	-0.00862176	0.110869	-0.13302	-0.0626774	-0.0151246	-0.183178	-0.052556	-0.155419	-0.290797	-0.0853014	-0.0689023	0.0728503	0.10786	-0.0870313	-0.0593301	-0.0445692	-0.140338	0.0731409	0.0591997	-0.117748	-0.0181439	-0.0210369	-0.0207969	-0.0532275	-0.0505399	0.0184095	-0.0971839	-0.206211	-0.224794	-0.140831	-0.126177	0.0167959	-0.159772	-0.108752	-0.031651	-0.203381	-0.0429003	-0.10744	-0.0966282	0.0297778	0.00406328	-0.40425	-0.724549	-0.30084	-0.453024	-0.726115	-0.162719	-0.182266
ENST00000300933	-0.0530964	-0.108182	-0.027112	-0.239351	0.000919227	-0.072541	-0.142467	-0.0611886	-0.296315	-0.265613	-0.0735847	-0.100374	-0.0299347	0.0965626	-0.0716592	-0.0723022	0.143667	-0.192728	0.059468	0.0315353	-0.0291136	0.0497144	0.00471503	-0.00747271	-0.0623401	-0.101576	0.0145173	-0.154155	-0.349761	-0.18029	-0.0690627	-0.110445	0.108261	-0.355795	-0.207802	-0.00454144	-0.361429	-0.0430348	-0.273087	-0.0315323	-0.185572	-0.065609	-0.487083	-0.756252	-0.337893	-0.270963	-0.601056	-0.26784	-0.331599
ENST00000372114	-0.10126	-0.282296	-0.0298591	-0.295461	-0.125912	0.00531909	-0.148606	-0.0871926	-0.153025	-0.274154	0.091556	-0.0373445	-0.0434947	-0.00162776	-0.252859	-0.221635	0.0503565	-0.0862103	0.0381337	-0.0115552	-0.00327645	-0.00819806	0.0135606	-0.0373317	0.0161208	-0.0856671	0.0560207	0.0758896	-0.151395	-0.286389	-0.0340583	-0.0231992	0.0533502	-0.301322	-0.037009	0.0156941	-0.0864969	0.0415958	-0.1249	0.0569683	-0.0625285	-0.118357	-0.215155	-0.771873	-0.274541	-0.202295	-0.559723	-0.501115	-0.36418
ENST00000415822	-0.288409	-0.0316344	-0.106336	-0.0538815	-0.173103	-0.0453442	-0.0725253	-0.036451	-0.216852	-0.188711	-0.135512	-0.0940133	0.160143	0.0510089	-0.255459	-0.0859184	-0.0219463	0.0153887	0.0570746	0.0512375	-0.0083417	-0.114609	0.00820954	-0.0525143	0.00888077	-0.155309	-0.0837363	0.024874	-0.0129463	0.168044	-0.0665817	-0.011655	0.158967	-0.240719	-0.0508511	0.013136	-0.154961	0.106373	0.00725762	-0.0194462	-0.0209413	-0.0723069	-0.385761	-0.788112	-0.258112	-0.32235	-0.453925	-0.0911767	-0.270549
ENST00000379847	-0.0417634	-0.325487	-0.0506783	-0.154077	-0.0659833	0.0210833	-0.222445	-0.151444	-0.0658145	-0.117733	-0.106536	-0.165592	0.0889494	0.0292417	-0.197863	-0.116747	-0.0938151	-0.0673202	0.108081	0.071585	0.0264906	0.0142591	0.0165281	-0.0337924	-0.046213	-0.10558	-0.0348792	0.0544121	-0.150259	0.0891759	-0.118582	-0.117061	0.0328891	-0.318277	-0.242524	0.0936782	-0.0143381	-0.0946266	-0.203322	-0.0911874	-0.0164591	-0.0402659	-0.218897	-0.816832	-0.176026	-0.276564	-0.364411	-0.059014	-0.337664
ENST00000398864	-0.312491	-0.0147468	0.10369	-0.222208	-0.142323	-0.100373	-0.176494	-0.084986	-0.0825792	-0.0696396	-0.090702	0.025007	0.0515408	0.0478512	-0.0241361	-0.00688508	-0.0382142	-0.0331384	0.0181397	0.0335183	-0.0392835	0.0197539	-0.00173104	-0.0511431	-0.152108	-0.0768197	0.0228936	-0.188258	-0.203299	0.0702891	-0.0603066	-0.0641759	-0.0334877	-0.0591807	0.055895	-0.0772767	-0.149026	-0.0292657	-0.132302	-0.124104	-0.026638	-0.116244	-0.481728	-0.825296	-0.530263	-0.403391	-0.515735	-0.382629	-0.209053
ENST00000269373	-0.413234	-0.0481305	0.0833807	-0.0979279	-0.0280402	-0.0689369	-0.141316	-0.110459	-0.151059	-0.114659	-0.0196507	-0.131995	-0.0301485	0.146119	0.036992	0.0667987	0.109877	-0.0698708	0.0663876	0.0446455	-0.0168978	-0.0329831	-0.0200346	-0.0131	-0.0447539	-0.0479566	0.018232	-0.0412525	-0.111528	0.156422	-0.0556764	-0.0656849	0.101106	-0.223015	-0.123349	-0.089931	-0.151486	-0.0560968	-0.103108	-0.211386	-0.0242736	-0.0875544	-0.515123	-0.711161	-0.340243	-0.30072	-0.341274	-0.247088	-0.0728987
ENST00000266126	-0.0524797	-0.245827	0.110462	-0.100875	-0.00848867	-0.0746231	-0.17548	-0.118667	-0.108505	-0.0794227	-0.0661036	-0.0586388	-0.0177073	0.0977746	-0.00962433	0.0644371	-0.0561276	-0.0059344	0.0776016	-0.00180831	-0.00984188	-0.0107057	-0.00875541	-0.00391107	0.0283293	0.024148	0.0202438	-0.0881024	-0.0194668	-0.0312049	-0.0340509	-0.0353375	-0.266567	-0.17838	-0.0658441	-0.118236	0.0399856	0.0043625	-0.138526	-0.0336365	-0.0742219	-0.00197134	-0.433101	-0.759222	-0.298767	-0.454716	-0.481877	-0.156842	-0.305504
ENST00000397239	-0.197082	-0.156786	0.000211098	-0.0969693	-0.102399	-0.0139618	-0.0357854	-0.124152	-0.088893	-0.162731	-0.016273	-0.00442695	0.0432077	0.106035	-0.0929987	0.00372763	-0.0161647	-0.0643638	0.0736608	0.0313715	-0.0915775	-0.0246211	-0.0293006	-0.0155558	0.00957859	0.0389027	0.0475433	0.00440315	0.0324377	-0.0241075	-0.142148	-0.141798	0.0942137	-0.250071	-0.139557	0.0736269	0.136343	0.067527	-0.0388529	-0.0345492	-0.0482816	-0.0343481	-0.384138	-0.761508	-0.475597	-0.368442	-0.387675	-0.303985	-0.301558
ENST00000394231	-0.35681	-0.169989	0.147585	-0.0891548	-0.0913138	0.0184181	-0.163863	-0.0241661	-0.369828	-0.13194	-0.211276	-0.133608	0.228405	0.156439	-0.0312755	-0.00207764	0.0547989	-0.0613682	-0.0780244	0.0906601	-0.0211966	-0.0109857	-0.116387	-0.144531	-0.12142	0.0188523	0.0667566	-0.123546	-0.195584	-0.0569393	-0.154229	-0.125038	0.0351863	-0.278563	-0.0224324	-0.0890376	-0.0465364	0.027652	-0.259025	-0.0785196	0.00881104	-0.0790306	-0.465251	-0.569017	-0.160979	-0.195523	-0.78038	-0.167996	-0.0630738
ENST00000612570	-0.359804	-0.0659398	0.0311513	-0.168179	-0.1237	-0.13528	-0.0854224	-0.1203	-0.27695	-0.264162	-0.0273227	-0.0288989	0.0319298	0.0252304	-0.0812986	-0.00398954	0.00941507	-0.0768808	0.018238	0.0271293	-0.0527896	-0.0548967	-0.0986574	-0.12157	-0.0453562	-0.0543272	-0.0443968	0.028034	-0.0682309	-0.0624032	-0.34819	-0.394238	-0.11615	-0.324843	-0.031944	0.0834628	-0.0793804	-0.125106	-0.152313	-0.0708291	-0.11878	-0.0641064	-0.322394	-0.77074	-0.304271	-0.415633	-0.572191	-0.363736	-0.0328298
ENST00000202017	-0.0842496	0.0353883	0.0332826	-0.0159735	-0.0674156	-0.0729047	-0.131411	-0.0713317	-0.153393	0.00315396	0.0403794	-0.0169895	-0.0106246	0.0752241	0.0956949	0.0637192	-0.0142708	-0.0515093	0.0463253	0.0664662	0.00400661	-0.0497784	0.0191154	0.0472854	-0.0125559	0.0670963	0.0835552	-0.0916603	-0.0942029	-0.232906	-0.415582	-0.390498	0.0493177	0.119367	-0.0557733	0.0313035	-0.227051	0.113852	-0.148112	-0.1417	0.0449174	-0.0120451	-0.406763	-0.746437	-0.128135	-0.287496	-0.354251	-0.119895	-0.238702
ENST00000396651	-0.00491762	0.195667	0.0265801	-0.072328	0.0618131	-0.0763127	-0.228974	-0.0540692	-0.0680952	-0.00978964	-0.0226669	-0.0860985	0.222587	0.00927668	0.0553501	0.00679468	0.0918814	-0.0128883	0.0258349	0.0446772	0.0436124	-0.0052669	-0.0453949	-0.0186617	0.0262122	-0.0863041	-0.00769	-0.104149	-0.32845	-0.210387	-0.381691	-0.415828	-0.135849	-0.0217483	0.00986244	-0.0034739	-0.0750772	0.108392	-0.280408	-0.142622	-0.161904	-0.104156	-0.163191	-0.462223	-0.228634	-0.22056	-0.361938	-0.00317157	-0.122521
ENST00000274255	-0.0499495	0.151437	0.1164	-0.0370938	0.0714115	-0.203282	-0.13495	-0.0924273	-0.149109	-0.128705	0.00839648	-0.0302354	0.144633	0.289113	0.106178	0.0361426	0.0213436	-0.0217846	0.0743769	0.105238	-0.0340103	0.0365677	-0.0182024	-0.00628249	0.0306027	-0.145929	-0.126671	-0.138933	-0.260864	-0.315188	-0.319905	-0.327196	-0.0120725	0.0571948	0.139239	0.00815296	0.0411692	-0.10661	-0.181118	-0.159566	-0.121551	-0.100509	-0.370826	-0.666818	-0.0938741	-0.257768	-0.452943	-0.0741627	-0.31787
ENST00000634734	-0.0948368	0.0777841	-0.152307	-0.157162	-0.18262	-0.0653372	-0.17604	-0.0929518	-0.249321	-0.185037	-0.188117	-0.0257192	0.213405	0.0275355	-0.106574	-0.0900825	-0.060025	0.0106366	-0.10908	0.0318999	-0.0300735	0.0236939	0.0021899	-0.00261969	-0.0787787	-0.0466419	-0.0746219	-0.0334946	-0.303984	-0.07749	-0.288814	-0.289011	0.176357	0.10029	0.16732	0.194929	-0.280554	-0.0188435	-0.219286	-0.516937	0.0365336	-0.213366	-0.363541	-0.46914	-0.453576	-0.225968	-0.478421	-0.0741525	-0.359836
ENST00000369847	0.00978267	0.0387755	-0.243684	-0.116093	0.0544395	0.0235787	-0.120296	-0.0252971	-0.0903776	-0.19653	-0.264613	-0.181531	0.0740675	0.179231	-0.0465833	0.0118467	-0.0839431	0.0122683	0.0641346	-0.00938924	-0.0634516	0.0686476	0.0120439	-0.0628077	0.0200244	0.156563	0.125252	-0.129163	-0.210863	-0.0592166	-0.277039	-0.198093	0.334973	-0.192173	0.00170456	-0.128052	-0.0529768	-0.00295439	-0.233322	-0.24416	0.0291367	-0.0465048	-0.308254	-0.656881	-0.553766	-0.329637	-0.37723	-0.126519	-0.117087
ENST00000592540	0.0404196	-0.24197	0.0520815	-0.135303	-0.204338	-0.0579478	-0.0641256	-0.154061	-0.128026	-0.0665702	-0.240493	0.0644369	0.0816274	0.0990833	0.0114879	-0.000723892	1.86e-05	-0.0139767	0.0219552	0.0255364	-0.0382193	-0.0402894	0.0193724	0.00661803	-0.0603975	0.021394	0.0837819	-0.264596	-0.422163	-0.0231973	-0.266092	-0.302407	-0.103431	-0.0869709	-0.126469	-0.0170257	-0.0848639	-0.0249559	-0.118237	-0.0644394	-0.0421424	-0.00832018	-0.446717	-0.574684	-0.468611	-0.265558	-0.455566	-0.194241	-0.28821
ENST00000216037	-0.257578	-0.0449097	-0.0458131	-0.131505	-0.184145	-0.0933189	0.0192669	-0.0142524	-0.00472176	0.0152001	-0.25485	-0.0366965	-0.142874	0.0365524	-0.0497461	-0.0127257	-0.0283089	-0.0116961	0.0796663	0.0181517	-0.0725507	-0.0438752	-0.0641767	-0.0325005	-0.119091	-0.0749857	-0.0110888	-0.216533	-0.413863	-0.11889	-0.162983	-0.147942	0.0714922	-0.242169	-0.289262	-0.195763	-0.11594	-0.0457154	-0.142204	-0.0610254	0.05916	0.00579932	-0.455586	-0.699454	-0.370844	-0.316464	-0.320597	-0.199684	-0.297926
ENST00000366957	0.194961	-0.084277	-0.109582	0.00450379	-0.0749614	0.0508036	-0.145441	-0.236991	-0.0837374	-0.254818	-0.143771	-0.0852567	-0.142708	0.0231572	-0.0940822	-0.0590479	-0.00727697	-0.027489	0.0458481	0.0368154	-0.0435807	-0.00433878	-0.00981871	-0.00350554	-0.0432365	0.0113513	0.0426627	-0.391661	-0.523006	-0.0657677	-0.110396	-0.100108	0.106593	-0.30451	-0.1801	0.0175138	-0.311413	0.0819599	-0.0830426	-0.153446	-0.128211	-0.12716	-0.400365	-0.495199	-0.380315	-0.318097	-0.277352	-0.0903534	-0.287589
ENST00000216027	-0.225085	-0.0759108	-0.111328	-0.175244	-0.132891	-0.0892735	-0.0615834	-0.123488	-0.233317	-0.184512	-0.194898	-0.141383	0.0530439	0.0278178	-0.156195	-0.0691302	0.0886672	-0.161619	0.0620157	0.025134	-0.0558705	0.0457699	0.0700042	-0.173606	-0.0160753	0.030345	0.163211	-0.374469	-0.2497	-0.220787	-0.0749949	-0.121897	-0.0848734	-0.17583	-0.0881607	0.0711499	-0.20511	-0.00898662	-0.0866252	-0.135994	-0.256021	-0.17732	-0.349251	-0.510214	-0.0905539	-0.315968	-0.363878	-0.0747086	-0.427755
ENST00000340368	-0.0318705	-0.3088	-0.0273291	-0.288601	-0.0263368	-0.00777939	0.0280687	-0.0733806	-0.0711698	-0.189633	-0.149057	-0.0382575	0.0591851	0.113568	0.0326341	0.0719067	-0.155141	-0.0290183	0.0342541	0.0801554	0.00613317	0.020903	-0.0703273	-0.0254983	0.015035	0.0306444	0.0754385	-0.168575	-0.217716	-0.421584	-0.370146	-0.389308	-0.256387	-0.2756	-0.0145303	-0.0225249	-0.176604	0.0105163	-0.212239	-0.0410149	-0.240667	-0.127867	-0.442445	-0.614965	-0.293431	-0.456558	-0.373218	-0.259179	-0.374633
ENST00000585603	0.176707	-0.217958	-0.116877	-0.164821	-0.00873754	-0.172221	-0.0235646	0.0269203	-0.107981	-0.0737027	-0.0432372	0.0466914	0.15662	0.107831	0.0518457	0.0368271	-0.00533429	-0.08284	0.0613005	0.0426385	0.0616695	-0.0610683	0.0138601	0.0218588	0.117105	-0.0366249	-0.00675629	-0.155511	-0.261661	-0.226651	-0.402136	-0.447121	-0.224137	-0.0551847	-0.0374362	-0.109563	-0.301337	-0.0984957	-0.220661	-0.166375	-0.175943	-0.100846	-0.302801	-0.598838	-0.246412	-0.259988	-0.380873	-0.293327	-0.228475
ENST00000398153	-0.0177265	-0.312693	-0.235524	-0.099039	-0.197778	-0.109259	-0.0678929	-0.0546522	-0.289751	-0.360695	-0.156542	-0.0406912	-0.00815934	0.0497316	0.0135029	0.0247268	0.0689665	-0.140766	0.0423039	0.0634885	-0.111863	-0.0334256	-0.116396	-0.128268	-0.0546807	-0.00645511	-0.0334154	-0.202517	-0.248529	-0.278288	-0.291584	-0.285747	-0.179361	0.0514326	0.00661549	0.257149	-0.146668	-0.0664361	-0.196616	-0.146434	-0.145755	-0.10622	-0.448214	-0.666829	-0.414732	-0.369382	-0.515677	-0.0590584	-0.229623
ENST00000358154	0.0288596	-0.400309	-0.0959123	-0.0247962	-0.134247	-0.0182906	-0.032609	-0.100825	-0.19951	-0.171854	-0.0656191	-0.0824709	0.000260665	0.023371	-0.116302	-0.0819101	0.12044	0.00105344	0.00844556	0.0792702	-0.048514	-0.063367	0.000382629	-0.0487542	0.00277775	-0.0713269	-0.0240143	-0.174792	-0.377857	-0.113398	-0.251752	-0.2676	-0.332625	-0.203285	0.00348682	0.07667	0.0379945	0.137821	-0.112199	-0.0127868	-0.111869	-0.0748362	-0.458842	-0.709938	-0.299252	-0.457305	-0.356291	0.00376699	-0.441754
ENST00000295830	-0.326282	-0.166606	-0.0949446	-0.000514907	-0.281384	-0.400548	-0.274139	-0.24041	0.0555845	-0.208475	0.034947	-0.262202	-0.075415	0.0962169	-0.176733	0.355149	-0.0141607	0.0620878	0.0104266	0.0367019	0.0473694	-0.0208827	-0.138472	-0.0753379	-0.125082	-0.288233	-0.191087	-0.121758	-0.383612	-0.0820983	-0.315607	-0.330642	0.0917319	-0.165832	-0.0581216	-0.129654	-0.170916	-0.0606356	-0.301268	-0.229197	-0.233742	-0.219413	-0.467794	-0.510042	-0.371535	-0.253946	-0.618621	-0.36794	-0.137631
ENST00000602390	-0.291779	-0.280913	-0.198201	0.023392	-0.0118107	0.014753	-0.0183554	-0.0188987	-0.345275	-0.344077	0.00368696	0.0570547	-0.0696692	-0.00852088	-0.0898731	0.0224429	-0.0347541	-0.0323494	-0.0496292	0.0388325	-0.0883464	-0.0280307	-0.217902	-0.254244	0.0222928	0.0364077	-0.0237833	-0.0638423	-0.334484	-0.406406	-0.364115	-0.366734	-0.0750288	-0.348184	-0.0541532	-0.191987	0.0689983	-0.210895	-0.220059	-0.199168	-0.318733	-0.218853	-0.366332	-0.536022	-0.156578	-0.0746092	-0.386664	-0.158871	-0.237324
ENST00000251413	-0.121736	-0.0962187	0.00881055	-0.0498408	0.0202788	0.0668887	-0.046565	-0.131501	0.0123483	-0.0877377	-0.0763201	-0.179954	-0.00324228	-0.0340082	-0.0209683	0.0287151	-0.049509	0.0384614	0.0272541	-0.0450465	0.00509572	0.000686566	-0.00382944	0.00495479	-0.106224	0.0108806	0.0628384	-0.164301	-0.289688	-0.268079	-0.220657	-0.232314	0.0220118	-0.073109	-0.19255	-0.214976	-0.226258	-0.0628424	-0.219252	-0.265406	-0.236584	-0.208283	-0.612549	-0.780679	-0.0542715	-0.28245	-0.56305	-0.0581918	-0.337669
ENST00000373116	-0.180868	-0.0643414	0.0590054	-0.0168677	-0.0689043	0.0731003	-0.0325127	-0.00586777	-0.135145	-0.0726233	-0.0618532	-0.106023	-0.0565056	0.0164836	-0.121068	0.00109684	-0.0388526	-0.139736	0.0753223	-0.0051568	-0.0467915	-0.0449811	0.000777092	0.0168523	-0.0738828	0.0164692	0.0783161	-0.197367	-0.269965	-0.3007	-0.177943	-0.200584	-0.0822228	-0.0910753	-0.112357	-0.120938	-0.221006	-0.133823	-0.20382	-0.123121	-0.164829	-0.129044	-0.455345	-0.64908	-0.0499712	-0.291628	-0.481041	-0.205112	-0.348256
ENST00000372014	-0.239731	-0.193992	0.13755	0.060244	-0.00419793	-0.0226931	0.0471432	-0.0307255	-0.136324	-0.225695	-0.0489581	0.011264	-0.117406	-0.0280248	0.140429	0.0596325	-0.0663118	-0.0605501	0.0318061	0.0408882	0.0051226	-0.0434809	-0.0840223	-0.0271577	-0.0309302	0.0872479	0.0716788	-0.0135808	-0.288503	-0.301309	-0.106567	-0.104039	0.0667606	-0.126447	-0.149483	-0.193535	-0.284856	-0.00732648	-0.237242	-0.0752062	-0.187659	-0.194041	-0.697006	-0.670118	-0.272112	-0.338356	-0.487166	-0.274455	-0.149266
ENST00000502492	-0.347534	-0.245295	0.0737322	-0.0587789	-0.0520181	-0.0436839	0.00232948	-0.0816504	-0.217095	-0.0879542	0.0872402	0.0293332	-0.0806952	0.0118283	-0.016772	-0.021583	-0.0432996	-0.0470119	0.0470752	0.0221053	-0.11493	0.00372592	-0.19415	-0.110342	-0.0099821	0.0276101	0.00299439	-0.118934	-0.292606	-0.287407	-0.252068	-0.173474	-0.00155923	0.0418455	-0.0290419	-0.0718807	-0.209154	0.141736	-0.201504	-0.143893	-0.131414	-0.105366	-0.453886	-0.74553	-0.336814	-0.355621	-0.289288	-0.175491	-0.374484
ENST00000358337	-0.10586	-0.387924	0.0566254	-0.0648166	-0.0402169	-0.120584	-0.0408298	-0.0162971	-0.164439	-0.16396	-0.276908	-0.119304	-0.0114871	0.16583	-0.0197921	0.0439538	-0.0299751	-0.0658336	0.0463253	0.144354	-0.072069	-0.0394096	-0.00455296	-0.0200498	0.0280753	-0.0626028	-0.0530178	-0.013692	-0.217421	-0.186522	-0.217049	-0.185566	-0.235787	-0.203654	-0.0113834	-0.0534014	-0.229871	0.226087	-0.136439	-0.040964	0.0409393	-0.0205242	-0.281453	-0.462476	-0.2915	-0.249342	-0.297884	-0.53406	-0.187309
ENST00000304218	-0.157204	-0.129594	0.0444379	-0.016786	0.0434296	0.0319318	-0.0593545	-0.0433866	-0.0233163	0.0359725	-0.0404973	-0.00384112	0.118976	0.0501979	0.0495986	0.0229402	-0.0423914	-0.0772677	0.0495495	0.023098	-0.00571886	0.0935474	-0.0392834	0.00679895	-0.0256271	0.0484089	0.0600265	-0.0885101	-0.18003	-0.228092	-0.144155	-0.137945	-0.264293	-0.263532	-0.133356	0.0464271	-0.148242	0.0192342	-0.230683	0.00028819	-0.036071	-0.0092961	-0.139978	-0.272602	-0.278086	-0.2769	-0.0408024	-0.533797	-0.148301
ENST00000343677	0.121134	-0.1076	0.0610232	-0.0512162	0.0351058	-0.0531391	0.00473797	0.00314153	-0.0284445	0.0262442	-0.0958203	-0.0224666	0.0697387	0.0143533	0.0611577	0.0531032	-0.0575419	-0.00110915	0.06758	0.0319095	-0.0276166	0.025257	-0.0304961	0.0328013	-0.0341983	0.0372683	0.0414095	0.00994161	-0.115312	-0.0337967	-0.168155	-0.163145	-0.199902	-0.23126	-0.102283	-0.00775196	-0.0153728	0.0716738	-0.243232	-0.0421142	0.0136631	-0.00422921	-0.200034	-0.376059	-0.264659	-0.194168	-0.151741	-0.5326	-0.0873144
ENST00000534341	0.270574	-0.394412	-0.0863745	0.0660777	-0.0780703	-0.0313338	-0.336252	-0.0826593	-0.121037	-0.103882	-0.0908196	-0.0711303	0.0668708	0.0647209	-0.104297	-0.0244136	-0.103148	-0.109379	0.0176174	0.0922614	0.0363031	-0.0237941	-0.010142	-0.0386992	-0.00232577	0.149089	0.0527808	-0.157805	-0.214258	-0.281172	-0.0612689	-0.069299	-0.119716	-0.30012	-0.0509533	-0.158186	-0.0640971	0.248949	-0.214333	-0.236655	-0.0274524	-0.0451971	-0.304572	-0.54658	-0.275622	-0.223465	-0.264659	-0.26242	-0.329314
ENST00000333916	0.120461	0.0130724	0.0380179	-0.0370909	0.0699608	0.107085	-0.145411	-0.0906841	-0.191806	-0.0936321	-0.0717132	0.00410448	0.0228098	-0.0061022	-0.101335	-0.108792	-0.0762403	0.00751561	0.0471705	0.0360065	0.00415513	0.0731775	-0.0927387	0.0532263	0.0244225	0.0869975	0.0852323	-0.208191	-0.147022	-0.334499	-0.253363	-0.273173	-0.196781	-0.316245	-0.196735	-0.0378568	-0.178383	0.123292	-0.162956	-0.0899767	0.000851792	-0.0325702	-0.455927	-0.160542	-0.349345	-0.430226	-0.339412	-0.299503	-0.227082
ENST00000310015	-0.106288	-0.352794	0.0224763	-0.127944	-0.03867	-0.142166	-0.0290858	-0.157869	-0.115838	-0.0726722	-0.0393958	-0.0088729	-0.0174515	-0.000173014	0.0216822	0.0383027	-0.0626604	-0.0638455	-0.0860517	0.0424939	-0.0820897	-0.000589183	-0.117271	-0.0609382	0.0410582	-0.0300543	-0.0104464	-0.108649	-0.0396781	-0.162947	-0.204314	-0.200626	-0.125709	-0.194199	-0.140419	0.0981107	-0.197964	-0.0357213	-0.148476	-0.076932	-0.0653089	-0.0644659	-0.118063	-0.547178	-0.304472	-0.450543	-0.25227	-0.282377	-0.0897476
ENST00000274606	-0.0288596	0.0229936	-0.0343316	-0.00923957	-0.161769	-0.122911	-0.063714	-0.162515	-0.0724134	0.0111049	0.0545983	-0.0481316	0.0859324	-0.00648975	-0.0610226	-0.03315	-0.113649	-0.00502299	0.0515286	-0.0572003	-0.0318368	0.0367791	-0.142213	0.00245742	0.0998439	-0.0535546	0.0573687	-0.15446	-0.158782	-0.266335	-0.299663	-0.338935	-0.0518901	-0.364694	-0.119608	0.0489334	-0.343644	-0.0304211	-0.161107	-0.0151706	-0.000163262	0.0374965	-0.25189	-0.462412	-0.384121	-0.377352	-0.193539	-0.398323	-0.219518
ENST00000340344	-0.076032	-0.0570352	0.00858868	-0.0673587	-0.115753	-0.218309	-0.238694	-0.186003	-0.0207943	0.0140622	0.201815	-0.0667736	0.0225632	0.156601	-0.0757169	-0.0307561	0.0713117	0.0296296	0.0625074	-0.0290142	-0.0157819	0.00611452	-0.206005	-0.0870907	-0.107169	-0.135096	-0.0887313	-0.0751539	-0.235578	-0.192509	-0.123102	-0.143238	-0.266437	-0.00254123	0.00704714	-0.174378	-0.141602	-0.221286	-0.222507	-0.0330007	-0.165799	-0.074571	-0.174008	-0.596931	-0.285765	-0.305508	-0.272323	-0.190753	-0.23906
ENST00000299130	-0.0924331	-0.212003	0.0984631	-0.0882477	-0.212283	-0.142828	-0.0983544	-0.0800094	0.0226354	-0.0829407	-0.0255401	-0.0269722	0.0230002	0.128874	-0.0134211	-0.0398326	-0.0953767	-0.0927257	0.0552287	0.0181622	-0.0758265	-0.0211194	0.0143395	-0.0717863	0.0157852	-0.0611561	-0.0187322	-0.182865	-0.195749	-0.165685	-0.165315	-0.156296	-0.260579	-0.0156309	-0.0846314	-0.00390412	-0.125216	-0.00826809	-0.116501	-0.108653	-0.0569706	-0.0527599	-0.281531	-0.424757	-0.433055	-0.372238	-0.163464	-0.287358	-0.354736
ENST00000399022	0.0203517	-0.0235832	0.00744136	-0.0449294	-0.130566	-0.20591	-0.0473519	-0.0238028	0.0159087	-0.129343	-0.0629073	0.0605568	-0.0615521	0.105418	0.0542101	0.0565701	-0.0473586	-0.0142906	0.0253069	0.0513994	-0.0289925	-0.0514364	-0.0405881	0.00518185	-0.0443073	-0.0969815	0.0302002	-0.0909749	-0.202212	-0.328205	-0.184826	-0.159308	-0.16807	-0.169247	0.0424441	-0.00318675	-0.274577	-0.0661106	-0.327758	-0.0762819	-0.0935115	-0.0546802	-0.0946257	-0.483418	-0.40171	-0.308597	-0.406582	-0.284249	-0.404957
ENST00000373232	0.0233624	0.0495996	0.0449816	-0.100331	-0.0417281	0.00374436	-0.0165261	0.00228454	-0.108049	-0.0339577	-0.0162812	-0.0203137	-0.0607504	0.0121302	-0.0469082	-0.00364893	-0.0503855	-0.0306361	0.046652	-0.0223389	-0.0656673	-0.0211796	0.0201139	0.0618301	-0.0973917	-0.121738	-0.0282847	-0.166842	-0.214368	-0.0897497	-0.185247	-0.172156	-0.227847	-0.458942	-0.171647	0.0531175	-0.127005	-0.294112	-0.0810696	-0.128026	-0.142203	-0.123925	-0.285243	-0.605472	-0.466003	-0.144443	-0.0609374	-0.201309	-0.228537
ENST00000253814	-0.0123955	-0.250409	-0.0378082	-0.16204	-0.0320431	0.0330679	-0.0407178	0.0403765	-0.244506	-0.0294446	0.0217008	0.0796735	-0.0733086	0.184441	-0.0518194	-0.0294967	0.0631913	-0.0876044	0.0548172	0.0546834	-0.0672841	-0.0356987	-0.03339	-0.0375	-0.0294458	-0.00543164	0.0317628	-0.198247	-0.159841	-0.0281337	-0.285693	-0.251564	-0.294668	-0.515118	-0.000650359	-0.128639	-0.128457	-0.340608	-0.200429	-0.0652853	-0.112206	-0.0502807	-0.377008	-0.602988	-0.29305	-0.214103	-0.303078	-0.422691	-0.351837
ENST00000323666	-0.118186	-0.221218	-0.133887	-0.0655663	-0.0261741	-0.0257753	-0.252544	-0.122014	-0.0785247	-0.00880112	-0.0211973	0.02925	-0.00651701	0.0462769	0.0103718	0.0707506	-0.0576916	0.0477484	0.0572567	-0.00387549	-0.0210529	0.0379299	-0.0584783	-0.0213984	-0.0369861	-0.00652107	-0.00608539	-0.0138655	-0.0565991	0.020562	-0.225066	-0.224237	-0.300628	-0.418187	-0.0596176	-0.167695	0.0146407	-0.107558	-0.079217	-0.0841731	-0.00523896	-0.0428579	-0.145611	-0.401851	-0.419225	-0.286987	-0.0844326	-0.411503	-0.235392
ENST00000602795	-0.0819122	-0.146872	-0.0880173	-0.083831	0.00220436	-0.0320529	-0.141075	-0.0222089	0.033437	-0.100267	0.012506	-0.0489477	-0.0306722	-0.0647172	-0.0214744	0.1129	-0.082458	0.0451036	0.0574342	0.03763	-0.0862523	0.0207713	-0.0392449	0.0109808	-0.00512779	-0.104375	-0.00121341	-0.236154	-0.267474	-0.259803	-0.100332	-0.103487	-0.362437	-0.415304	-0.256914	-0.0162792	0.0177748	-0.0953632	-0.194246	-0.130639	-0.0715609	-0.075431	-0.076906	-0.584706	-0.394623	-0.416693	-0.32724	-0.365404	-0.328559
ENST00000332303	-0.226553	-0.335807	0.115283	-0.149529	-0.0810768	-0.0993406	0.0156251	-0.0811056	0.00811824	-0.160371	-0.000726065	0.0292413	0.0140252	0.0197267	-0.0506891	-0.0123053	-0.0751491	-0.0466747	0.00915173	0.0114396	-0.0933268	-0.0459282	-0.0585491	-0.0410935	0.0416608	-0.0964144	0.00100761	0.0763256	0.0243014	-0.132746	0.0162046	0.0830041	-0.459996	-0.0256461	-0.0926261	0.123464	-0.202078	-0.0446296	-0.0548177	-0.123282	0.0701343	-0.056722	-0.531851	-0.563533	-0.216806	-0.219587	-0.329901	-0.383612	-0.0470825
ENST00000308275	-0.260944	-0.169454	0.263329	-0.209924	-0.116432	0.00512574	-0.0288785	0.0634955	0.0312558	-0.0804399	-0.0672103	-0.131104	-0.0515593	0.132118	-0.141794	-0.0877383	-0.0823582	-0.0675767	0.0161751	-0.0236779	-0.074911	0.0319334	-0.0387554	-0.103369	-0.0377031	0.0219715	-0.0898498	-0.240711	-0.295628	-0.138757	0.189132	0.185522	-0.41949	-0.191718	-0.204404	0.0810635	-0.0721967	0.209794	-0.0189828	0.00339071	-0.0224934	-0.0186788	-0.478779	-0.52215	-0.297782	-0.247252	-0.381002	-0.239194	-0.359573
ENST00000297347	-0.221694	-0.29494	0.0169541	-0.271802	-0.115541	-0.0670912	0.0268903	0.00175868	0.0577213	-0.244071	0.0240534	0.0761091	-0.0104851	0.163602	-0.0554419	-0.000329442	-0.0974007	-0.0777089	-0.0164118	0.035809	-0.0225655	-0.0239866	0.0334344	0.029169	0.0224249	0.0578764	0.017023	-0.105273	-0.220448	-0.28414	-0.0212723	-0.0485993	-0.157964	-0.19498	-0.140592	0.0705383	-0.266981	0.308513	0.0440758	-0.0286945	-0.188964	-0.129265	-0.486405	-0.63498	-0.306247	-0.401968	-0.471494	-0.15194	-0.338497
ENST00000504169	-0.307257	-0.373725	-0.0727901	-0.234997	-0.0738649	-0.0240472	-0.378932	-0.102319	0.00940416	-0.199276	-0.345703	-0.100085	-0.0863384	0.0430222	-0.0620849	-0.0245299	-0.0335103	-0.122022	0.0400651	-0.00598814	-0.187234	-0.0851513	0.0882425	-0.0891045	-0.0314132	0.00654098	-0.0226873	-0.201868	-0.226877	0.14869	0.0441751	-0.00923844	-0.467399	-0.612155	-0.339993	0.0392194	-0.252149	-0.147209	-0.133731	-0.0435268	-0.053195	-0.120356	-0.135548	-0.520362	-0.30748	-0.172173	-0.268643	-0.445352	-0.63574
ENST00000238146	-0.291272	0.13968	0.0363589	-0.0668481	0.00906537	0.0506216	-0.0818329	0.0290275	0.00829394	-0.110029	0.0656174	-0.132997	0.198655	0.01644	0.0530764	0.160894	-0.162253	-0.0927344	0.022327	0.105101	0.0111982	-0.00357869	-0.0162223	-0.0440289	-0.0951995	0.0506723	0.150498	0.013443	0.207256	0.00486309	-0.174133	-0.17945	-0.15499	-0.178533	-0.155926	0.0579679	-0.156238	0.0139613	-0.119221	-0.0325845	-0.205522	-0.149747	-0.339373	-0.47744	-0.297689	-0.172946	-0.374457	-0.447119	-0.329901
ENST00000249806	-0.353656	-0.193906	-0.149396	-0.249449	-0.20109	0.0497044	-0.061452	-0.0162729	-0.106682	-0.0955286	-0.12898	-0.147546	0.127783	-0.00720595	0.0440558	0.0158085	0.0276662	-0.0525966	0.0404664	-0.0168763	-0.0185217	0.0434641	0.0496975	0.0666301	-0.0301461	0.0662937	0.148218	-0.14725	0.0774885	-0.15817	-0.104979	-0.138709	-0.0775696	-0.25131	0.00168953	-0.0954022	-0.36796	-0.135599	-0.109638	-0.140724	-0.25603	-0.221599	-0.432237	-0.64098	-0.329392	-0.316702	-0.235024	-0.523049	-0.409611
ENST00000216807	-0.218582	-0.295207	0.255814	-0.0567713	-0.18342	-0.167018	-0.29938	-0.0380242	-0.129247	-0.312119	-0.112956	0.0616416	0.132152	0.150289	0.0481956	0.0530883	-0.0216212	0.0465052	0.0438003	0.056472	-0.039803	-0.0122435	-0.0406116	-0.0234599	-0.0218009	-0.000315267	-0.0192047	-0.244138	-0.226412	-0.207235	-0.0632257	-0.089231	-0.102504	-0.2465	-0.237304	0.0086795	-0.274365	-0.0160088	-0.133122	0.0681303	-0.139312	-0.0447527	-0.415924	-0.527222	-0.272585	-0.244603	-0.334324	-0.434308	-0.404802
ENST00000265260	-0.0123407	-0.28113	-0.0499645	-0.0351095	-0.0518044	-0.105151	-0.419969	-0.140022	-0.207845	-0.0679393	-0.0302633	0.0405607	-0.0531459	0.00694218	0.0970262	0.0685668	0.0502216	0.000896731	-0.00189486	0.06341	-0.0906522	0.00149729	-0.094179	-0.0161912	-0.107866	0.0234747	0.0490741	-0.19551	-0.289777	-0.185009	-0.0301202	-0.00585193	-0.132046	-0.244757	-0.144075	-0.100377	-0.242467	-0.0292429	-0.176136	0.00280279	-0.0904422	-0.00798688	-0.329582	-0.537748	-0.361669	-0.293056	-0.217629	-0.4088	-0.251238
ENST00000297156	-0.196281	-0.13702	-0.0464912	-0.0945663	-0.123672	-0.0315682	-0.15234	-0.0576594	-0.0796	-0.109061	-0.121579	0.040092	0.149726	0.0356618	-0.127382	-0.0178172	-0.0514999	-0.104361	0.0880737	-0.00750077	-0.0215966	-0.048553	0.0427101	-0.0112717	0.00303509	0.00156436	0.0611257	-0.115227	-0.0451943	-0.0740465	-0.195087	-0.254352	-0.218768	-0.0586941	-0.0109308	-0.153368	-0.386118	0.14001	-0.0858494	-0.117805	-0.0931298	-0.138236	-0.0469491	-0.606803	-0.377526	-0.303321	-0.408557	-0.423688	-0.28914
ENST00000350498	-0.204115	-0.0146516	-0.0355858	-0.102849	-0.135067	-0.161566	-0.0828652	-0.0135614	-0.172382	-0.0319726	-0.0250613	-0.0491482	0.268842	0.102743	0.0368551	0.0637515	-0.0226381	-0.0096001	0.0583662	0.0650452	-0.0174311	-0.0450324	-0.0915094	-0.0578623	-0.0230063	0.0436259	0.000199629	-0.069708	-0.15825	-0.0376209	-0.152474	-0.177854	-0.310223	-0.304199	-0.156893	-0.186631	-0.507232	0.0827562	-0.174954	-0.241117	-0.0612735	-0.102247	-0.436838	-0.486399	-0.282535	-0.26869	-0.502674	-0.464991	-0.257291
ENST00000397062	-0.302797	-0.155141	-0.0511572	-0.163846	-0.0195505	-0.0380161	-0.0253691	-0.136092	-0.0860985	-0.1103	-0.0447558	-0.101704	-0.02574	0.12391	0.0319416	-0.0101112	-0.0468376	0.0201936	0.0688389	0.0154405	-0.0506565	-0.00355684	-0.00808317	0.0265133	0.0232738	0.0266232	0.0661213	0.0396574	-0.12934	-0.136575	-0.0968781	-0.0915205	-0.191201	-0.381773	-0.33241	-0.00262834	-0.229068	-0.0548429	0.0149505	-0.0424447	-0.0615375	-0.0671946	-0.13791	-0.768972	-0.263009	-0.165733	-0.208527	-0.554719	-0.141922
ENST00000580018	-0.140954	-0.0477718	-0.107914	-0.0672892	-0.0485153	-0.117015	-0.0879564	-0.0430317	-0.20451	0.0161498	-0.0604626	0.0496375	-0.0413435	0.00271731	0.0267643	0.0723089	-0.12589	0.0160948	0.0695238	0.0367504	-0.0103256	-0.00331809	-0.0514654	0.092086	-0.0916634	0.12173	-0.0137845	-0.00788617	-0.22811	-0.135109	-0.0745328	-0.100245	-0.241221	-0.175556	-0.230726	-0.112065	-0.270703	0.0431496	-0.183594	-0.0666921	0.00526883	0.031377	-0.324877	-0.630384	-0.238602	-0.210661	-0.2067	-0.343603	-0.283856
ENST00000379887	-0.332922	-0.0755244	-0.0208475	-0.0624061	-0.0847268	-0.276361	-0.244395	0.00394306	-0.063214	-0.00336723	-0.0537465	0.0815749	0.0852071	0.20739	0.145092	0.121273	-0.0265166	0.0348018	0.015881	0.0690375	-0.0415967	0.0769394	-0.0347892	0.0152053	-0.0169212	-0.000345615	0.00113963	-0.0769702	-0.269331	-0.114333	-0.181683	-0.144414	-0.0849706	-0.0187271	-0.131909	-0.0849843	-0.186001	0.015747	-0.101876	-0.0784965	0.00587462	-0.00853017	-0.281704	-0.605562	-0.27864	-0.383161	-0.357891	-0.406041	-0.25565
ENST00000543774	0.101932	-0.131787	-0.000879447	-0.00941234	-0.1177	-0.109007	-0.0258508	-0.0795378	-0.0815129	0.00365724	-0.172305	-0.14902	0.0479264	0.0661363	0.0302311	0.0257637	-0.117441	0.0719477	0.0183154	0.0417587	-0.0818213	0.0834563	-0.0583401	0.0290893	0.0135091	-0.014653	-0.0195464	0.0781592	-0.0984976	0.0589236	-0.203368	-0.203397	-0.145295	-0.00449681	0.0690458	-0.208051	-0.110567	0.104407	-0.0706553	-0.0284411	0.0741361	-0.0232032	-0.239391	-0.462627	-0.310794	-0.216303	-0.112854	-0.142348	-0.280889
ENST00000610672	-0.0446883	-0.334766	-0.121094	-0.0789446	-0.107965	-0.0917198	0.052412	-0.0793565	-0.200068	-0.0398027	0.0258989	0.00467007	0.0940513	0.238045	0.00638543	0.00995986	0.0889833	-0.0233121	-0.0149654	0.0894157	-0.0688861	0.0637677	0.00145919	0.00545909	0.0411506	-0.0337969	-0.0411501	-0.0568928	-0.291587	-0.0839383	-0.225947	-0.206618	-0.0819277	-0.0621143	-0.0302825	-0.159481	-0.103295	0.0652623	-0.00473585	-0.159597	0.02272	-0.0855006	-0.250214	-0.380955	-0.340343	-0.132145	-0.114091	-0.1515	-0.16912
ENST00000335890	0.156369	-0.262794	-0.0884783	-0.0782304	-0.0421684	-0.0496493	-0.112137	-0.042006	-0.0166976	-0.0485254	-0.0650188	0.0297444	-0.0258507	0.0754693	-0.0392881	0.0393971	0.0645919	-0.0695559	0.0551651	0.0555392	0.00679335	-0.0525996	-0.0366376	0.00992518	-0.0526172	-0.00484537	-0.035318	-0.107587	-0.260313	-0.0499302	-0.205381	-0.219651	0.0841347	-0.0845935	-0.0388632	-0.182428	-0.203011	-0.0357273	-0.0963784	-0.0815775	0.0666949	-0.0206503	-0.318341	-0.267311	-0.403826	-0.283218	-0.144017	-0.221317	-0.259669
ENST00000273986	0.305589	-0.173825	-0.0884148	0.0062087	0.0899785	-0.0249768	-0.0338142	-0.145524	-0.0351716	-0.159679	-0.00310718	-0.0345749	0.0374803	0.111955	0.0127119	0.0506584	0.0289551	-0.0521838	0.0791892	0.0352174	0.0312162	0.0293209	0.0696306	0.143572	0.00593459	-0.015798	0.022742	0.0484824	-0.0801446	-0.0106988	-0.129297	-0.200303	0.067724	-0.153735	-0.102658	-0.0264844	-0.0962583	-0.0537843	-0.147411	-0.0648182	-0.0811878	-0.0638003	-0.345233	-0.507571	-0.21593	-0.505047	-0.350664	-0.0698518	-0.209727
ENST00000368547	0.210442	-0.0924364	-0.0235486	-0.185509	0.0273582	0.0401948	-0.0176999	0.00712206	-0.00402393	-0.00127085	0.00285994	-0.0274803	-0.0271786	-0.0446006	-0.051296	-0.0270209	-0.0380908	-0.0990996	0.0620835	0.0192616	-0.0169543	-4.27e-05	0.0790386	0.00964127	-0.0581611	0.00324775	-0.0171267	-0.038526	-0.0472039	-0.107629	-0.172238	-0.155843	0.0654862	-0.17404	-0.0233419	-0.0310625	-0.226137	-0.0689299	-0.0432546	-0.0726635	-0.0714452	0.0116441	-0.214342	-0.520458	-0.108749	-0.257016	-0.283834	-0.11173	-0.240304
ENST00000278618	0.0949625	0.00531794	0.0182614	-0.145464	-0.0044727	0.0882587	-0.0550465	-0.0137106	-0.0570658	-0.112549	-0.0725511	-0.0615816	-0.0323751	0.050396	-0.00462161	-0.0390057	-0.0125855	-0.107708	0.0648085	0.0208785	0.000340094	-0.00803683	0.0537973	-0.00371823	-0.0316619	-0.0355763	0.0294469	-0.0386925	-0.0751979	-0.00985933	-0.182841	-0.203149	0.165475	-0.218909	-0.148358	-0.269561	-0.0751505	-0.14533	-0.157678	-0.0637368	-0.0590377	-0.0543009	-0.269393	-0.638247	-0.207504	-0.317463	-0.324553	-0.14046	-0.191873
ENST00000320640	0.0853477	-0.160716	-0.122269	-0.239631	-0.0910039	-0.0492638	-0.0588924	0.00633791	-0.0279213	-0.109525	-0.152539	0.0234202	-0.0145395	0.113369	-0.00361542	0.0143109	-0.0103783	-0.00989489	0.0429093	-0.0329833	-0.0172797	-0.00962291	-0.0295724	0.0194486	-0.0524444	0.00828701	0.00326311	-0.00305529	0.00411195	-0.163359	-0.0355089	-0.0482952	-0.106969	-0.11549	-0.216375	-0.117336	-0.0590115	-0.028161	-0.118276	-0.146498	-0.175832	-0.17104	0.00179659	-0.425122	-0.43762	-0.254008	-0.170165	-0.248693	-0.381412
ENST00000528080	0.0759441	-0.240947	-0.147808	-0.255977	-0.0669415	-0.103055	-0.0829635	-0.0645238	-0.0941286	-0.0968151	0.0130079	-0.00790696	-0.0390965	0.104687	0.00165634	-0.0234067	0.034719	-0.0194777	0.099308	0.0226691	-0.0978899	0.0213823	-0.0184377	0.045322	-0.0470908	-0.0910186	-0.023771	-0.190219	-0.0884374	-0.228045	-0.035742	-0.0706865	-0.118887	-0.0727375	-0.248554	-0.106599	-0.107957	-0.116547	-0.018106	-0.0842668	-0.0609595	-0.080946	-0.172923	-0.493918	-0.248584	-0.215891	-0.175487	-0.306571	-0.323244
ENST00000264220	0.157311	-0.228628	-0.182359	0.0627674	-0.123382	-0.109616	-0.110979	-0.0500445	-0.042955	-0.0722608	0.0320858	-0.0586357	-0.0723597	0.08866	0.0125367	0.0701604	-0.0629336	-0.0527218	0.0609685	0.017742	-0.00577708	0.000110583	0.0126813	0.0286083	0.0161087	0.0150015	-0.0236623	-0.121222	-0.0427525	0.0264804	-0.0863397	-0.0914572	0.165951	-0.0483187	-0.225024	-0.117278	-0.0417869	-0.235191	0.0146009	-0.0905667	0.0149607	-0.00733225	-0.459128	-0.429516	-0.179286	-0.142506	-0.167658	-0.145578	-0.261786
ENST00000166345	0.128421	-0.028251	-0.0882108	0.0111091	-0.0502604	-0.0625171	0.00814745	0.114286	-0.0972798	-0.0196656	-0.0484525	-0.0341978	-0.121146	-0.0773238	-0.0261855	-0.0121471	-0.0929985	-0.0321524	0.0604167	0.0365759	-0.0863307	-0.0217244	0.00246949	0.0133676	-0.135524	-0.0128907	-0.0308912	-0.0562774	-0.126832	-0.106319	-0.102924	-0.0834118	0.0763993	-0.134278	-0.141374	-0.135208	-0.111568	-0.122164	-0.117718	-0.0770336	-0.110209	-0.0642453	-0.227433	-0.453398	-0.26941	-0.217001	-0.050883	-0.0745909	-0.229928
ENST00000296509	0.100795	-0.118855	-0.0244782	-0.0924466	-0.0388422	-0.0808896	-0.00428478	-0.118106	-0.121879	-0.0737544	0.0201308	-0.0716388	-0.0577403	-0.00342855	-0.0105728	-0.0347112	0.0088687	-0.0549653	0.0870373	-0.00565679	0.0209001	-0.0318751	-0.00738066	0.0242701	-0.0182024	0.00041348	-0.0397177	-0.142411	-0.116062	-0.19565	-0.0540794	-0.0981095	-0.0541188	-0.0646773	-0.182495	-0.226239	-0.116695	-0.121529	-0.192854	0.0150756	-0.102169	0.00500891	-0.30138	-0.585973	-0.256009	-0.156257	-0.175151	-0.235416	-0.257001
ENST00000203407	0.185982	-0.121647	-0.142142	0.0116072	-0.105256	-0.039547	0.00472671	-0.0150963	-0.0114626	-0.0340478	0.0126128	-0.0734049	0.010802	0.0651824	-0.0294767	-0.022494	0.063686	0.00770342	0.0541072	-0.017206	-0.00705212	-0.00452649	0.033231	0.0197994	-0.0049737	-0.0157707	0.00814084	-0.0562798	-0.10102	-0.15591	-0.00523129	-0.0153532	-0.241865	-0.0773663	-0.158038	-0.150137	-0.0902649	-0.157306	-0.131237	-0.0814703	-0.0513328	-0.0434395	-0.224649	-0.475199	-0.122642	-0.113673	-0.137237	-0.147453	-0.180419
ENST00000373493	-0.0711028	-0.10041	0.00886144	-0.0296976	-0.15845	-0.153918	0.0365685	-0.0490098	-0.0593982	-0.0221393	-0.042947	-0.0876939	0.019118	-0.0714458	-0.00441966	0.0314996	-0.0247316	-0.0721018	0.04268	0.0738866	-0.0290218	-0.0117465	0.011617	0.0499755	0.0154144	-0.0238318	-0.017404	-0.134911	-0.26427	-0.0446324	-0.244043	-0.240263	-0.109102	-0.150297	-0.0878728	0.00374507	-0.0735998	-0.135614	-0.265098	-0.073072	-0.0515823	-0.0386582	-0.278572	-0.559531	-0.067807	-0.176511	-0.124054	-0.318324	-0.327085
ENST00000372839	-0.0897758	-0.0134809	-0.0625738	-0.0942504	-0.142897	-0.0507819	0.0337286	0.0244884	-0.0936241	-0.0162038	-0.00939874	-0.0559279	0.000611902	0.0492935	-0.0927018	0.00185685	-0.00935652	-0.107468	0.0436718	0.0708155	-0.0180222	-0.000651111	0.0221313	0.0214242	0.000805915	-0.0332537	0.00331355	-0.185946	-0.269404	-0.173992	-0.173431	-0.19915	-0.291592	-0.114156	-0.0836664	-0.121365	-0.0694989	-0.032523	-0.25318	-0.0131951	-0.101776	-0.0460154	-0.474901	-0.564101	-0.0940038	-0.0787107	-0.269313	-0.147118	-0.414554
ENST00000378565	0.0213806	-0.0755857	-0.0479455	-0.127358	-0.113618	-0.170899	-0.0678692	-0.108301	-0.120169	-0.00187639	-0.0226799	0.0443246	0.00976595	0.0631998	0.0209707	0.027797	-0.0145427	-0.0632613	0.060287	0.0573272	-0.0657949	0.0333155	0.0119787	-0.0322167	-0.0152351	-0.0183881	0.0142037	-0.0550559	-0.343837	-0.0103512	-0.138768	-0.170726	-0.0447504	-0.235052	-0.0936977	-0.103074	-0.135226	-0.0686488	-0.135025	-0.0374045	-0.0565787	-0.045478	-0.352899	-0.655866	-0.28169	-0.065498	-0.33184	-0.0723413	-0.280851
ENST00000493678	0.027074	0.0724796	-0.00329003	-0.0332801	-0.139781	-0.18189	-0.0568998	0.0164937	-0.0667134	-0.0390768	0.102318	0.0147211	-0.0016123	-0.0530364	0.116115	0.076328	-0.0686571	-0.0464856	0.0632305	0.0526384	-0.019693	-0.0325764	-0.0575615	0.000303437	0.0281539	0.0443986	0.0458546	-0.0809525	-0.325829	-0.164315	-0.129451	-0.1361	-0.210116	-0.132228	-0.108366	-0.130429	-0.0491492	-0.03392	-0.265297	-0.0313355	-0.10792	-0.0785734	-0.271584	-0.600954	-0.164771	-0.246365	-0.274417	-0.18608	-0.172498
ENST00000373586	0.118099	-0.164264	0.00469389	0.0243426	-0.0770663	-0.0422604	-0.0842718	-0.0399212	-0.102064	0.00592727	0.00703351	-0.0570693	0.0264501	0.0854249	-0.0462205	-0.04435	0.0294913	-0.0203185	0.0381302	0.0343099	-0.0235937	0.00891019	0.00832691	0.00693284	0.0158331	0.0225663	0.0480785	-0.0457954	-0.117812	-0.190909	-0.169694	-0.187492	0.0437248	-0.0801818	-0.163796	-0.137365	-0.204847	0.00496671	-0.257785	-0.175612	-0.165895	-0.132151	-0.19643	-0.403461	-0.098345	-0.224592	-0.26774	-0.240555	-0.331267
ENST00000372797	0.197859	-0.0426734	-0.00662377	-0.086287	-0.068607	-0.0400851	0.00169145	0.00961359	-0.054424	-0.0501883	0.00901049	0.0193625	0.114097	0.0983898	0.0454444	0.0255758	0.0324109	0.0207422	0.0494661	0.0186406	-0.0289818	0.00610626	0.0224855	0.0330943	0.00538552	0.0378386	0.0398537	-0.113203	-0.192145	-0.123151	-0.136256	-0.10388	-0.0886706	-0.188441	-0.242967	-0.0771909	-0.0684905	0.0271252	-0.164398	-0.0691336	-0.0906383	-0.067995	-0.150098	-0.413024	-0.190797	-0.209641	-0.162927	-0.27087	-0.337032
ENST00000229214	0.0369438	-0.0807419	0.0726815	-0.127262	-0.185729	-0.0194404	0.00520535	-0.17447	-0.0303041	0.0177754	0.051134	-0.0292484	0.0412454	0.0665256	0.0196801	0.0351373	-0.0453732	-0.0471338	-0.0630596	-0.0147753	-0.00484783	-0.00440665	-0.00490731	-0.0166522	-0.0454787	0.0448369	0.0436739	-0.191968	-0.222793	-0.182971	-0.117749	-0.0990901	-0.0583398	-0.153129	-0.17542	-0.135722	-0.100682	0.0830944	-0.201965	-0.0449395	-0.0957447	-0.0463528	-0.227911	-0.506607	-0.0467216	-0.276812	-0.210875	-0.280678	-0.423295
ENST00000368865	-0.0183028	-0.165962	-0.020402	-0.0991834	-0.00519672	-0.00725366	-0.0438416	-0.00433998	-0.0459232	0.0356545	-0.0577572	0.0272081	0.121051	0.0735369	-0.00154371	-0.0339062	-0.00432087	-0.0550525	0.0513297	0.0115326	-0.0377976	0.0307362	0.00553694	0.00688596	-0.0728063	0.0479695	0.0369383	-0.162106	-0.191023	-0.169002	-0.168251	-0.170788	-0.167298	-0.272556	-0.16276	-0.104354	-0.0277753	-0.0733888	-0.255678	-0.0835432	-0.0626842	-0.070591	-0.307244	-0.492083	-0.117026	-0.219584	-0.269573	-0.134248	-0.401017
ENST00000381844	0.150251	-0.271435	-0.0388624	-0.157581	-0.137716	-0.0544713	-0.0744271	-0.0629311	-0.135226	0.00422359	-0.0785452	-0.0261248	0.0390691	0.101004	-0.0406724	-0.0142066	0.0252828	-0.0624378	0.0678066	0.0495388	-0.0162537	0.0116389	0.0149989	0.0233038	-0.037171	-0.00212704	0.0303283	-0.147942	-0.112131	-0.102261	-0.0746176	-0.0776939	-0.251922	-0.195218	-0.0738425	-0.0538637	-0.128805	-0.0952966	-0.154175	-0.0123877	-0.061522	-0.0387035	-0.287338	-0.559294	-0.161108	-0.306286	-0.357526	-0.0896542	-0.396844
ENST00000511689	-0.00740683	0.00868241	-0.0469667	-0.110923	-0.0526784	-0.0255269	-0.132365	-0.000963703	-0.103073	-0.141112	0.0128844	0.0111474	0.0541922	0.113816	-0.120521	-0.029138	-0.0317813	0.0558641	0.076471	0.0389894	-0.0150568	-0.0302519	0.0127053	0.0336831	0.0170979	-0.0045153	-0.00444933	-0.128672	-0.292915	-0.157247	-0.0983211	-0.109735	-0.0822464	-0.257891	-0.24481	0.072938	-0.0438829	-0.0800315	-0.299711	-0.108182	-0.186265	-0.116201	-0.243006	-0.370853	-0.30744	-0.219478	-0.334849	-0.209648	-0.299233
ENST00000286371	0.112748	-0.125319	-0.0306803	-0.0659894	0.0115758	-0.0574691	0.0041392	0.00869259	-0.0616283	-0.023941	-0.0929521	-0.0056423	-0.0099023	-0.0251448	0.0785756	0.0236267	-0.00631333	0.00565847	0.0564218	0.0166858	-0.0253956	0.0377034	0.00551953	-0.0150046	0.0179858	0.088352	0.0378521	-0.0189153	-0.294292	-0.190314	-0.108833	-0.108164	-0.121621	-0.153542	-0.176159	0.136164	-0.0989189	-0.0225668	-0.169301	-0.125032	-0.160681	-0.117397	-0.239879	-0.3775	-0.167106	-0.283049	-0.204825	-0.0864351	-0.360911
ENST00000300291	0.06935	-0.118954	-0.0264978	-0.165288	-0.0305278	0.0189802	-0.102716	-6.34e-05	-0.0733935	-0.094873	-0.0728145	-0.0105411	0.0639151	0.0469805	-0.0851888	-0.0505973	-0.0314566	-0.0035404	0.029637	0.0391304	-0.0293802	0.0289935	0.0108328	0.0546186	0.0264268	0.0759577	0.000798444	-0.140317	-0.214453	-0.0769065	-0.12134	-0.11585	-0.158581	-0.203622	-0.11528	0.00695165	-0.00248026	-0.0298991	-0.149776	-0.127835	-0.152547	-0.172151	-0.293258	-0.410335	-0.206811	-0.274175	-0.123507	-0.141921	-0.341662
ENST00000374050	0.382475	-0.136283	0.0878025	-0.06595	-0.165923	-0.179414	-0.0820898	-0.0293604	-0.0346774	-0.0579115	-0.00822192	-0.0935987	0.0762887	0.0474457	-0.0242813	0.00729583	0.0160411	0.0836161	0.0456587	0.15604	0.00446364	-0.0392587	-0.0343927	-0.0263649	0.000634654	-0.0393117	0.0109506	-0.0333665	-0.1996	-0.156086	-0.0940117	-0.139553	-0.271259	-0.223145	-0.193588	-0.0592427	-0.0665728	-0.00658148	-0.295012	-0.0405198	0.026003	0.0913424	-0.263214	-0.470598	-0.375779	-0.0578888	-0.574049	0.0105773	-0.338762
ENST00000361534	0.200076	-0.109599	-0.00876385	0.110257	-0.0697335	0.0173499	-0.0767249	0.00353969	-0.103629	-0.131928	0.0602012	-0.0411587	-0.112767	-0.0902651	-0.00209297	0.00328401	-0.0547209	0.0446773	0.0488854	-0.0208254	0.0553817	-0.0341716	-0.043502	-0.02569	0.0124779	0.0199832	0.0391044	0.0658919	-0.0519257	-0.169432	-0.119529	-0.159535	-0.179837	-0.125203	-0.225549	-0.31015	7.18e-05	-0.0526497	-0.140927	-0.124109	-0.116847	-0.0337668	-0.395767	-0.539211	-0.307537	0.0889933	-0.326576	-0.240105	-0.348109
ENST00000399728	0.131224	-0.306884	-0.00493714	0.0408608	-0.0821749	-0.0229772	0.020156	-0.00224698	-0.0645535	0.0400541	-0.0681436	-0.0430341	0.0330007	0.0332211	-0.010075	-0.0455876	-0.0112734	0.0346129	0.0543668	0.0131923	-0.00417257	-0.0240289	-0.0274159	-0.00209274	-0.0100978	-0.0148678	0.00252839	-0.0891626	-0.205179	-0.176928	-0.313879	-0.289508	-0.216203	-0.168093	-0.205957	-0.242895	-0.0272047	-0.0567225	-0.401473	-0.0292853	-0.095565	-0.060392	-0.194559	-0.461059	-0.160749	-0.140321	-0.287769	-0.239207	-0.382514
ENST00000392711	0.0901729	-0.063538	-0.0137744	-0.111699	-0.139032	-0.0757732	0.00728228	0.00490986	-0.0846932	-0.0827999	-0.00797552	-0.0150805	-0.00335499	0.0865976	-0.0550633	0.0128122	0.0194975	-0.00349709	0.0605975	-0.0130995	-0.0393518	0.0361398	0.0198001	0.00415515	0.0785652	0.0279573	-0.000508935	-0.00161909	-0.049441	-0.0668953	-0.208827	-0.20959	-0.104466	-0.273037	-0.0800945	-0.154904	0.0276029	-0.169105	-0.35179	-0.0307192	-0.0937005	-0.0299967	-0.143516	-0.434062	-0.0777189	-0.0804526	-0.42464	-0.251161	-0.236602
ENST00000370360	0.142985	-0.16481	0.02709	-0.0421479	0.00651935	0.281432	-0.100151	-0.272159	-0.0581578	0.0788639	-0.0258592	-0.0392844	0.0593571	0.060662	-0.0763718	-0.0986196	0.0368423	0.0201957	0.035512	0.031031	-0.00694663	-0.0746715	-0.0641837	-0.012688	-0.131439	0.198745	0.134665	0.0466072	-0.189519	0.0748416	-0.0558304	-0.106832	0.125097	-0.238008	-0.300959	-0.146969	-0.112899	0.0322868	-0.134014	-0.122787	-0.132743	-0.11703	-0.197727	-0.560072	-0.190096	-0.137903	-0.409241	-0.336365	-0.352776
ENST00000374379	0.114213	-0.155174	-0.0843698	-0.154059	-0.0817407	-0.0759666	-0.123887	-0.0614626	-0.0875432	0.0159053	-0.00174454	0.0196962	-0.0436441	0.0561208	0.0350182	0.00249176	-0.0401062	0.110577	0.0779151	0.0318604	-0.0105905	-0.0266173	-0.0581809	0.00908083	-0.105399	-0.141323	-0.0280171	-0.114829	-0.28279	-0.142208	-0.0365666	-0.0600081	-0.167477	-0.365584	-0.329658	-0.150439	-0.00197516	-0.0687915	-0.235907	-0.0451475	-0.0982679	-0.00567154	-0.341389	-0.658633	-0.12149	-0.133552	-0.241864	-0.0108164	-0.259257
ENST00000519824	0.369576	-0.394392	-0.0067043	-0.0792153	-0.00595798	0.0129383	-0.0646009	-0.0136878	-0.024624	-0.0357195	0.0258398	-0.0157322	-0.0223641	0.091417	-0.0336788	-0.0465749	0.000614544	0.0669212	0.0922786	0.0638019	-0.0464297	0.0137727	-0.0537066	0.00735169	0.0278079	-0.0142145	0.0345969	0.0025326	-0.337017	-0.138132	-0.131238	-0.136468	-0.0293498	-0.267036	-0.286116	-0.0615609	-0.011415	-0.0774735	-0.313226	-0.138631	-0.171574	-0.105324	-0.320539	-0.52063	-0.0291205	-0.149017	-0.404446	-0.0101863	-0.33756
ENST00000264161	0.0564058	-0.265968	-0.0589495	0.0150206	0.0167301	0.0176162	-0.0522707	-0.0157095	-0.0405485	-0.025497	-0.0493227	-0.0189796	-0.00284399	0.0716692	0.0322185	0.0407928	0.0172656	-0.00664506	0.0684762	0.0313563	-0.0398945	0.0245939	-0.0160777	-0.0209869	0.0265335	0.0164664	0.0574509	-0.0535524	-0.181399	-0.0482535	-0.141892	-0.128006	-0.0455961	-0.218625	-0.255201	-0.343243	-0.0728162	-0.0169357	-0.0895411	-0.0944931	-0.0773913	-0.0596503	-0.469205	-0.835829	0.0189054	-0.122512	-0.1851	-0.187623	-0.415186
ENST00000310528	0.0928495	-0.1886	0.0376436	0.0518628	-0.106407	-0.0222423	-0.138424	-0.116077	0.00740196	-0.0878343	-0.0746754	-0.12837	-0.0105526	0.140777	-0.123043	-0.0260947	-0.104377	-0.0441141	0.0404208	0.00296128	-0.0607734	0.0939976	-0.0327758	-0.00456827	0.0317115	0.025184	0.0369046	0.0702576	-0.0953358	0.0136733	0.0264818	-0.0155083	-0.0488273	-0.338856	-0.109959	-0.205227	-0.0129755	0.0201863	-0.178665	-0.19676	-0.174371	-0.128431	-0.414629	-0.58663	-0.123112	-0.16213	-0.279111	-0.117171	-0.255073
ENST00000361731	0.177463	-0.277105	-0.128227	-0.0898998	-0.201182	-0.155764	-0.00982531	-0.0827793	-0.147408	0.214255	-0.216301	-0.0896023	0.0153522	-0.0097118	-0.0639457	0.00918895	0.0794332	0.0320372	0.0360056	0.0857973	0.0379535	-0.0114712	-0.0198773	0.0282413	0.01559	-0.0313542	0.035442	-0.123456	-0.0196049	-0.357152	-0.267567	-0.273528	-0.103441	-0.281847	-0.0120992	-0.0475979	0.106089	-0.0928795	-0.0601908	-0.0916165	-0.136702	-0.141414	-0.145732	-0.582212	-0.325271	-0.305597	-0.463118	-0.170867	-0.168729
ENST00000318906	0.183708	-0.248179	-0.0362545	-0.112449	-0.188519	0.0427322	-0.13673	0.252216	-0.0257327	-0.0632318	-0.583745	-0.0247231	0.0673157	-0.113373	0.0430241	-0.0324344	-0.139249	-0.0702968	0.0109287	-0.0863136	-0.0207202	0.0262636	-0.0285534	0.0175441	0.0249252	0.0962381	0.17329	-0.0913333	-0.149885	-0.339611	-0.251999	-0.200232	-0.317892	-0.284734	-0.17788	0.0072005	0.0771143	-0.0268156	-0.30541	-0.133365	-0.116997	-0.144387	-0.104082	-0.57199	-0.215366	-0.302288	-0.485383	-0.361859	-0.246527
ENST00000262120	0.295075	-0.473164	-0.206259	-0.143961	-0.0529005	-0.0100782	-0.0633597	-0.0124919	-0.172666	-0.071456	-0.0203207	-0.0328013	0.07905	0.0148034	-0.0163983	-0.0695385	-0.0636153	-0.107496	0.0783065	0.0491308	-0.100753	0.0149749	0.054944	-0.026985	0.00189155	0.0155775	-0.000826596	0.127271	-0.125904	-0.261026	-0.0821864	-0.0950708	0.166837	-0.092392	-0.187364	-0.0143896	4.35e-05	-0.14534	-0.286602	-0.12997	-0.0931458	-0.0445791	-0.509827	-0.692428	-0.18678	-0.256419	-0.546801	-0.260875	-0.31596
ENST00000608443	0.242005	-0.255749	-0.0406981	-0.0868125	0.0231665	-0.0381904	-0.009707	-0.0250842	-0.0154367	-0.0535275	-0.0464712	-0.0570492	0.0860697	0.0642488	0.0796031	0.045484	-0.11706	0.0873025	0.0525751	0.0361664	-0.0592476	-0.0200948	-0.0882088	-0.019686	-0.0107306	0.0206232	0.0193476	0.146821	-0.144395	-0.284323	-0.205764	-0.183318	-0.0494407	-0.0637158	-0.0540966	0.105072	-0.0468823	0.000895511	-0.11777	-0.22103	-0.163753	-0.162749	-0.27968	-0.567581	-0.314087	-0.309305	-0.304333	-0.307932	-0.464602
ENST00000409031	0.247613	-0.347163	0.0199368	0.0473874	0.0589645	0.0556525	-0.0039098	-0.00135769	-0.012039	-0.0873361	-0.0123679	0.0873528	-0.025602	0.020509	0.0713374	-0.0198618	-0.217077	-0.0310392	0.0350237	0.0899029	0.0125571	-0.0138513	-0.0888889	0.0115217	-0.0116967	0.0636496	0.060582	-0.0390982	-0.181062	-0.339381	-0.380692	-0.374962	-0.0843749	-0.0693236	-0.183224	-0.0898521	-0.0745738	-0.00535923	-0.181506	-0.128996	-0.0939329	-0.137726	-0.246552	-0.417877	0.0394856	-0.213407	-0.322485	-0.523828	-0.278854
ENST00000298307	-0.130864	0.0571471	-0.0546708	0.0243392	-0.0985616	-0.0389063	-0.244925	-0.0517007	-0.195636	-0.135399	-0.00750667	-0.0360228	0.0244549	0.109245	0.126069	0.073991	0.0375647	-0.0256607	0.0539228	0.0358628	-0.127813	-0.117789	-0.0465082	0.0104677	-0.0988342	0.0414668	0.036803	-0.0377637	-0.353608	-0.169397	-0.20375	-0.191558	-0.241206	-0.169116	-0.172636	-0.124378	0.141507	-0.0223458	-0.162042	-0.0203973	-0.127922	-0.0391182	-0.218131	-0.826868	-0.264175	-0.257285	-0.505779	-0.366398	-0.408578
ENST00000261427	-0.134038	-0.331032	-0.0206444	-0.0382831	0.0230976	-0.0630902	-0.059364	-0.00561069	-0.14605	-0.111742	0.120958	0.180592	-0.0880479	0.0293327	0.0150368	0.121103	0.0864031	-0.0141197	0.0644941	0.0488876	-0.0344081	-0.0478706	-0.00602103	-0.0149079	-0.0103846	0.00110059	-0.0282002	0.00129615	-0.0374345	-0.150823	-0.0524204	-0.0509287	-0.113421	0.00622586	-0.0117231	-0.0499304	0.0831523	-0.0302535	-0.0564271	-0.0423063	-0.0445223	0.00418409	-0.115402	-0.772044	-0.172783	-0.164112	-0.592412	-0.265431	-0.412032
ENST00000370708	-0.1916	-0.139052	-0.000925759	0.0936526	0.00826219	0.00903031	-0.0968322	-0.105991	-0.0508747	-0.131524	0.203154	0.0763068	-0.0378537	0.00585796	0.0257836	-0.0165952	0.173708	-0.0460063	0.00411362	0.0146087	-0.0262249	0.0123836	0.0218514	-0.0150674	-0.144809	-0.0094051	0.0159719	0.0695011	-0.249948	-0.278855	-0.165899	-0.192146	-0.170813	-0.154103	-0.295378	-0.252636	-0.14397	-0.225814	-0.105067	-0.0945903	0.0207735	-0.059261	-0.428123	-0.586285	-0.0192607	-0.495357	-0.552053	-0.413038	-0.412715
ENST00000368003	-0.0874702	-0.0990797	-0.0190095	0.0120244	-0.00852994	-0.0689636	-0.132125	-0.213529	-0.118215	-0.103055	-0.0174518	-0.0441118	0.0372415	-0.0058577	0.0684358	0.0416338	-0.0526869	-0.0659795	0.00103378	0.0991086	0.0029168	-0.0693814	-0.0429907	0.00260294	-0.0068936	-0.017245	0.0469167	-0.0603694	-0.304285	-0.0626582	-0.101558	-0.139476	-0.214351	-0.14269	-0.152233	-0.216722	-0.291117	-0.0897254	-0.059484	-0.148261	-0.0962325	-0.132561	-0.348267	-0.631993	-0.0705863	-0.201939	-0.466303	-0.204638	-0.27513
ENST00000368892	0.064653	-0.0968836	-0.0675016	0.0040935	-0.0293815	-0.0955125	-0.0953693	-0.127356	-0.0440528	-0.070464	0.159093	0.0328008	-0.0378303	-0.00578715	0.134106	0.0130655	-0.0356877	0.0886111	0.0674717	-0.00764849	-0.0609846	-0.0997895	-0.118104	-0.0317611	-0.0930725	-0.060444	0.006506	-0.0816327	-0.345881	-0.0212009	-0.131997	-0.114058	-0.307309	-0.207179	-0.211785	-0.148947	-0.118469	-0.0554856	-0.0180323	-0.155415	-0.0743749	-0.124672	-0.539212	-0.567009	-0.170851	-0.149822	-0.468017	-0.376222	-0.301563
ENST00000379715	-0.000117128	-0.234755	0.0280601	-0.0196797	-0.1101	-0.152539	-0.337266	-0.229912	-0.107874	-0.00617382	-0.144322	-0.102472	0.0292917	0.0769678	0.0231785	0.100392	-0.0115625	0.00946407	0.0589201	0.0746883	0.0164704	0.0227314	-0.0533558	-0.0640864	0.0232305	-0.0364406	0.0112474	-0.00636788	-0.172613	-0.327204	-0.21967	-0.149539	0.0169564	-0.269355	-0.0126576	-0.057553	-0.178	-0.129712	-0.300491	-0.239392	-0.116298	-0.155098	-0.372819	-0.758942	-0.262131	-0.267068	-0.592981	-0.283096	-0.13437
ENST00000551589	-0.0750765	-0.198058	-0.00195602	-0.0619731	-0.0632025	-0.147115	-0.0178065	-0.0538212	-0.0543582	0.00215913	0.018653	-0.168316	0.0220347	-0.0698983	0.0691379	0.0493084	-0.09263	0.00717442	0.00475075	0.0778717	0.0629341	0.0125532	0.0341976	0.0231794	0.0241548	-0.0137352	0.0137347	-0.0833594	-0.376423	-0.19172	-0.110683	-0.0937548	-0.121951	-0.221548	-0.068721	0.0957376	-0.161211	-0.00721434	-0.331446	-0.0731233	-0.0440755	-0.0173235	-0.659256	-0.700216	-0.0631668	-0.156791	-0.59438	-0.441891	-0.187934
ENST00000397261	-0.0967971	-0.276407	-0.00908613	-0.100426	-0.124785	0.0533453	-0.0491372	-0.17088	-0.131011	-0.0500924	-0.0344828	-0.0911496	0.0027096	0.0703276	-0.17171	-0.0829033	-0.0957917	-0.0380389	0.0730127	0.0278012	0.0136573	-0.0379584	0.0180285	0.0096029	-0.00743893	0.00134516	0.000811603	-0.148607	-0.179541	-0.0563538	-0.164752	-0.176567	-0.257658	-0.252476	-0.218049	-0.066852	-0.145879	-0.140702	-0.215822	-0.130655	-0.144857	-0.132172	-0.397676	-0.708035	-0.139718	-0.17044	-0.46225	-0.304325	-0.18589
ENST00000269321	-0.149381	-0.333998	-0.0262843	-0.0747107	-0.121307	-0.160274	-0.127498	-0.0269038	-0.0530915	-0.142195	-0.0391256	0.0428172	0.0588631	0.0137999	-0.0189523	-0.0126174	0.00998943	0.000629541	0.0637903	0.0807076	0.00742852	-0.0291044	-0.0275122	0.0113031	0.00619154	-0.0284354	-0.00189754	-0.0443636	-0.129508	0.00295393	-0.25147	-0.251447	-0.0791866	-0.315061	-0.174821	-0.0974678	0.0525396	-0.078976	-0.193227	-0.0917431	-0.0125887	-0.0110836	-0.531366	-0.733334	-0.292672	-0.290353	-0.556487	-0.504468	-0.268011
ENST00000372813	0.112385	-0.335847	-0.159043	-0.00455756	-0.0191699	-0.0570833	0.0126928	0.0489425	-0.0663046	-0.0490736	0.0176215	-0.0678524	0.0427492	0.000671362	-0.0155625	0.0228874	-0.0473663	-0.0312582	0.0886815	0.0233088	-0.0421454	-0.0247865	0.00115504	-0.0127308	0.04698	0.0192062	-0.0521194	-0.16864	-0.123777	-0.226376	-0.207956	-0.200357	-0.173512	-0.243836	-0.131603	-0.0919348	-0.165238	-0.0426981	-0.22112	-0.0979907	-0.207197	-0.116945	-0.438811	-0.606591	-0.330698	-0.208563	-0.435233	-0.192604	-0.249356
ENST00000340437	0.153221	-0.0893512	-0.082505	0.0365198	-0.0596888	-0.107052	-0.01754	0.0087808	-0.0179473	-0.0883838	-0.0998427	-0.059116	-0.0630542	0.0519497	-0.00341276	0.0310233	-0.0691536	-0.0477364	0.0508928	0.080009	-0.0103463	-0.0452102	-0.0272983	0.00454052	-0.00396814	-0.0613794	-0.036434	-0.0895235	-0.136776	-0.224734	-0.267176	-0.26615	-0.103067	-0.290402	-0.0744955	-0.143462	-0.0375833	-0.148549	-0.0660185	-0.117137	-0.100893	-0.0812129	-0.599518	-0.630328	-0.129791	-0.205371	-0.403147	-0.253831	-0.244973
ENST00000381647	0.0287846	0.0813202	-0.224189	-0.126512	-0.257487	-0.0690146	-0.125059	-0.0626259	-0.12027	-0.121176	-0.036082	-0.13308	-0.046442	0.100655	-0.118808	-0.00415517	-0.087885	-0.0213824	0.103869	0.0664968	-0.0232723	-0.0210828	-0.0380986	-0.0178579	-0.00921205	-0.0143194	-0.0380102	0.0921625	-0.0887954	-0.202951	-0.243854	-0.269938	-0.217458	-0.250762	-0.185615	0.0666876	-0.142223	-0.147129	-0.213926	-0.165811	-0.116865	-0.123274	-0.309887	-0.65772	-0.14221	-0.281631	-0.262706	-0.31139	-0.160273
ENST00000263694	0.0921296	-0.137749	-0.094055	-0.0491898	-0.0608016	-0.0727102	-0.150856	-0.0975125	-0.144593	-0.0653043	0.00548889	-0.0297141	-0.0418694	0.0632636	-0.0114526	0.00638965	-0.11589	-0.0623795	0.0371183	0.0336798	-0.0279465	0.00946729	0.00504773	-5.32e-06	-0.0373856	-0.0785181	-0.0048562	0.0664338	-0.160386	-0.0573471	-0.254236	-0.236293	-0.117139	-0.423814	-0.277643	-0.0403729	-0.049853	-0.103882	-0.194561	-0.135691	-0.204537	-0.183464	-0.333985	-0.413122	-0.135372	-0.333656	-0.31023	-0.148581	-0.366306
ENST00000357348	0.222886	-0.0933689	-0.0371956	0.0811119	-0.0995091	-0.0593263	-0.0275801	-0.0184252	-0.0769158	-0.0965019	0.0260285	-0.00773025	-0.0653424	0.0207427	-0.108967	0.0393878	-0.0423178	0.0121071	0.0300134	0.0367047	0.0106852	-0.0289792	-0.0507862	-0.00434555	0.060541	0.00182934	-0.0374804	-0.0564715	-0.203389	-0.241653	-0.224102	-0.222913	0.0207293	-0.277073	-0.343573	-0.101474	-0.0862555	-0.0327592	-0.120466	-0.280257	-0.187428	-0.139412	-0.242066	-0.596164	-0.114681	-0.223929	-0.327557	-0.228945	-0.254094
ENST00000397149	0.0935911	-0.0330649	0.108993	0.0616429	0.0696662	0.0605604	0.00539519	-0.0552924	0.0434004	-0.151098	0.00229109	-0.070307	-0.00126386	0.00713336	-0.0447847	-0.107751	-0.0181343	-0.0629	0.0278464	0.00434062	-0.0171918	0.0135725	0.0233158	-0.0153385	-0.0250184	-0.0536117	0.00674318	-0.11841	-0.143611	-0.199324	-0.151016	-0.175276	0.0393673	-0.15703	-0.252977	-0.181925	-0.211639	0.0394618	-0.225409	-0.052265	-0.0395415	-0.031731	-0.433155	-0.702119	-0.126203	-0.146252	-0.435764	-0.278532	-0.287803
ENST00000442744	0.159925	-0.151616	0.0464804	-0.00161465	-0.0565961	-0.110688	-0.0320528	-0.00744528	-0.0475908	0.00343206	0.0491686	-0.10705	-0.0235647	-0.102687	-0.0504576	-0.0435368	-0.127775	0.0593348	-0.0422369	0.00292964	-0.0342655	-0.00498907	-0.0132784	-0.0196443	0.026311	0.0790997	0.0619961	0.0778629	-0.145121	-0.099812	-0.207637	-0.220871	0.005948	-0.0433727	-0.0693093	-0.13664	-0.179338	-0.028803	-0.307545	-0.146728	-0.218958	-0.121737	-0.396413	-0.716011	-0.141591	-0.189079	-0.244037	-0.200147	-0.307304
ENST00000342669	-0.085104	-0.0522261	0.0100553	0.0155676	0.00443134	0.0574654	0.00812753	-0.0135835	-0.0128712	-0.010723	-0.0143844	-0.0127177	-0.0657116	-0.0563183	-0.0186323	0.018238	-0.0669735	-0.0232261	0.0355088	0.0567921	0.0528258	0.00695756	-0.0291191	0.0555243	0.0816169	0.0172096	-0.00102952	0.0216963	-0.257477	-0.114742	-0.171375	-0.181284	-0.0335809	-0.144113	-0.0183507	-0.0774802	-0.200267	0.0581167	-0.26163	-0.193606	-0.131296	-0.131207	-0.455503	-0.944915	-0.145212	-0.214125	-0.36133	-0.300859	-0.110526
ENST00000278193	-0.0112443	-0.155246	-0.0231826	-0.0320647	-0.101129	-0.125915	-0.107463	-0.00372024	0.0229839	-0.0829105	-0.0475269	-0.120476	-0.0646258	-0.0104894	0.0509528	0.00660328	-0.0067624	-0.0387109	0.0158816	-0.00780383	-0.011306	-0.0377887	-0.0580573	-0.044635	-0.0356247	0.0430067	0.055738	0.0281189	-0.0510294	-0.0579491	-0.155828	-0.172452	0.0379832	-0.361073	-0.162577	-0.111941	-0.303575	0.0497458	-0.223723	-0.00583314	-0.123511	-0.0562172	-0.45989	-0.557267	-0.163172	-0.124714	-0.172032	-0.380312	-0.275243
ENST00000359741	-0.149194	-0.207052	-0.052053	-0.0688037	-0.0399028	0.0521571	-0.0103861	-0.027386	-0.119189	-0.0659968	-0.102091	-0.0535307	-0.0651385	0.0568966	0.0628914	0.0255244	-0.00480749	-0.0185138	0.0654787	0.0475768	-0.0306864	0.0180113	-0.017809	0.0808768	-0.0762692	-0.00163605	0.0657273	-0.10737	-0.197436	-0.234925	-0.0335535	-0.0135813	0.0307617	-0.11828	-0.209721	-0.107072	-0.252669	-0.136565	-0.100107	-0.0936738	-0.159483	-0.112998	-0.420709	-0.555016	-0.184	-0.240799	-0.266586	-0.366343	-0.36746
ENST00000319006	-0.0961339	-0.0444309	-0.0370657	-0.0271392	-0.0876121	-0.011317	-0.106781	-0.0368447	-0.0218689	-0.0248147	0.0406622	-0.0636127	-0.03837	0.0272687	0.00546318	0.0132374	-0.0585774	0.0139925	0.0450707	0.0693087	-0.0192618	-0.0710338	0.00200683	0.0272769	0.0134045	0.0380003	0.00916532	-0.0122214	-0.193893	-0.166146	-0.126821	-0.11821	-0.0150743	-0.265616	-0.0938905	-0.0322241	-0.058972	-0.12454	-0.167593	-0.133951	-0.120972	-0.101693	-0.50454	-0.685093	-0.00623685	-0.161837	-0.285212	-0.348269	-0.293561
ENST00000261875	-0.223377	-0.0467957	-0.0959882	-0.0524908	0.0153026	-0.0483994	-0.0414165	-0.0741027	-0.0620428	-0.0486597	0.0603405	-0.0221383	0.0313752	0.0868107	0.0418461	0.0189098	-0.0496455	0.0122471	0.0449375	0.0561836	-0.0591017	0.00763437	0.0312058	0.00453324	0.00311849	-0.00216676	0.0161194	-0.0629682	-0.272191	-0.105258	-0.153884	-0.152331	-0.0274228	-0.273294	-0.167217	-0.0693971	-0.114325	-0.189588	-0.124604	-0.167017	-0.149713	-0.136688	-0.270667	-0.555489	-0.138372	-0.181216	-0.25873	-0.302996	-0.347627
ENST00000278980	-0.166166	0.00306593	-0.137691	-0.313536	-0.0949293	-0.0647134	-0.073766	-0.106208	-0.0625443	-0.0535126	-0.0186644	-0.0180392	-0.137293	-0.0140426	-0.052048	0.0145254	0.0284681	-0.0451983	0.0325657	0.0809603	-0.0347875	-0.0174528	-0.0159029	-0.0819223	-0.0831442	-0.115971	-0.0627345	0.477205	0.242374	0.0265817	-0.151394	-0.136161	-0.0860786	-0.347817	0.0344866	-0.289746	-0.0135246	-0.0429003	-0.151472	0.0108513	-0.128896	-0.208624	-0.478869	-0.203636	-0.662793	-0.185432	-0.382564	-0.0152483	-0.444893
ENST00000523898	0.0458505	0.100411	-0.0204767	-0.152688	-0.0522246	-0.135973	-0.0754389	-0.043417	-0.177223	0.15367	0.0464818	0.132118	0.0974735	0.0232258	0.00950177	-0.00715134	-0.0311334	0.0746431	0.05547	0.0282675	-0.0658388	-0.00553905	-0.0151416	-0.0298772	-0.0668873	-0.151195	-0.0692087	0.347499	-0.0947225	0.153909	-0.0802521	-0.0580686	-0.182876	-0.159309	-0.0221715	-0.299572	0.0670918	-0.115151	0.0740705	0.0383121	0.0442408	0.0632935	-0.592288	-0.379526	-0.461799	-0.295549	-0.133034	-0.300605	-0.254892
ENST00000366962	0.0634163	0.450204	-0.00381535	-0.038429	-0.0575867	-0.090428	-0.201146	-0.0302392	-0.0721925	-0.045669	-0.0643528	-0.0898435	-0.00490906	0.0185235	-0.0312457	0.00508648	0.0692376	0.0183261	-0.0119977	0.00958542	-0.0957725	0.0124099	0.0243439	-0.0135283	-0.0529536	-0.12784	-0.0469147	0.347577	0.114306	0.278428	0.0792666	0.0945451	-0.316045	0.0346804	0.0201819	-0.0565264	-0.140394	0.0710688	0.0200162	0.0754241	-0.0652175	0.0294068	-0.611231	-0.40144	-0.345176	0.0421199	-0.163931	-0.177709	-0.344598
ENST00000261837	-0.150758	0.374755	0.174952	-0.193492	-0.105014	-0.122466	-0.120411	0.0322302	-0.089165	0.0016267	-0.0667453	-0.0402872	-0.0774626	0.00616546	-0.00864417	0.0147206	0.0909981	-0.0153733	0.0643464	0.0532982	-0.0690267	0.0703492	-0.0358212	-0.0249137	-0.0592807	-0.040279	0.00109671	0.309413	-0.0870928	0.398705	-0.178351	-0.16661	-0.0296037	-0.0985	-0.231146	-0.0408364	-0.101872	-0.0358891	-0.0625051	0.0111651	0.136317	0.11519	-0.48351	-0.59786	-0.211783	-0.135583	-0.183603	-0.242918	-0.176227
ENST00000419119	-0.266526	0.101059	0.0166369	-0.0468329	0.0273677	-0.0228322	0.0308177	0.21758	-0.144724	0.100131	-0.0717204	0.0253655	0.0955399	0.0990036	0.0351962	-0.0678179	0.0519546	-0.0242698	0.0579687	-0.0141833	0.00773722	-0.010601	0.0319274	0.0225382	0.0190968	-0.0915447	-0.0868744	-0.00946662	-0.128138	0.0996374	-0.0958059	-0.0888587	-0.1867	-0.050119	-0.0550523	-0.0390127	-0.143449	-0.311931	0.0470113	-0.0940694	-0.0954306	-0.0278615	-0.446642	-0.583843	0.112385	-0.245988	-0.116698	-0.161702	-0.0075213
ENST00000330560	-0.0775971	0.0797744	0.042174	-0.0519103	0.160587	0.10813	-0.00472456	0.0850847	-0.0495254	0.0934169	0.037058	0.0367968	0.0343857	-0.00837155	-0.131607	-0.0730845	0.169779	-0.0396389	-0.0111668	-0.00400141	-0.0303796	-0.0509384	0.00684828	-0.0231853	0.101639	0.146207	0.0591729	-0.038937	-0.132963	0.116474	-0.0676104	-0.0713432	-0.171668	-0.153038	-0.190374	0.0640882	0.0124889	-0.265141	-0.0656245	-0.0286639	-0.068353	-0.076222	-0.564334	-0.355772	0.0309084	0.00469483	-0.144743	-0.200232	-0.229389
ENST00000370339	-0.120659	0.0785385	0.145274	0.0482227	0.0608447	-0.102488	0.0245297	0.16828	-0.131267	0.00363374	0.00696518	0.0195168	0.0541504	-0.0276364	0.0690986	-0.00908906	-0.0803251	-0.0334239	0.0526124	0.035369	-0.0767944	-0.0515235	0.0216301	-0.0192702	0.0965307	-0.0609005	-0.041337	-0.0118348	0.0688862	0.188044	-0.125401	-0.175429	-0.0705412	-0.121037	-0.164855	-0.0329381	0.136157	-0.00443761	-0.178528	-0.136225	-0.111404	-0.108768	-0.643934	-0.304786	-0.185456	-0.164199	-0.0964856	-0.195283	-0.138168
ENST00000292478	-0.303789	0.00613053	-0.167204	-0.0477087	-0.0224792	0.0260672	0.0653241	-0.0696096	-0.147361	0.00786296	-0.0272325	0.0300767	0.0646505	0.07523	-0.0527637	-0.0411567	0.0178547	0.024312	0.0346174	0.0254468	-0.0173674	0.0282609	-0.0226373	0.0344559	0.00293827	0.0286748	0.0301318	0.228237	-0.0582044	0.257129	-0.0265138	-0.00486432	-0.211568	-0.286984	-0.178019	0.0494936	0.0237531	0.0798846	-0.0215513	-0.190733	-0.142757	-0.135149	-0.481323	-0.329617	-0.110106	-0.0701374	-0.181317	-0.166954	-0.178703
ENST00000323456	-0.0808468	0.00128235	0.0166776	-0.0808204	0.0389722	0.00074869	-0.00602817	0.0833585	-0.0153818	-0.080134	0.0290613	0.0315162	0.097504	0.0573833	-0.0169486	-0.0219942	0.031279	0.0699682	0.0157588	-0.0148549	-0.0361888	0.0400311	-0.0431811	-0.0307724	0.0125352	0.0524317	0.0371959	0.13777	-0.0200984	0.0796971	-0.100184	-0.0900842	-0.175099	-0.104839	-0.112567	0.0673555	-0.111598	-0.0367706	-0.0730107	-0.131299	-0.102373	-0.186909	-0.632159	-0.367666	-0.0930879	-0.0422236	-0.0625915	-0.34662	-0.026386
ENST00000351842	-0.108417	-0.0494416	0.122459	0.0548851	-0.08152	-0.0711404	-0.0941165	-0.053154	-0.0570678	-0.142196	-0.00591442	0.0197845	0.0849359	0.168781	0.0384534	0.0261532	0.0251191	0.0241188	-0.0162635	0.0350276	-0.0854626	-0.0098899	-0.0327135	-0.0714938	-0.0491972	-0.0615216	0.00622917	0.117493	0.0458895	0.154373	0.0180617	-0.00542675	0.00196961	-0.179589	-0.106978	0.0969462	-0.25047	-0.196714	-0.0902235	-0.0421249	-0.0393985	-0.0765624	-0.433802	-0.416209	-0.142118	-0.0663537	-0.188371	-0.380652	-0.170652
ENST00000361256	-0.242536	0.194508	-0.236476	-0.0589945	-0.119649	-0.0888177	0.0310584	-0.123857	-0.0445271	-0.0491734	0.125395	0.0412887	0.262113	-0.0382586	0.0438084	0.122227	-0.0585333	0.0866667	0.0432429	0.0244751	-0.0321759	0.0119448	-0.0521633	-0.0725074	0.00840255	-0.0735912	-0.0134931	0.0687155	0.167153	0.423731	-0.120982	-0.0822266	-0.257963	-0.0578814	-0.0718717	-0.171886	-0.440229	-0.0270848	-0.0781014	-0.268872	-0.180223	-0.132232	-0.65831	-0.393485	-0.0467831	-0.0323918	-0.195001	-0.263493	-0.162453
ENST00000496391	-0.0662446	0.234608	0.0149304	0.0146833	-0.0718874	-0.0045241	0.00277436	0.295616	-0.206881	-0.0829403	-0.0908075	-0.170962	0.153402	0.0731374	-0.0413017	-0.0222027	0.0267383	-0.121932	0.0108412	-0.0120228	-0.0109644	0.0312345	0.0494959	-0.0150966	-0.0240634	0.00429191	-0.00482327	0.181951	-0.0699032	0.415634	0.00465264	-0.015783	0.0211539	0.203587	-0.154574	-0.318761	-0.0560278	0.0716388	-0.328525	-0.116278	-0.16476	-0.0885557	-0.446226	-0.451822	-0.220744	-0.0931121	-0.366551	-0.225844	0.0255323
ENST00000269967	-0.234294	-0.0287802	0.0442898	-0.0366721	-0.174883	-0.0830897	-0.0581006	-0.0421537	-0.214045	0.0702279	-0.178194	-0.206369	-0.246481	-0.115527	-0.156956	-0.0956674	-0.076446	0.0247848	0.0699535	-0.0410574	0.0415052	0.0430411	0.0193821	0.0126283	0.102422	-0.0749189	-0.00361216	0.17485	0.0221352	-0.0137862	-0.257364	-0.251308	-0.288533	-0.179948	0.0430966	-0.0995213	-0.0427452	-0.00646552	-0.152887	0.179614	-0.00835798	0.0831551	-0.301661	-0.507561	0.0672542	-0.153778	-0.0661487	-0.260949	-0.413213
ENST00000295030	-0.398815	-0.0769255	0.131825	-0.204528	-0.0651366	0.0511079	0.0481245	0.0772841	-0.260191	-0.0315899	0.0157077	0.0377551	0.178508	0.0190244	-0.192541	-0.000861791	-0.0203018	-0.00336311	-0.0181079	0.000163414	-0.00646597	-0.0330068	0.0608144	0.0463635	0.193529	0.0605853	-0.0295916	0.109206	0.068917	0.00154291	-0.151556	-0.178166	-0.0660569	-0.0529521	-0.0553001	0.179247	-0.119246	-0.0405016	0.0205395	-0.142604	-0.0560316	-0.0458044	-0.513728	-0.621291	-0.0127221	-0.333791	-0.0343215	-0.386669	-0.131669
ENST00000244051	-0.236882	0.0378956	0.0737946	-0.0897726	-0.00721049	-0.0297504	-0.0211021	-0.0763226	-0.310647	-0.0657867	-0.13536	-0.245017	0.208235	-0.0344512	-0.0480846	0.00590311	-0.00961001	-0.0739745	0.0448421	0.0526046	0.0276944	0.00541945	-0.0542147	0.0511631	-0.00918446	-0.0107089	0.0376902	0.258481	0.144001	0.0197183	-0.191173	-0.194868	-0.0466575	-0.13951	-0.132065	-0.163664	0.0587899	-0.144829	-0.244648	-0.109993	0.029108	-0.00610517	-0.55554	-0.843436	-0.0158193	-0.138469	-0.20726	-0.0651104	-0.152095
ENST00000351018	-0.234862	0.00496515	0.096906	0.0787235	0.00947888	-0.0846202	-0.042108	0.0545695	-0.264142	-0.122066	-0.0424826	-0.198744	-0.359913	0.00463609	0.158136	0.0944607	-0.0672504	0.00203267	0.0244162	0.0248745	0.0242463	-0.0073167	0.00277268	0.00934385	-0.101507	0.10729	0.0832463	0.117268	-0.117753	-0.0168336	-0.105143	-0.0835168	-0.110251	0.075252	0.0250839	0.207372	-0.104947	-0.0882484	-0.0222677	-0.0260739	-0.168323	-0.0475251	-0.795295	-0.702224	0.0753737	-0.188564	-0.16735	-0.0790917	-0.0717687
ENST00000397098	-0.39859	0.143815	-0.112713	0.0706452	-0.0370167	-0.0837092	-0.0620878	0.0628543	-0.268091	-0.0554398	-0.0519729	0.0297588	-0.0120122	-0.0341197	0.0292795	-0.000377099	-0.025822	0.0777036	0.0378475	-0.00566155	-0.0566286	-0.0324865	-0.156208	-0.10241	-0.0609051	-0.0609572	-0.0318562	0.0642146	0.137843	0.122431	-0.0630618	-0.0598815	-0.187052	0.00562775	-0.0279039	0.0494873	-0.300204	-0.0711736	-0.246093	-0.00664509	-0.0701522	-0.0380438	-0.506523	-0.606365	-0.113401	-0.185466	-0.320319	-0.192473	-0.212639
ENST00000361377	-0.477745	0.256439	0.0147954	0.0846266	0.0206999	-0.136768	-0.0851304	0.0537541	-0.175187	-0.0631644	-0.00781149	-0.15832	-0.0454777	-0.130166	0.142969	-0.00885181	0.0210686	0.042717	-0.0846885	-0.0148502	0.146476	-0.034972	-0.233115	-0.0901044	-0.113045	-0.100427	-0.0189201	-0.102419	0.0459431	-0.104477	-0.105108	-0.0815436	-0.30774	0.110433	-0.0243215	0.0572093	-0.218426	0.161409	-0.104079	0.0411619	0.00662852	0.106369	-0.491446	-0.586456	-0.174255	-0.193737	-0.312126	-0.323223	-0.120402
ENST00000527958	-0.06816	0.00358642	0.028499	0.133024	-0.0816404	-0.0735477	0.0500782	0.0958889	-0.0167057	-0.0725056	0.0158296	-0.00079396	-0.00824493	0.0616456	0.0665009	0.0606637	-0.0160719	0.0286188	0.0443884	0.11774	-0.00353373	-0.0176787	-0.0746155	0.0446789	0.00332014	-0.0335494	-0.00716525	0.168734	-0.353346	-0.15477	-0.192737	-0.201414	-0.217928	0.114847	-0.00525989	-0.219105	-0.095781	0.151926	-0.28095	-0.05513	-0.0939749	0.00150116	-0.612907	-0.586167	-0.0379777	-0.179735	-0.250377	-0.366822	-0.250496
ENST00000380494	0.0378085	-0.158651	-0.0889541	-0.128865	-0.0498906	-0.00822234	-0.027165	0.0921546	-0.179053	-0.14308	-0.0951075	-0.0466759	-0.0285202	0.0342766	-0.00746991	-0.00649633	-0.0869819	-0.0631701	-0.0106738	0.0752449	0.0107804	0.0646057	-0.0444377	0.0310803	-0.0357449	-0.0671532	-0.00675526	0.0608318	-0.243288	-0.0191456	-0.102268	-0.117503	-0.193484	-0.0161049	-0.140812	-0.28048	-0.285347	-0.0552016	-0.108118	-0.107918	0.0859549	0.0860626	-0.658034	-0.496879	-0.148961	-0.142403	-0.26439	-0.318321	-0.163685
ENST00000239830	-0.094139	-0.0980732	0.0664302	0.0650086	0.141549	0.0427792	-0.0309951	-0.082162	-0.00508031	0.148601	-0.13166	-0.039716	0.0120104	0.0541583	-0.0598021	-0.1728	0.017171	0.0032331	0.0268467	0.0125931	-0.0492772	0.0415937	-0.0333905	-0.0140991	0.0945597	-0.00257635	0.0289581	0.164943	-0.120007	-0.0205263	-0.0993669	-0.145537	-0.239784	-0.131546	-0.0662822	-0.169529	0.00841825	0.0451165	-0.113126	-0.0256219	0.0485221	-0.00720315	-0.576263	-0.409081	-0.125865	-0.236615	-0.379609	-0.43708	-0.213232
ENST00000307102	-0.209542	0.0452144	-0.0939681	-0.0468773	0.0212344	0.0298638	-0.113149	-0.0148292	0.0545981	-0.000879369	-0.0131744	-0.00212368	0.184366	0.081912	0.00329795	0.0226173	-0.0093865	0.015795	0.068226	0.0273944	-0.0225348	-0.0546806	-0.0367982	0.00352671	0.027873	0.000140277	0.0633364	0.0373272	-0.143777	0.0519149	-0.0906963	-0.141534	-0.185288	-0.109038	-0.0985978	-0.0785171	0.0739477	0.03471	-0.0084115	0.0102077	-0.0901495	-0.0288124	-0.726696	-0.664395	-0.111936	-0.0488035	-0.330799	-0.360554	-0.227262
ENST00000274311	0.0433926	0.121318	-0.124991	-0.159838	-0.0583152	-0.0120203	-0.15744	-0.0612076	-0.0421085	0.0446601	0.0408613	-0.0190326	0.0548535	0.13086	0.0287389	0.0179217	0.00182451	-0.0839202	0.0711729	0.0161995	-0.0124696	-0.00202355	0.020135	-0.00124447	-0.0392695	-0.0282451	0.0536204	0.241149	-0.0337121	0.0781383	-0.229425	-0.229335	-0.00118549	-0.167772	-0.0340897	-0.0725092	-0.162722	-0.0870613	-0.0340627	-0.00808083	0.0293243	0.0148571	-0.741743	-0.496927	-0.112051	0.0330487	-0.249087	-0.298775	-0.288192
ENST00000367630	0.289008	0.0587152	0.14515	0.0581214	-0.0441074	-0.0391201	-0.049028	-0.0120304	-0.0576496	0.0278403	-0.0170191	-0.0223503	-0.027933	0.100496	0.0217339	0.0352616	0.0382226	-0.00582144	0.0394328	0.0299909	-0.00770296	-0.0407064	-0.0249746	-0.00314365	0.0191347	0.0404468	0.0463688	0.0634867	-0.066946	0.0456314	-0.217688	-0.223888	0.00973406	-0.10505	-0.408072	-0.165259	0.086145	0.183614	-0.180916	-0.145387	-0.0197981	-0.0208111	-0.463658	-0.672437	-0.0843954	-0.16887	-0.169443	-0.039122	-0.0307593
ENST00000254770	0.250508	0.177917	0.216983	-0.0490928	-0.0955841	-0.0145055	0.0437414	-0.00913455	-0.157862	-0.0602922	-0.0463978	-0.0674471	-0.0388727	-0.0423026	-0.042708	0.0312713	-0.0942625	0.0135018	0.0267635	0.0341261	-0.0910729	-0.115188	-0.0192085	-0.0340819	0.0175388	-0.000305131	0.0378651	0.0598235	-0.024845	0.0881663	-0.0672548	-0.0908811	-0.096157	-0.105038	-0.0457331	-0.0654094	-0.0900686	-0.0215805	-0.0943555	-0.0207228	-0.0441207	-0.0442521	-0.572366	-0.527549	-0.166749	-0.295667	-0.344018	-0.0370222	-0.178486
ENST00000371443	0.00822389	0.0622199	0.213828	0.0486017	0.0343212	0.0214549	-0.0695276	-0.112546	-0.152896	-0.127529	0.020115	-0.059475	0.112735	0.0871747	-0.0081714	-0.0463238	-0.0170472	-0.0924414	0.0104205	0.0217809	0.0151738	-0.0512467	-0.0134315	-0.00897114	0.0583579	-0.0596679	-0.00812054	-0.0603544	-0.20358	-0.00426443	-0.0941083	-0.0732843	-0.186754	-0.0609444	0.00168873	-0.143929	-0.207935	0.0552565	-0.27763	-0.0951542	-0.00583967	-0.0438704	-0.608592	-0.811468	-0.184833	-0.315722	-0.28617	-0.213655	-0.0928383
ENST00000388854	0.0946023	0.0455509	-0.0305675	-0.00566325	-0.0302122	-0.0922571	-0.0568909	-0.00840935	-0.256529	-0.262887	-0.0417316	-0.119185	-0.0344277	0.0170647	0.0123428	-0.0130151	-0.11596	-0.0685282	0.0263944	0.013462	-0.0595535	-0.0381851	-0.0461293	-0.00239759	-0.0421696	-0.0419142	-0.0018787	-0.0751374	-0.120812	-0.0401748	-0.123325	-0.139161	-0.125363	-0.278231	-0.260306	0.0292819	0.00753612	-0.0749223	0.00517337	-0.103179	-0.04906	-0.0650377	-0.654424	-0.731836	-0.0299195	-0.322856	-0.375353	-0.211327	-0.250403
ENST00000541515	-0.125698	0.0591652	-0.0271995	-0.0127656	-0.0985394	-0.00437316	0.0659086	-0.0216075	-0.101276	-0.23108	-0.0629996	-0.0676265	-0.0265008	0.0236246	-0.0230608	0.0115894	-0.0376137	-0.0624309	-0.0602009	-0.0354292	0.00305521	0.0408254	-0.0432472	-0.0735518	-0.0182415	-0.0171172	-0.0137767	-0.0604043	-0.0289961	-0.0557321	-0.0495633	-0.0536974	-0.112673	-0.189581	-0.255122	0.0258437	-0.0570475	-0.0134961	-0.0389372	0.0533383	-0.00537772	0.00868178	-0.500419	-0.636684	0.105277	-0.17227	-0.498386	-0.153282	-0.201648
ENST00000439977	-0.00709727	-0.116559	0.0354298	-0.0496362	-0.0632986	-0.0419493	-0.0163876	-0.176219	0.00513523	-0.0734184	0.00676982	0.0278031	0.0980848	0.0482349	-0.0234466	-0.00857889	0.08344	0.050213	0.0782678	0.0162512	-0.0111282	0.00509196	-0.0504677	-0.0263916	0.0163402	-0.0358976	-0.0422787	0.0018185	0.00961157	-0.0367543	-0.141309	-0.144694	-0.192027	-0.275238	-0.107765	0.0100978	-0.0679971	0.118922	-0.0957327	-0.0298695	-0.0183637	-0.0134705	-0.594748	-0.713212	-0.0955489	-0.224306	-0.509769	-0.213874	-0.0969407
ENST00000481195	0.0713366	-0.11902	-0.109641	0.0425014	-0.0547034	-0.0856526	-0.0333621	-0.0355809	-0.0871973	-0.106431	0.0169802	0.0713477	0.0361882	0.0668651	0.0660567	0.0237415	0.0173917	0.0260899	0.0470477	0.0247486	-0.0414498	0.0102313	-0.0609405	-0.0196533	-0.0239365	-0.00196977	0.0393547	-0.00918119	-0.224646	-0.125581	-0.0761087	-0.0673581	-0.0604083	-0.101574	-0.159931	-0.186842	-0.0349389	0.028793	-0.0646875	-0.0578256	-0.0578485	-0.0156257	-0.580718	-0.685112	-0.178476	-0.188782	-0.547652	-0.187265	-0.26715
ENST00000215882	-0.00932942	0.036948	0.0969155	-0.13705	-0.0433814	0.00803096	-0.0833856	-0.0788034	-0.12037	-0.0798559	0.0990227	-0.0167812	-0.020822	0.0805338	-0.0138966	0.0139252	0.0184664	-0.0674142	0.0050904	0.0154596	-0.0577263	0.0169571	0.0370453	0.0345026	-0.0352131	-0.0231647	0.00870767	0.00384737	-0.11896	-0.16243	-0.211311	-0.200168	-0.0119656	-0.0734669	-0.162914	-0.0291897	-0.254946	-0.119723	-0.059718	-0.0615746	-0.162086	-0.124801	-0.423028	-0.538302	-0.227339	-0.233224	-0.280653	-0.0898696	-0.312787
ENST00000370282	-0.0629508	0.155509	0.0901759	-0.212355	0.00304973	-0.00387599	-0.064693	-0.00844775	-0.0587311	-0.126759	0.0166098	0.00567378	-0.0395537	-0.0191843	-0.00566902	-0.00483137	-0.0613109	-0.123153	0.0728231	0.000644953	-0.0650358	-0.0169892	0.0290076	0.0658749	0.0211561	0.0856801	0.00382456	-0.171458	-0.276995	-0.186343	-0.0348033	-0.0610957	0.00231783	-0.164929	-0.229587	0.135883	-0.149575	-0.131842	-0.0865045	-0.110232	-0.130471	-0.113744	-0.468851	-0.549135	-0.151434	-0.356929	-0.380447	-0.0381699	-0.261619
ENST00000259239	0.1778	-0.000844978	-0.154686	-0.0239703	-0.0388762	-0.159028	-0.0725739	-0.0953637	-0.154067	-0.0893609	0.0369024	-0.06419	0.0447183	0.0608988	0.100368	0.0252297	-0.147931	0.0401648	0.0405237	0.0541667	-0.042211	0.00385184	-0.0743844	-0.0239854	-0.0590278	-0.109855	-0.0692609	-0.161589	-0.0835528	-0.157257	-0.0899149	-0.0777252	-0.0584511	-0.0486116	-0.286214	-0.0813005	-0.050007	-0.0761531	-0.107362	-0.259874	-0.0919844	-0.162133	-0.44469	-0.664423	-0.154855	-0.153035	-0.292615	-0.140414	-0.151177
ENST00000413379	-0.00732584	-0.134467	0.0301556	0.00528596	-0.0632199	-0.0274021	-0.0605228	-0.0570584	-0.101554	-0.0462569	0.0850336	0.00623138	0.0661366	0.0053857	-0.0307252	0.0309465	-0.0544287	-0.0091972	0.0378273	0.0354129	0.00497394	-0.0178236	-0.0712813	-0.0206767	-0.00531154	-0.00602331	0.0184592	-0.106354	-0.151047	-0.115798	-0.101947	-0.106834	-0.0447977	-0.185973	-0.217335	-0.167917	-0.135474	-0.0338345	-0.107243	-0.0482974	-0.0438953	-0.0479899	-0.468862	-0.449633	-0.137322	-0.296481	-0.239062	-0.213334	-0.272648
ENST00000395366	0.0797193	0.0676098	-0.00358148	0.0081795	-0.085033	-0.0320597	-0.0246342	-0.0696976	-0.0293767	-0.0738713	-0.0175055	-0.0404059	0.0172731	0.0769262	-0.00863524	0.000629142	0.0306879	0.00863486	0.0643818	0.022765	-0.0422664	-0.00740472	-0.0432979	-0.0116625	-0.0163606	-0.0475462	0.0275427	-0.14055	-0.157405	-0.0434849	-0.165979	-0.156292	-0.0531203	-0.126177	-0.253924	-0.0262057	-0.113475	-0.0657942	-0.0471293	-0.0854154	-0.0749455	-0.0545384	-0.50932	-0.451447	-0.232246	-0.198538	-0.361649	-0.229234	-0.242641
ENST00000589210	-0.118043	0.0417571	0.0115042	-0.0285012	-0.00684679	-0.0265348	-0.0585907	-0.0552615	-0.0947701	-0.0266182	-0.0453064	0.0364559	0.0915989	0.0485804	0.00318463	5.86e-05	-0.0299965	-0.0520113	0.0140513	0.0102147	-0.0469905	0.00409159	-0.0412289	0.0448249	-0.0214099	-0.0400375	-0.00443034	-0.151457	-0.19803	-0.062301	-0.118444	-0.0894832	-0.109667	-0.0914239	-0.211533	-0.135297	0.0136023	-0.0376368	-0.0928445	-0.151345	-0.0691028	-0.0987861	-0.522483	-0.538105	-0.11251	-0.173279	-0.3523	-0.146372	-0.317712
ENST00000283629	0.00192803	-0.378546	-0.00304345	0.0586289	-0.0991775	-0.0537472	-0.0648377	-0.166872	-0.166445	0.180987	-0.0158288	0.0396357	0.203942	0.0340225	0.0526009	0.129207	0.0566702	-0.0662157	0.0236701	0.0438357	-0.172274	0.00536733	-0.102474	0.0167119	-0.0826296	0.0362265	0.0583444	-0.121742	0.0545641	0.0981934	0.0284334	-0.0491402	-0.0628054	-0.0122936	-0.0649732	-0.120976	0.0598679	-0.0964951	-0.133191	-0.0212952	-0.142244	-0.0191623	-0.681197	-0.431354	0.0213345	-0.280733	-0.0779312	-0.124229	-0.233675
ENST00000519374	-0.280473	-0.127951	0.108817	-0.0740453	-0.175976	-0.200668	-0.052846	0.0291908	-0.111165	-0.0312529	-0.0916749	-0.0284541	0.023772	0.185423	0.0421459	0.0603629	0.225948	-0.136919	0.0520124	0.0204936	-0.0757542	0.0393397	-0.0434966	-0.0484466	0.174919	0.0189885	-0.0237017	-0.0201534	-0.154942	0.0652883	0.00578153	0.0157755	-0.102554	-0.041417	-0.112744	-0.0709204	-0.0927701	-0.17147	-0.0358918	-0.0827859	-0.0223469	-0.066554	-0.550095	-0.808544	-0.066895	-0.181299	-0.418154	-0.109663	0.0288674
ENST00000520121	-0.0159925	-0.0214802	-0.0177501	-0.113847	-0.109424	-0.141403	-0.0727092	0.000130801	-0.115915	0.0659322	-0.157133	0.135009	0.129196	0.1124	0.104104	0.0339796	0.0625036	-0.0551234	0.00166386	0.131455	-0.0181336	0.0222137	-0.0912268	0.00128476	-0.083718	0.0273178	0.0374631	0.144594	-0.0677344	0.0647887	-0.148173	-0.147146	0.093828	-0.0913528	-0.00495282	-0.0694499	-0.0795151	-0.138044	-0.151021	-0.131842	0.0143054	-0.0557739	-0.518239	-0.590325	-0.123607	-0.469318	-0.289222	0.0111256	-0.0984018
ENST00000255108	-0.445681	-0.0294999	0.233412	-0.0845074	-0.126025	-0.156367	-0.209801	-0.212944	-0.212579	-0.0160998	0.262516	0.102194	0.0952703	-0.0568791	0.0306782	0.106311	0.119463	-0.0386777	0.0417733	0.0114525	-0.0256979	-0.0113396	0.0279113	0.0435821	-0.0599165	-0.00626648	0.0278775	0.00984502	0.188634	0.0240229	-0.168203	-0.0776589	0.118219	-0.235709	0.066352	-0.246534	0.13809	0.105315	-0.00757509	-0.0694074	-0.0875765	-0.0731926	-0.540205	-0.333884	0.0379567	-0.247336	-0.418751	0.0662638	-0.149713
ENST00000318037	-0.253032	-0.0572946	-0.170631	-0.062022	0.0230853	0.00494152	-0.16534	-0.254966	-0.190793	-0.0558683	-0.0635534	-0.0681649	0.0710527	0.2034	-0.0407061	-0.00682829	0.12398	-0.0171695	0.0101004	0.0421173	-0.0297185	-0.0865689	-0.0235812	-0.132504	-0.0430309	-0.0309595	0.0445366	0.05942	-0.182693	0.144339	-0.178634	-0.101421	0.158028	-0.0470636	-0.11436	0.111294	0.135436	0.0694174	0.0120845	0.0801464	-0.0566057	0.0940533	-0.641447	-0.562731	0.0309561	-0.140591	-0.616202	-0.0611764	-0.121334
ENST00000247225	-0.503953	-0.227702	-0.0761308	-0.271674	-0.213922	-0.0743712	-0.142206	-0.148853	-0.113215	-0.0859024	0.0198286	0.0610138	0.118243	0.00262034	0.0272355	-0.0360553	-0.040262	-0.0903714	0.0497891	0.0421687	0.0469523	-0.0132757	0.0251812	-0.021254	-0.0313186	-0.121649	-0.0421969	-0.0747057	-0.143243	0.188061	-0.0804255	-0.0898759	0.316133	-0.288174	0.0545782	0.110017	-0.0802958	-0.21056	0.0164532	-0.0554231	0.00699517	-0.044595	-0.671081	-0.407432	-0.185637	-0.237633	-0.326944	-0.00239757	-0.249045
ENST00000284274	0.317751	-0.146625	-0.389752	-0.0420627	-0.0328208	-0.128645	-0.14324	0.00589118	-0.0948788	0.145812	-0.157703	-0.0172407	-0.209112	0.0433219	-0.15781	-0.0821364	0.108394	-0.03078	0.0585636	0.0314147	-0.0576317	-0.108463	-0.0756442	-0.0105301	0.0265004	-0.21034	-0.0790844	-0.266671	-0.150933	0.0530783	-0.0978294	-0.0829142	-0.0808287	-0.122865	-0.200091	-0.204664	0.0530095	-0.239512	0.145827	-0.00983096	-0.0228154	-0.0204792	-0.550749	-0.678039	-0.329337	-0.325647	-0.417899	0.0159425	-0.11443
ENST00000007390	-0.0511551	-0.0910063	-0.226413	-0.04691	-0.2104	-0.138185	0.0346749	-0.146776	-0.0981662	-0.09978	0.0789373	0.0124432	-0.0162103	0.11299	-0.0214349	-0.0335843	-0.204796	-0.110807	0.0426944	-0.0160895	-0.0772233	0.0140186	0.00232409	-0.0402707	-0.0555891	-0.106757	-0.0687601	-0.231814	-0.135166	0.0249079	-0.141582	-0.206465	-0.265603	-0.300945	-0.177074	0.0478678	-0.0853878	-0.0333377	0.0946086	-0.109778	-0.150884	-0.218153	-0.621124	-0.342795	-0.251622	-0.412711	-0.398516	0.222428	-0.402461
ENST00000320805	0.0156232	0.12239	-0.00866422	-0.131413	-0.223608	-0.291411	0.00785186	0.312254	-0.049311	-0.0687697	-0.0579318	-0.129047	-0.0419615	0.194803	-0.00975317	0.15795	-0.0813182	-0.112826	0.0526468	0.0376851	-0.0567498	0.032365	-0.0695118	0.0460211	-0.0880149	-0.166505	-0.116342	-0.0583575	-0.305615	0.163611	-0.205363	-0.172638	-0.0726446	-0.00190321	0.0576766	0.0360663	0.0808116	-0.0997942	-0.015547	-0.0559011	-0.0350715	-0.0837813	-0.377892	-0.403178	-0.382157	-0.302989	-0.189197	-0.0350827	-0.34513
ENST00000367590	0.159167	0.0511775	-0.260638	-0.0999845	0.0145989	-0.0215901	0.063294	-0.0393848	-0.116289	0.0315439	0.0847703	-0.0436932	-0.064505	-0.0392169	-0.0270071	0.0193395	0.0420451	0.00771652	-0.0191366	0.0600529	-0.113818	0.0599502	-0.132987	-0.0905371	0.0450437	-0.00508841	0.0121669	0.0876969	-0.188292	-0.0536737	0.0678075	0.0892714	-0.0503019	-0.237897	-0.0931149	0.194603	0.0640299	-0.0334515	-0.0886022	-0.0639971	-0.080409	-0.0925902	-0.907802	-0.308108	-0.16427	-0.257604	-0.455045	-0.294767	-0.173113
ENST00000344795	-0.219376	-0.13751	-0.144944	-0.191262	-0.143328	-0.161799	-0.0558536	-0.00918106	-0.0920362	-0.0214299	-0.0351384	-0.0391506	0.0252402	0.0590597	-0.114914	-0.0723566	0.0464928	0.0402526	0.0418111	0.0915439	0.0153891	0.0359694	0.0091503	-0.0499784	-0.0316	-0.0758628	-0.0816094	-0.0320549	-0.134247	-0.0634283	0.016345	0.0528728	-0.0917201	-0.290063	0.0574337	0.192575	0.0622204	0.0923251	-0.0789775	-0.0890134	-0.0516354	-0.0935406	-0.680572	-0.572237	-0.261442	-0.252318	-0.588148	-0.193542	-0.204823
ENST00000309822	-0.125822	-0.130307	0.0582387	-0.220548	-0.0318547	-0.0912016	-0.0473298	0.153961	-0.0364564	-0.0615404	-0.121583	-0.0899386	0.192032	0.000804099	-0.145832	0.00328641	-0.144553	-0.138982	0.0442216	0.00186333	0.0230677	-0.0227816	0.0531299	0.0244756	0.118863	0.0715904	0.0513205	-0.0462268	-0.208217	-0.263711	-0.078131	-0.0319311	0.136679	-0.286152	-0.207597	-0.197222	-0.101754	-0.173759	-0.234451	-0.114895	-0.0389521	-0.0308049	-0.687651	-0.434421	-0.453518	-0.223158	-0.45239	-0.299623	-0.147639
ENST00000324439	-0.142334	-0.0930076	0.0113563	-0.117426	-0.142547	-0.107685	-0.0781618	0.00866344	-0.0238497	-0.0570601	0.0493265	-0.0334863	-0.13315	-0.102043	-0.00997583	-0.00193188	-0.0342302	-0.0136466	0.0146938	0.0443037	0.00194691	-0.0162045	-0.0574172	-0.0134463	-0.0186161	-0.0436474	-0.0278996	-0.112533	-0.040657	-0.191315	-0.0256315	0.0114994	0.270984	-0.245185	0.104252	-0.325773	-0.112823	-0.101206	-0.123402	-0.0198054	-0.0669576	-0.025838	-0.48762	-0.446344	-0.34595	-0.442182	-0.407502	-0.101342	-0.15258
ENST00000246151	-0.144088	-0.172598	-0.0844852	-0.177491	-0.143023	-0.0184476	0.0571192	-0.0245966	-0.108673	0.073757	-0.113958	0.0234211	-0.0451515	0.0463972	-0.199233	-0.0595016	-0.0394089	-0.0287983	-0.0197622	0.0380578	-0.0345117	-0.0081435	0.00103705	-0.0683253	-0.0623567	-0.0825468	-0.0341745	-0.0384884	-0.16052	-0.131015	0.0312328	0.0594193	0.178061	-0.340805	-0.0953582	-0.00410331	-0.0833281	-0.136126	-0.0743626	-0.0332895	0.0849027	0.0304388	-0.608711	-0.599761	-0.267462	-0.40352	-0.18636	0.0140571	-0.264465
ENST00000216294	-0.187213	0.100302	-0.0424607	2.21e-05	-0.001567	-0.153623	-0.0140865	-0.0702099	-0.0337022	-0.179977	0.0377032	0.0114849	-0.0901902	0.0766928	0.104033	0.0156054	-0.0531725	-0.0485016	0.0452334	-0.00359475	-0.0313672	0.0450266	0.0208897	0.0240672	0.106426	-0.0686532	0.00950548	-0.226305	-0.164308	-0.0812738	-0.551327	-0.509108	0.175088	-0.353499	-0.402111	-0.202709	-0.400173	-0.116784	-0.0828513	-0.168319	0.00093178	-0.0770389	-0.261345	-0.577983	-0.27224	-0.11023	-0.318495	-0.17598	-0.183909
ENST00000216259	-0.230637	0.224323	0.101088	-0.1053	-0.0191815	-0.0962352	-0.0518554	-0.124161	-0.154505	-0.0117467	-0.194078	-0.0560867	0.0394287	0.0483751	0.0585543	0.119259	-0.0830818	-0.0350276	0.0401616	0.0656871	-0.0558237	-0.0373811	-0.0332994	0.0641969	0.0296499	0.0996647	0.0311609	-0.0631354	-0.188075	-0.150465	-0.430432	-0.423794	-0.198565	-0.227974	-0.135639	-0.148991	-0.183491	-0.133145	-0.078849	-0.174436	-0.0453532	-0.0555603	-0.448903	-0.59025	-0.202569	-0.196124	-0.169425	-0.453821	-0.188039
ENST00000369842	-0.384508	0.214748	-0.0429453	-0.0882378	0.049643	-0.1113	-0.0363898	-0.095757	-0.126907	-0.0839917	0.0676384	0.0106521	-0.030729	-0.0705516	0.114611	0.0509727	0.0346181	0.034299	0.0313729	0.0492305	-0.0665274	-0.0543428	-0.0728144	0.00234586	-0.0267188	-0.000471331	0.00953199	-0.0470602	-0.225049	-0.00910116	-0.346385	-0.359058	0.0191047	-0.065103	-0.146328	-0.19617	-0.213843	0.0694773	-0.289743	-0.0999219	-0.269812	-0.152264	-0.470131	-0.701601	-0.201749	-0.193977	-0.224854	-0.286994	-0.230343
ENST00000586534	-0.375567	0.0946523	-0.0405552	-0.0952937	0.00562375	-0.0613094	0.00418959	-0.00605085	-0.0925633	-0.147951	-0.0282334	-0.0052627	0.182106	-0.0989966	0.0716404	0.0820722	-0.159844	-0.0975555	0.0513823	0.0161083	-0.0875003	-0.0353704	-0.00882879	0.024301	-0.0144053	-0.000311252	0.0168883	-0.0985016	-0.244382	-0.0851464	-0.300503	-0.291682	-0.167579	-0.0678278	-0.0675347	-0.00619573	-0.296059	-0.0396826	-0.187968	-0.217757	-0.216648	-0.186021	-0.390197	-0.466494	-0.027054	-0.235633	-0.42746	-0.444138	-0.298204
ENST00000301012	-0.399767	0.216882	-0.0774781	-0.166303	0.0662469	-0.0702599	-0.129562	0.0243492	-0.0243921	-0.0964523	0.0286542	-0.106853	-0.231284	-0.0514239	0.0272566	0.0211186	0.0395293	0.0314074	0.0322755	0.022861	-0.0141575	0.0366072	-0.00253213	0.105397	0.0242795	-0.0413566	-0.0333334	-0.00477041	-0.548813	-0.190292	-0.396053	-0.376399	-0.138791	-0.127788	-0.244632	-0.0572265	-0.191492	-0.104624	-0.277284	-0.187355	-0.512766	-0.319629	-0.486744	-0.491681	0.107628	-0.261708	-0.0146734	-0.280763	-0.268547
ENST00000406797	-0.426009	0.0832058	0.032109	-0.00404759	0.02069	-0.0923599	0.0615566	0.00491119	-0.109844	-0.0939294	0.087714	-0.114733	-0.0178965	0.0251825	0.0351926	0.0749485	-0.0339872	-0.0081922	0.0342924	0.0588133	0.0129397	-0.00402348	0.0805466	-0.0424554	0.0153402	0.0122525	0.0228989	-0.132248	-0.426116	0.136088	-0.101029	-0.15492	-0.0460056	0.0889289	-0.0716773	-0.0479022	-0.115972	-0.184237	-0.0866675	-0.451353	-0.525861	-0.302567	-0.183696	-0.324943	-0.0553899	-0.113815	-0.445765	-0.472092	-0.187801
ENST00000421967	-0.48843	0.21782	0.164737	-0.0190005	-0.0973709	0.0198877	-0.105775	0.11063	-0.11935	-0.0372735	0.0510267	-0.0293369	-0.112857	-0.0606671	0.0581655	0.00624607	-0.0236209	0.0205818	0.0471884	0.036082	-0.0129688	-0.0576691	-0.00859329	0.0128877	-0.0873286	-0.0509626	-0.0219453	-0.0752359	-0.339765	-0.346081	-0.353009	-0.364096	0.195492	-0.223529	-0.129932	0.0559311	-0.0697826	0.18209	-0.196419	-0.0462651	-0.110117	-0.135142	-0.283912	-0.428437	-0.272534	-0.0464482	-0.490243	-0.245158	-0.247956
ENST00000341864	-0.285072	0.249042	-0.0255321	-0.0789297	-0.0499159	-0.130321	-0.0331661	-0.144557	-0.0517119	0.0195381	-0.0179795	0.0956643	0.0556216	0.138923	0.0681616	-0.0360895	0.141555	0.0521821	0.0517725	0.0415878	-0.0244849	-0.0124207	-0.103932	0.046445	-0.0490611	-0.0809851	0.0370411	-0.0158853	-0.0873472	-0.156808	-0.156622	-0.2246	0.385632	0.0157433	-0.187767	0.00468356	0.0765922	0.157138	-0.152906	0.00774954	-0.147325	-0.0578986	-0.260708	-0.459964	-0.144521	-0.257858	-0.404609	-0.383445	-0.0414095
ENST00000329421	-0.176166	0.173226	0.0213	-0.0489878	0.018396	0.0183007	-0.0295315	-0.151331	-0.0702679	-0.320531	-0.0289173	-0.0512125	-0.00071752	-4.29e-05	-0.00644375	0.0212046	0.00829369	-0.00136876	0.0965764	0.033488	0.0185803	0.0285487	-0.0490742	-0.00882248	0.0335336	-0.0168798	0.0318199	-0.0615362	-0.188075	-0.0451348	-0.261218	-0.27033	0.233528	-0.144592	-0.394337	0.139384	0.0377716	0.0940642	-0.291806	-0.0143689	-0.0956912	-0.0413732	-0.225241	-0.254413	-0.134378	-0.159714	-0.295061	-0.321044	-0.19311
ENST00000409573	-0.15196	0.0392875	0.0238153	-0.0866545	0.0517639	-0.155332	-0.0594596	-0.108825	0.0691329	-0.00205782	-0.182064	-0.0323099	0.0358374	0.195407	0.00308607	0.0380933	0.0442125	-0.0980363	0.0360469	0.0421336	-0.00773259	0.116697	0.101041	0.0738603	0.105521	-0.123083	0.0267012	-0.149607	-0.0446358	-0.152245	-0.132668	-0.188834	-0.0687644	0.00552713	-0.308458	-0.026481	-0.209187	-0.0744931	-0.390852	0.023753	-0.0983077	-0.0842665	-0.509179	-0.451729	-0.475534	-0.0450052	-0.274462	-0.111519	-0.409982
ENST00000413518	-0.124724	0.0372829	0.0313834	0.049816	-0.0316659	-0.133115	-0.0157909	-0.0862438	-0.0482599	-0.147295	0.11144	0.00311956	0.0368376	-0.105827	0.0894748	0.0310418	-0.0137758	0.0522562	0.003529	0.0983517	-0.0146962	-0.0130364	0.0275136	0.0188732	-0.0731146	-0.0754058	0.0839989	-0.106267	-0.332169	-0.205897	-0.176567	-0.114654	0.3012	0.199029	-0.1112	-0.0639174	-0.212845	0.0200528	-0.141208	0.159031	-0.108469	-0.0501699	-0.813606	-0.431951	-0.383004	0.0417474	-0.220814	-0.0789136	-0.17087
ENST00000533986	-0.254682	0.361127	-0.0735674	-0.00663631	-0.16185	-0.00245278	0.044021	0.0776578	0.0215949	0.0267927	0.0507764	-0.221395	0.0231249	-0.0672114	-0.174267	-0.138995	0.000418053	-0.0444589	0.0464378	0.0118262	0.011802	-0.0298734	0.0283726	0.0600033	0.0735187	-0.0236505	-0.0399337	-0.223756	-0.0742635	-0.196667	-0.199409	-0.12209	0.114633	-0.0792801	-0.0346605	-0.0258756	-0.223825	-0.324098	-0.213758	-0.107735	-0.0628947	-0.0266568	-0.673707	-0.441402	-0.266028	-0.0601095	-0.650305	-0.1107	-0.0252161
ENST00000239666	-0.192014	0.267716	-0.341287	0.120333	-0.134436	0.00411811	-0.0208097	0.164319	-0.102236	-0.0243433	-0.0102169	-0.0904772	0.143348	-0.0615708	0.0500166	-0.051891	0.133082	0.0940819	0.058299	0.00913658	0.0124318	0.128679	0.0271177	-0.0631193	-0.00615952	-0.0261156	0.0082886	-0.0249731	-0.278117	0.00642674	-0.202294	-0.233134	-0.0866539	0.000625981	-0.208564	-0.122833	-0.0990655	-0.0124604	-0.296315	0.0635794	-0.039868	0.0182109	-0.604695	-0.61107	-0.0880862	-0.0832164	-0.294491	-0.208728	-0.058828
ENST00000225525	-0.264748	0.373267	-0.0394507	0.187626	-0.110443	-0.1253	0.0854263	0.0780145	-0.105332	0.00415329	-0.0699802	-0.0152684	0.1039	-0.0696499	-0.00128282	-0.0378655	0.0283371	0.108439	0.0170981	0.00918552	0.128844	-0.0124148	-0.0930799	0.0207395	-0.0716368	-0.0216921	-0.0400616	0.0369017	0.0171928	-0.126013	-0.418462	-0.435989	-0.0980461	-0.0796931	-0.116433	-0.104388	-0.32325	0.062437	-0.134973	0.0590419	-0.132099	0.0174692	-0.485165	-0.517052	-0.195841	-0.0989149	-0.313457	-0.295164	0.115486
ENST00000369258	-0.256315	-0.209407	-0.0995454	-0.0285366	0.103655	0.0102781	-0.0537208	-0.0257109	-0.125707	-0.0488482	-0.113163	-0.0468186	0.0127298	-0.00758733	0.0853214	-0.0607517	0.00640887	0.0104225	-0.02698	0.025285	-0.0252699	0.0119432	-0.0307406	-0.101108	-0.0200629	0.097411	-0.0421951	-0.115744	-0.11464	-0.126114	-0.136495	-0.206214	-0.197982	-0.342578	-0.0794623	0.32268	-0.0966035	-0.208224	-0.101065	-0.154059	-0.103835	-0.174626	-0.427776	-0.465722	-0.217609	-0.134355	-0.567278	-0.344425	-0.219268
ENST00000360612	-0.226073	-0.0702443	-0.040826	-0.0335837	-0.108569	-0.0256215	-0.00807478	0.0845336	-0.228115	-0.218706	-0.0926588	-0.0613141	0.00509638	0.0684285	0.0274688	0.0480712	-0.0841056	0.068397	0.0766113	0.03498	-0.0475372	0.0121807	-0.0375346	-0.0518824	-0.142816	0.0499414	0.0260029	-0.318113	-0.180838	-0.361633	-0.0197264	-0.0688113	-0.173334	-0.169364	-0.112259	0.140526	-0.272293	-0.157422	-0.0933541	-0.319464	-0.0580802	-0.121899	-0.397762	-0.487551	-0.198649	-0.209581	-0.271668	-0.106869	-0.232307
ENST00000472726	-0.0275182	-0.0198098	0.0318555	-0.0362379	-0.0575848	0.00422144	0.0107753	0.0401565	-0.221955	-0.103401	-0.00749763	-0.03982	-0.00643908	0.127332	-0.0243482	0.00622417	-0.0786685	-0.00742743	0.0370845	0.0210521	0.000975946	-0.0055286	-0.0626272	-0.107497	0.0249192	0.00784406	-0.00552958	-0.29923	-0.151251	-0.354937	-0.139473	-0.146304	-0.199025	-0.127922	-0.239035	0.123366	-0.279613	-0.0899587	-0.151079	-0.127503	-0.0993071	-0.11279	-0.469006	-0.624394	-0.161482	-0.226504	-0.522853	-0.372506	-0.181998
ENST00000307768	-0.318327	0.200868	-0.431217	-0.0441453	-0.0373422	-0.0630602	-0.000733194	-0.0315107	-0.0939809	-0.0233468	-0.0329255	-0.0404038	-0.00576967	-0.0156887	-0.142244	-0.013509	-0.106991	0.00653353	0.10756	0.0759367	-0.0878669	-0.0990792	-0.111628	0.0433556	-0.0182551	-0.143495	-0.0966602	-0.193749	-0.140188	-0.0427575	-0.0932495	-0.111859	-0.0445306	-0.090773	-0.0380955	-0.0670479	-0.210477	-0.141166	-0.0423962	-0.031019	-0.130804	-0.142322	-0.369318	-0.572806	-0.335434	-0.229125	-0.263417	-0.323703	-0.227261
ENST00000338820	-0.133607	0.0954214	-0.140297	-0.0825415	-0.0401375	-0.0587577	0.0445963	-0.0895217	-0.126087	0.0183161	0.0815695	-0.0241043	0.11407	-0.0511818	0.00351907	-0.0520895	-0.0292649	-0.0317908	0.0602276	0.00298015	-0.0411136	-0.00202625	-0.00670924	0.0249381	-0.0297935	-0.0174698	-0.0124928	-0.102134	-0.0217277	0.0222869	-0.0112103	-0.0486457	0.0304518	-0.0953759	0.0277453	-0.0551249	-0.10087	-0.195466	-0.15501	-0.0366588	-0.272936	-0.10844	-0.422365	-0.564422	-0.163014	-0.232937	-0.355816	-0.454399	-0.29844
ENST00000358372	-0.000235549	-0.0205974	-0.134915	-0.0645417	-0.188946	-0.0881032	-0.0219682	-0.0785853	-0.246262	-0.203219	0.0284294	-0.0689753	-0.0824996	0.210863	-0.0389761	0.0143615	0.0528847	-0.0446811	0.0950864	0.0406472	-0.0912519	-0.0752437	-0.0278132	0.0247735	0.0689756	-0.0518072	0.0496515	-0.0859822	-0.0436086	-0.223921	-0.31516	-0.225561	-0.242509	-0.078951	-0.129806	-0.0463166	-0.176071	-0.24434	-0.0419215	0.00836302	-0.0627833	0.0170033	-0.334932	-0.646994	-0.0991709	-0.0729868	-0.510347	-0.577164	-0.152731
ENST00000358344	-0.197888	0.115613	-0.0247112	-0.108372	-0.113866	-0.00441316	-0.0235002	-0.000164417	-0.0383132	-0.140963	-0.0181523	0.0418839	-0.0357346	0.0536889	-0.0924495	-0.0278827	-0.00781001	0.0414298	0.0264411	0.056464	-0.0770109	-0.0745861	-0.0273768	-0.0259266	-0.022878	-0.00459428	0.0360895	-0.0696909	-0.0374201	-0.124262	-0.0871811	-0.110518	-0.135626	0.0544286	-0.372207	-0.0239997	-0.0225787	-0.0457702	-0.0619755	-0.0439608	0.015619	-0.00357301	-0.491577	-0.655146	-0.31645	-0.206622	-0.5406	-0.339172	-0.232195
ENST00000225573	-0.150413	-0.0799238	-0.322373	-0.0255258	-0.0307603	-0.117206	-0.0476449	-0.0331602	-0.151638	-0.0882605	-0.0874042	-0.0516904	-0.113792	0.0790186	-0.028732	-0.0617191	-0.0102104	-0.0911097	0.0771296	0.0164027	-0.0179532	0.00404992	-0.05756	0.000349948	0.0013178	-0.0614096	-0.0261816	-0.0863557	-0.0881504	-0.280554	-0.128846	-0.127599	-0.0612363	-0.152832	-0.160026	-0.0408321	-0.190229	0.012078	-0.198461	-0.0553356	-0.0717646	-0.0571635	-0.418333	-0.487123	-0.225496	-0.305952	-0.440682	-0.225312	-0.212586
ENST00000360338	-0.0809442	-0.109202	-0.0563877	-0.0530605	-0.0348151	-0.127229	-0.113273	-0.0772608	-0.074686	-0.100201	0.0244584	0.00702729	-0.111546	0.000811848	0.0128223	0.030565	0.0444212	-0.0340692	0.0200772	0.00539062	-0.0607148	-0.0123632	-0.0530394	-0.0361196	0.0172775	-0.0015677	-0.00863738	0.0513925	-0.00584455	-0.113419	-0.0558727	-0.0573332	-0.118953	-0.222856	-0.0145971	0.0129657	-0.0854918	-0.142333	-0.0650136	-0.0924996	-0.0900978	-0.0400251	-0.560642	-0.463861	-0.17384	-0.151209	-0.39483	-0.335594	-0.13892
ENST00000372257	-0.1045	0.0861531	-0.054226	-0.110096	-0.0507839	0.0311096	-0.0564428	-0.00176866	-0.118836	-0.162662	-0.0524625	-0.0140293	-0.0656714	0.000764435	-0.0616158	-0.0233508	-0.0843028	-0.0297212	0.0309235	0.00553407	-0.0579536	-0.0288444	-0.143173	-0.00993294	-0.0654619	-0.0331928	0.0124002	0.0559178	0.0258737	-0.149812	-0.0157309	-0.0235125	-0.175231	0.048308	-0.0750681	-0.0244645	-0.257416	-0.163575	-0.0838285	-0.00716516	-0.0510396	-0.0477615	-0.468362	-0.555047	-0.163524	-0.266198	-0.409998	-0.309147	-0.305122
ENST00000375980	-0.481828	-0.216088	-0.165856	-0.134403	-0.062058	-0.0857795	-0.12175	-0.08439	-0.331944	-0.311303	-0.128561	-0.104781	0.0186502	-0.128189	-0.0155455	-0.0109349	-0.0469994	-0.0476669	0.0385688	0.0306506	0.03154	0.0188677	-0.00646265	-0.0379244	0.00561649	-0.0213821	0.0175444	-0.115121	0.213133	-0.121652	-0.0880928	-0.0815008	-0.00340133	-0.13515	-0.0227348	0.0803847	-0.285487	-0.127131	-0.0918074	-0.170385	-0.0665797	-0.0531716	-0.567895	-0.578218	-0.155103	-0.324788	-0.681001	-0.28619	-0.253781
ENST00000361523	-0.463238	-0.0250891	-0.144425	-0.0719272	-0.0233336	-0.0552565	0.0603309	0.0289178	-0.186159	-0.267115	0.0737823	-0.0253391	0.0620001	0.0382878	-0.00611653	0.0604561	-0.10608	-0.076549	-0.0175449	-0.0103885	0.0126919	-0.0825335	0.00672815	0.00760308	-0.0205438	-0.00624032	0.000208432	0.018624	-0.0614521	0.0730299	-0.142112	-0.206403	-0.24136	-0.202718	-0.0814957	0.157658	-0.0616726	-0.0206672	-0.138921	-0.149272	-0.0868208	-0.0341935	-0.508451	-0.437507	0.216942	-0.209108	-0.537387	-0.358989	-0.438081
ENST00000368474	-0.329308	-0.097878	-0.132231	-0.0672905	0.00335293	0.0130133	-0.0480467	0.0707557	-0.295727	-0.398112	0.0068594	-0.0348885	-0.0420033	0.0430682	-0.0497107	0.0298448	-0.0374111	0.0256658	-0.0256091	0.0282182	-0.0538557	-0.0080741	-0.191558	-0.170099	0.0430302	-0.0244748	-0.0176001	0.0420632	-0.0577227	0.0210819	-0.134026	-0.132935	-0.205086	-0.0802831	-0.119541	-0.0718154	-0.10877	-0.0629796	-0.113232	-0.0893923	-0.0989977	-0.0699229	-0.510629	-0.504767	0.0175628	-0.296184	-0.601631	-0.384875	-0.131757
ENST00000171111	-0.685677	-0.128198	-0.0361763	-0.0652376	-0.0677859	0.0049764	0.0124613	0.0256051	-0.200596	-0.0638014	-0.0364475	-0.114154	-0.056254	-0.00595498	-0.013585	0.00356744	0.0556397	-0.0729941	0.0463545	0.0155914	-0.0659333	-0.0353565	0.0365018	0.00584871	-0.0377009	0.0554894	0.0336429	-0.280215	-0.204972	-0.0107958	-0.250916	-0.266415	-0.221781	-0.18885	-0.077114	0.142123	-0.0735247	-0.00429153	-0.105773	-0.1001	-0.138618	-0.10835	-0.325638	-0.482238	-0.0216125	-0.14426	-0.350807	-0.280076	-0.0931268
ENST00000620338	-0.447198	-0.350406	-0.183158	-0.0455656	0.0699111	-0.0545237	-0.211069	-0.0219938	-0.0614288	-0.0662471	-0.0110328	-0.0645031	-0.0334179	0.150799	0.0502709	0.0705154	0.00528968	0.0101828	0.0352434	0.0398034	-0.0872542	-0.0275072	-0.0603016	-0.0151678	-0.00321774	-0.0398955	-0.0425086	-0.145442	-0.205491	0.0749649	-0.223722	-0.188597	-0.121483	-0.247129	-0.160013	0.00772788	-0.195223	-0.0669469	-0.0551514	-0.246454	-0.174675	-0.124438	-0.0480732	-0.379883	-0.101716	-0.25392	-0.445267	-0.255648	-0.194036
ENST00000389032	-0.38852	-0.310657	-0.163611	-0.0888371	-0.0985155	-0.0888833	-0.0234833	-0.00362592	-0.141501	0.0155236	-0.0439998	-0.110575	-0.0679222	-0.0259473	0.0678161	0.0281373	-0.0302828	-0.0726262	0.0590787	0.026644	-0.0700912	0.0816952	-0.117049	0.120738	-0.112159	-0.010616	2.39e-06	-0.0620167	-0.0243497	-0.148208	-0.213259	-0.19166	-0.00568116	-0.0808674	-0.335101	0.174079	-0.28802	-0.119912	-0.132162	-0.0880726	-0.0629735	-0.0124761	-0.326735	-0.55146	0.0804237	-0.446043	-0.243633	-0.340259	-0.296941
ENST00000613416	-0.493652	-0.19916	0.0783643	0.063883	0.0389691	-0.0561645	-0.0825603	-0.067775	-0.206773	-0.250973	-0.0189149	-0.0649864	-0.0740918	0.0396727	0.0935909	0.0215432	-0.14361	-0.0187965	0.0762162	0.0367124	-0.0910128	0.10396	-0.0464156	-0.0694899	-0.0041513	-0.0244769	-0.0118473	0.0474112	-0.233402	-0.16978	-0.182451	-0.232891	-0.141744	-0.184093	-0.257352	-0.00544825	-0.285	-0.0734696	0.000365968	-0.16765	-0.0191484	-0.0179069	-0.343606	-0.366771	-0.0939335	-0.211662	-0.339391	-0.383076	-0.480156
ENST00000295685	-0.331033	-0.310881	-0.0141464	0.0535943	-0.0670996	-0.112174	-0.0333373	-0.0324876	-0.116214	-0.0779405	0.0941648	-0.0225742	0.024196	0.0112341	0.0531735	0.0250239	-0.103616	0.0519347	0.082539	0.00108257	-0.0869562	-0.0130414	-0.0691629	-0.064869	0.0315255	-2.68e-05	0.056089	-0.165473	-0.306384	-0.144917	-0.166644	-0.165697	0.0259546	-0.136666	-0.257274	-0.183189	-0.394464	-0.14098	-0.156054	-0.0896353	-0.116201	-0.0547609	-0.220691	-0.713487	-0.27564	-0.176174	-0.449808	-0.237195	-0.451905
ENST00000379999	-0.383051	0.0379178	0.0897636	-0.148665	-0.0622519	-0.0500878	-0.00812007	0.103865	-0.134803	-0.185963	0.0609956	0.0632391	0.0832916	0.0515118	0.0758974	0.0305488	0.0088742	-0.0405212	-0.0213747	-0.00359615	-0.0898221	0.0074425	-0.000471014	-0.0186974	-0.0746629	-0.0191378	0.00641173	-0.157686	-0.263555	-0.0946661	-0.0563536	-0.0883236	-0.185818	-0.0265591	-0.114338	-0.0165787	-0.149232	-0.0467527	-0.19623	-0.124011	-0.21197	-0.17031	-0.451201	-0.449209	-0.108082	-0.176753	-0.375152	-0.299322	0.0909331
ENST00000358015	-0.286151	0.0838023	0.0973527	-0.060581	-0.0724237	-0.0816558	0.0177772	-0.0419035	-0.0114366	-0.12311	0.0804389	0.0693274	0.106735	0.00787274	0.024421	0.0292004	-0.0154538	-0.041958	0.0648142	0.0261588	-0.0319161	0.004545	0.0669922	0.0309864	-0.00495342	0.0037845	0.00438259	-0.0366994	-0.1257	-0.218324	-0.0916786	-0.0833601	-0.155738	0.00975856	0.0574	0.0463298	-0.217546	0.0314843	-0.131983	-0.107968	-0.114993	-0.103371	-0.536277	-0.594594	-0.163473	-0.167129	-0.393589	-0.217505	-0.092099
ENST00000267103	-0.413501	0.194864	0.0443095	-0.108634	0.00836305	-0.00836784	0.0282641	0.0203716	-0.0132729	-0.151971	-0.0350736	-0.0579388	-0.125526	0.025377	-0.0166051	0.0145427	-0.0713393	-0.0278339	0.0611709	-0.0129783	-0.000143891	-0.00599714	-0.00616127	0.0511685	0.0346191	0.00554766	0.00692646	-0.0930774	-0.186484	-0.187513	0.0554245	0.0392752	-0.154157	0.118415	-0.0688797	-0.0105243	-0.217332	-0.0541891	-0.135069	-0.187379	-0.0956504	-0.127796	-0.347161	-0.414898	-0.275346	-0.268018	-0.221165	-0.384367	-0.113354
ENST00000326361	-0.451656	0.362845	0.0995	-0.0351844	0.0308172	-0.0410435	0.107549	0.0567616	-0.081354	0.022491	0.0355527	0.0405115	-0.0437443	0.0597969	0.0368318	0.00434363	-0.0658379	0.0144925	-0.0104098	0.0773296	0.00350279	-0.0212353	-0.0360847	0.0130741	0.0376426	0.112736	-0.0271642	0.016806	-0.372028	-0.288724	0.0459125	0.0277206	-0.25505	0.196668	-0.0881445	0.0738724	-0.131917	-0.0552179	-0.08265	-0.207329	-0.213134	-0.180471	-0.3181	-0.573109	-0.294745	-0.172657	-0.376281	-0.174588	-0.132122
ENST00000436336	-0.556023	0.256091	0.221921	-0.033498	0.0417942	-0.0968193	-0.0610935	-0.202986	-0.115638	-0.0405968	0.0967044	0.0416237	-0.00414037	0.055899	-0.00485465	0.0490822	-0.105867	-0.0367863	0.0821448	-0.0106983	-0.00839946	-0.126747	-0.0390568	-0.00549293	0.0106884	-0.0158864	0.0365896	0.0964735	-0.104678	-0.0643916	-0.122086	-0.13053	-0.333989	-0.0939689	-0.0767772	0.0008807	-0.012999	-0.10417	-0.305105	-0.121879	-0.120833	-0.106324	-0.623093	-0.468916	-0.155857	-0.172535	-0.262916	-0.389939	-0.145414
ENST00000265174	-0.564505	0.0643982	0.0596877	0.0826277	0.0102451	-0.00845565	-0.0637715	-0.0287406	-0.0463405	0.0610933	-0.0200755	-0.0157204	0.129101	0.0616201	0.0360866	-0.0138072	0.0182305	-0.0187573	0.0193269	-0.0135841	-0.0347497	0.0285453	-0.0185898	-0.024149	-0.000786066	-0.0139694	0.0195855	0.10453	-0.0825672	-0.0893864	-0.129356	-0.105083	-0.190188	-0.0736062	-0.15385	0.039984	-0.101418	-0.191313	-0.149178	-0.0629323	-0.0587628	-0.0860954	-0.509805	-0.56225	0.00734193	-0.0671994	-0.137582	-0.30244	-0.274046
ENST00000294119	-0.615606	0.0902573	0.0640391	0.0471424	0.0250313	0.00215919	-0.0361438	-0.059778	-0.10699	0.00346816	-0.0285151	-0.0743026	-0.175458	0.047751	0.00782784	0.0322729	-0.0238443	0.024479	0.0263788	0.00608495	-0.0549407	-0.0340189	-0.0945202	-0.0579426	-0.0150161	0.0080313	0.00522893	-0.0381701	-0.190992	-0.0781469	-0.0745044	-0.0557047	-0.102292	-0.0702432	-0.223981	-0.0215459	0.0655109	-0.172267	-0.0739476	-0.0859989	-0.106358	-0.0421015	-0.321546	-0.411315	-0.0257276	-0.143501	-0.406964	-0.184985	-0.22788
ENST00000313486	-0.328502	-0.0654074	-0.32428	-0.0573552	-0.0907191	-0.0286325	0.119143	-0.053061	-0.0456564	-0.260298	0.021987	0.126827	-0.053335	-0.00359803	-0.00541443	-0.0141647	-0.00528111	-0.0940039	0.0469632	0.0121544	-0.0477124	0.031969	0.000923943	0.0916889	-0.00262777	-0.017456	-0.00498197	0.0578429	-0.212585	-0.202889	-0.0464325	-0.0561571	-0.385314	-0.0473857	-0.206402	-0.0179381	-0.150522	-0.0841966	-0.167332	-0.0670426	0.00146163	0.0910292	-0.395651	-0.27661	-0.135732	-0.191666	-0.38254	-0.298582	-0.403279
ENST00000219837	-0.416539	0.00410193	-0.0139915	-0.0062438	0.0452234	-0.102943	0.138304	-0.0293063	-0.113916	-0.115378	0.214264	-0.0486386	-0.0354143	0.102899	-0.0238918	0.125966	-0.0330806	-0.15592	0.0491532	0.092733	0.12892	0.0677569	0.0141019	0.0794317	0.016867	-0.0644672	-0.109511	-0.046303	-0.206935	-0.0997618	0.00744822	0.0042311	-0.279964	0.01192	-0.19584	-0.0351229	-0.00389675	-0.136048	-0.0690167	-0.0576934	-0.0310414	-0.0536814	-0.456	-0.33411	0.0483227	-0.217935	-0.173328	-0.201515	-0.218104
ENST00000221855	-0.275402	-0.0398386	0.0382801	-0.0783543	-0.0196701	-0.0360935	0.0878421	0.0371572	-0.151349	-0.00209537	-0.0448103	-0.0542403	-0.0535677	-0.036473	-0.01542	0.0050848	-0.0802699	-0.123527	0.0367658	0.0236849	0.018787	-0.00088345	-0.00115032	0.0172864	0.0392334	-0.0288591	-0.00961744	-0.0566375	-0.135784	-0.211683	-0.0855712	-0.0668712	-0.217584	-0.139499	-0.109636	0.202659	-0.21598	0.00914657	-0.199177	-0.0551994	-0.123858	-0.0403954	-0.478499	-0.687443	-0.10968	-0.128598	-0.280328	-0.163281	-0.270637
ENST00000266970	-0.354916	0.0590311	-0.0216698	-0.00645515	-0.0198701	-0.188205	0.0092684	-0.0231979	-0.0657467	-0.0951578	-0.019787	0.0024213	0.0258687	0.0190227	0.0536049	-0.0100643	-0.0692203	0.0488608	0.0314915	0.0675395	-0.0125693	0.00986793	-0.0565062	0.0206792	0.108765	-0.0746256	-0.0182655	-0.0152358	-0.16835	-0.217653	-0.0735406	-0.0688279	-0.300067	0.0237848	-0.0547793	-0.00416172	-0.0501417	-0.0683205	-0.0915345	-0.0730318	-0.0494506	-0.014448	-0.412339	-0.527312	-0.00354987	-0.107981	-0.301797	-0.135993	-0.336766
ENST00000249647	-0.297649	-0.171014	0.0623645	0.0519841	-0.0282403	-0.255361	-0.0638131	-0.090708	-0.0370831	-0.0575707	-0.15624	-0.151989	0.0699594	0.0126044	0.13554	0.242686	0.0561558	0.0695563	0.0726029	0.0205862	0.00460675	-0.0384984	-0.0270377	-0.00164713	-0.0939708	-0.103022	-0.0696762	-0.133976	-0.0894637	-0.253821	-0.348971	-0.322677	-0.261584	0.0165925	-0.267711	-0.0915601	0.0568211	0.066192	-0.182657	-0.150942	-0.152221	-0.0592525	-0.49537	-0.747919	0.178985	-0.174751	-0.28467	-0.1361	-0.222665
ENST00000393893	-0.469991	0.0594414	-0.256557	0.0432313	0.00619385	-0.00130262	0.0150382	0.0194583	0.0480095	0.0574786	-0.0230297	-0.126433	0.0225495	0.0370977	0.0525701	0.0610615	-0.0422182	-0.077496	0.0606075	-0.0224108	-0.012922	-0.00573342	-0.00896652	0.020314	0.00964778	-0.00607513	0.0107696	-0.223978	-0.206153	-0.039853	-0.157386	-0.160649	-0.0109412	-0.0334728	-0.164723	-0.191468	8e-05	-0.0491528	-0.154928	-0.118208	-0.222621	-0.0893485	-0.578926	-0.452839	-0.0102785	-0.138375	-0.199148	-0.10683	-0.230135
ENST00000220853	-0.321774	0.152143	0.0172706	0.0935743	0.0026638	-0.0737841	-0.122142	-0.14036	-0.0510439	-0.0198582	0.0644436	-0.000712465	0.0508353	0.146089	0.0104593	0.0219487	-0.035433	-0.0441719	0.0110568	0.0416618	0.0169624	-0.0539838	-0.0375599	-0.0137159	-0.0468773	-0.0717332	-0.0541877	-0.26427	-0.0751039	-0.0269739	-0.228909	-0.252393	-0.0381648	0.0463318	-0.152311	-0.149062	-0.0614633	0.0512089	-0.17577	-0.0750453	0.00491909	-0.01239	-0.69354	-0.664469	0.120685	-0.10494	-0.477046	-0.130565	-0.252291
ENST00000418265	-0.225898	0.173789	-0.0462227	-0.0154065	-0.0303285	-0.00982021	-0.0315934	-0.0561841	-0.114205	-0.0712741	-0.0607566	-0.0786853	-0.11212	-0.0164193	-0.0110671	0.0324915	0.0294424	0.0216402	0.0351035	-0.0524989	0.000313605	-0.0399781	-0.0414417	0.00709281	-0.0550952	-0.0268591	-0.00896654	-0.225052	-0.0781516	-0.134026	-0.208508	-0.184527	-0.190411	0.0798357	-0.15194	-0.238438	0.00700745	-0.0715037	-0.0761729	-0.0528516	-0.0564223	-0.0458613	-0.545381	-0.429246	0.0639733	-0.0613664	-0.309586	-0.228275	-0.237502
ENST00000393295	-0.270776	0.200888	-0.0501673	-0.00939319	-0.0399429	-0.0031528	-0.0371706	-0.0745297	-0.139776	-0.0729138	-0.0526163	-0.0918631	-0.137943	-0.0190629	-0.0243341	0.0265196	0.0343733	0.0220523	0.0450933	-0.0625924	-0.0111584	-0.0457374	-0.0491305	0.0190005	-0.0753651	-0.0321146	-0.00955223	-0.262743	-0.0912401	-0.156472	-0.206997	-0.177913	-0.218328	0.0932062	-0.179119	-0.278371	0.00873504	-0.0597095	-0.0904295	-0.061546	-0.064135	-0.0489527	-0.643163	-0.507579	0.0665852	-0.0968759	-0.358975	-0.256372	-0.279283
ENST00000305533	-0.287616	-0.387415	-0.0354957	0.0996618	0.00556263	-0.00521064	-0.0671571	-0.00484011	-0.0659704	-0.0328927	0.0519844	-0.0567017	-0.149191	0.0728679	0.013656	0.0132709	0.0891755	-0.0036476	0.0592094	0.0302295	0.0374171	-0.00588641	-0.0412275	0.00584332	-0.0367585	0.0273527	-0.00665925	-0.0685833	-0.251521	-0.348768	0.110024	0.148598	-0.121564	-0.0953988	0.0205501	-0.105647	-0.0592355	-0.0560517	-0.04013	-0.183774	-0.191285	-0.140115	-0.837485	-0.434936	0.04742	-0.146752	-0.359736	-0.0448543	-0.106247
ENST00000313871	-0.432398	0.197529	-0.159197	0.031756	-0.0969565	-0.0281805	0.0582316	-0.147704	0.0656841	-0.0813528	-0.0171539	-0.165561	-0.118755	-0.011101	-0.0255756	0.0368557	0.123965	0.00604521	0.00320697	-0.0285532	-0.102658	0.0441428	-0.100795	0.0455583	-0.0508307	0.0511329	0.0410287	0.0520935	-0.264476	-0.170451	-0.122168	-0.149482	-0.148572	-0.0585613	-0.0422891	-0.0703035	-0.199718	-0.0860265	-0.0402025	-0.125625	-0.29233	-0.199903	-0.564732	-0.394917	0.168065	-0.260458	-0.544448	-0.255069	-0.198274
ENST00000640051	-0.377976	-0.123654	-0.076506	0.0803062	-0.111851	-0.0830136	-0.00718731	-0.0720582	-0.103448	0.0340166	0.119709	-0.0160115	0.0711724	0.0509726	-0.023233	-0.0202269	0.0164199	0.0592428	0.0250486	0.0125697	-0.0020203	0.0382517	-0.090581	-0.0721393	0.0251407	0.058522	0.0402739	-0.00888473	-0.315886	-0.156625	-0.0127091	0.0186214	-0.175213	-0.197619	-0.0448612	-0.105745	-0.11944	-0.12344	-0.269537	-0.12419	-0.286523	-0.242059	-0.627657	-0.498423	-0.0244999	-0.343257	-0.409174	-0.161814	-0.382382
ENST00000374450	-0.348142	-0.000538689	-0.0277523	-0.0300389	-0.0648089	0.00678767	-0.0473717	-0.0610839	-0.0612037	0.0227192	-0.0266754	-0.0705342	-0.0942087	-0.0415643	-0.013642	0.0111103	-0.00546726	-0.037644	0.0438669	0.0618696	-0.00521787	0.00917319	-0.0129016	-0.0432257	-0.0358725	0.0178338	0.0456874	-0.0418962	-0.228515	-0.178566	-0.14881	-0.130062	-0.144475	-0.142125	-0.0746611	-0.12896	-0.0674138	-0.109781	-0.236568	-0.186514	-0.0868666	-0.154241	-0.407073	-0.568284	0.0687811	-0.316493	-0.22711	-0.190215	-0.208023
ENST00000305784	-0.183902	0.187227	0.0317309	-0.0322527	-0.0873382	0.054421	-0.0751224	-0.0403923	-0.140761	-0.108895	-0.0113837	0.0466733	-0.012166	0.0912343	-0.033655	0.0106384	-0.0631767	-0.0267027	0.0223011	0.0334958	0.00825729	-0.0201404	-0.0236676	0.000164878	-0.0591086	0.0497849	0.0118227	-0.125548	-0.298166	-0.143369	-0.14299	-0.151384	-0.152843	-0.0408665	0.00629216	-0.0710519	-0.14762	-0.00442961	-0.161999	-0.122626	-0.0605031	-0.0564966	-0.485684	-0.52939	-0.0389531	-0.235014	-0.243018	-0.108275	-0.180139
ENST00000372358	-0.195759	0.0218802	0.102223	-0.00900619	0.00899405	-0.0438059	-0.0276744	-0.0904799	-0.0651023	-0.0893002	-0.00532991	0.00294237	0.0708444	0.0689275	-0.0773954	0.0317999	-0.0220742	-0.00623803	0.0281088	0.0236634	-0.0145509	0.0184535	-0.0437733	-0.0131609	-0.0384505	0.0261112	-0.00344697	-0.145125	-0.246946	-0.213874	-0.117157	-0.123951	-0.117349	-0.187216	-0.10787	-0.113848	-0.0745259	-0.0940808	-0.187864	-0.0539792	-0.146298	-0.124608	-0.352594	-0.514392	0.0016372	-0.216043	-0.438821	-0.16309	-0.150087
ENST00000517876	-0.273984	-0.0541949	-0.0836462	-0.0879736	0.0637792	0.088894	0.0620278	-0.0455903	-0.205446	-0.00768883	0.0893704	-0.0962239	-0.0392209	-0.0332322	0.0122425	0.00917339	0.0105667	0.0275249	0.0722948	0.0467517	-0.00572527	0.0299293	-0.00219717	0.0192338	-0.0077145	0.020942	0.0845268	-0.14	-0.249146	-0.199941	-0.151712	-0.180963	-0.253396	-0.0340492	-0.0747124	-0.219068	-0.0525939	-0.224863	-0.261056	0.0148831	-0.149699	-0.0544319	-0.484459	-0.416524	0.1765	-0.106384	-0.242616	-0.252554	-0.168278
ENST00000265062	-0.273146	-0.066739	-0.0261547	0.132968	0.0496902	-0.00838727	0.0197662	0.0257907	-0.117022	-0.000455412	0.0981634	-0.0337853	0.115425	0.100281	0.0904384	0.070407	0.0658908	-0.044149	0.0621283	0.065044	-0.0208564	-0.0702888	-0.0348522	0.0210539	-0.0341044	-0.0408285	-0.0173447	-0.0749318	-0.421852	-0.310863	-0.141256	-0.13034	-0.29647	-0.0448414	-0.058162	-0.092679	-0.0161388	-0.0258868	-0.197105	-0.0919662	-0.0749278	-0.0377599	-0.511491	-0.592752	0.00145451	-0.157884	-0.311819	-0.118059	-0.322164
ENST00000250498	-0.285685	-0.00585734	0.0342623	0.0138232	-0.00623517	-0.000366129	-0.11351	-0.0255733	-0.0302215	0.0915127	-0.0156716	-0.0695044	0.0810094	0.00792172	0.0339038	0.0174289	0.0727822	-0.193717	0.098504	0.102965	0.0409511	-0.00307266	0.00765402	-0.0165746	0.0931139	0.0283303	0.0207671	-0.0662285	-0.261658	-0.191839	-0.0897642	-0.0721647	-0.133873	0.0522571	-0.123014	-0.247009	-0.00623074	-0.181057	-0.161445	-0.0880666	-0.088236	-0.0447752	-0.426994	-0.586029	0.0809604	-0.127309	-0.174834	-0.0198991	-0.169049
ENST00000300087	-0.375886	-0.0981085	-0.186272	0.0566522	-0.0617243	-0.0984855	-0.138948	0.027623	-0.0430949	-0.0283926	0.104958	0.11503	0.0589631	0.108145	0.0485831	0.0581696	0.0605915	-0.0736624	0.0638881	0.0402419	-0.0357608	-0.0307586	-0.145988	0.0619358	0.0214472	0.0700089	0.0816052	-0.193544	-0.409035	-0.396692	-0.133489	-0.108342	-0.0804994	-0.112195	-0.0278875	-0.248322	-0.258247	-0.0786202	-0.319947	-0.0356372	0.015987	0.0955701	-0.351428	-0.749024	-0.175044	-0.339138	-0.133298	-0.218809	-0.0523186
ENST00000334256	-0.388281	-0.0518791	-0.0852803	-0.0477665	-0.0329481	-0.0428021	-0.084704	-0.0205685	-0.135697	-0.0695478	-0.0265861	-0.0836776	0.242667	0.0387812	-0.0439602	0.0115449	0.00923634	-0.0158578	0.0836161	0.0104523	0.00101709	-0.0109441	-0.0194279	0.0226812	-0.0569075	0.00690723	-0.00482615	-0.152985	-0.339408	-0.206919	-0.021119	0.00417716	-0.291904	-0.0920398	-0.27658	-0.155478	-0.00929066	0.0362173	-0.185717	-0.0777638	-0.0629452	-0.0763645	-0.643465	-0.87887	-0.126898	-0.15041	-0.297652	-0.162542	-0.19616
ENST00000538404	-0.388968	0.321438	-0.0193024	-0.0316534	-0.132671	-0.158793	-0.147918	-0.12496	-0.146951	-0.17371	0.011986	-0.0927329	-0.419353	0.089049	-0.0493211	-0.000712048	-0.102221	-0.0404707	0.0634605	0.0593802	-0.00986239	-0.0467998	-0.11789	-0.0877851	-0.00306989	-0.0383814	0.00355466	-0.138338	-0.279629	-0.20952	0.0419684	0.0702643	-0.12285	0.0744998	-0.0178371	-0.0473289	-0.376972	0.0199861	-0.16325	-0.186002	0.0564248	0.00340636	-0.313722	-0.701127	-0.235021	-0.279081	-0.590516	-0.218228	-0.0402547
ENST00000296257	-0.305809	-0.00574253	-0.0743807	-0.0452642	-0.110245	-0.0466258	0.123869	-0.0106423	-0.243947	-0.36279	0.0205255	0.0888345	-0.268498	0.0880505	-0.00530242	-0.0203072	-0.0996126	-0.0900884	-0.0619992	0.116796	-0.072384	-0.0321232	-0.306955	0.0202903	-0.0890563	-0.0653271	0.0090576	-0.0621217	-0.231366	-0.472547	0.12814	0.0181181	-0.197725	0.112917	0.00680425	-0.154423	-0.47296	0.186528	-0.0868754	-0.186073	-0.135376	-0.0526907	-0.220745	-0.407957	-0.210964	-0.212557	-0.210008	-0.342906	-0.217186
ENST00000450169	-0.595765	0.0746412	0.0134848	-0.0796785	-0.168197	-0.188055	-0.0880848	-0.115372	-0.178331	0.0212334	0.0122146	0.0784577	0.00544917	-0.00858648	0.0334121	0.147693	-0.0192718	-0.0839925	0.0155709	0.0791473	0.000418782	0.10098	0.0252509	-0.0215452	0.0348114	0.095835	0.0512682	-0.161251	-0.184861	-0.186514	-0.0708403	-0.0489581	-0.156276	-0.356232	-0.0261611	0.100403	-0.368968	0.0499174	-0.182212	-0.0343343	-0.0410579	-0.00484197	-0.345278	-0.546721	-0.202318	-0.278711	-0.40332	-0.523451	-0.0182238
ENST00000439174	-0.55842	0.0948741	-0.0359767	-0.139889	-0.0732018	-0.0574574	-0.140287	-0.0442214	-0.206063	-0.186093	0.0936206	0.0937134	-0.0510652	0.112979	0.00692303	0.0607335	-0.00213016	0.005967	0.0858276	0.0615037	-0.0451963	0.0279017	-0.0124165	-0.0582886	-0.0426534	-0.0258717	-0.0196871	-0.150891	-0.0140814	-0.34548	-0.0543421	-0.0478992	-0.156211	-0.227643	-0.136262	-0.0555853	-0.320324	0.0827789	-0.00414973	-0.178981	-0.14216	-0.0723319	-0.0842346	-0.686597	-0.26099	-0.273227	-0.286078	-0.27685	-0.0668709
ENST00000373731	-0.575167	0.292831	0.0315638	8.79e-05	-0.0264986	0.0167076	0.0662822	-0.00518405	-0.0425448	-0.0969275	0.0974173	0.0822816	-0.199051	-0.0576519	-0.0183674	-0.0214627	-0.0935304	-0.0548977	0.0334551	0.0642287	-0.0261237	0.0428414	-0.030747	-0.0769621	0.105023	0.0092167	0.0183113	0.0300433	-0.389637	-0.0657483	0.127884	0.115602	-0.208821	-0.233569	-0.261891	0.132633	-0.320425	0.104927	-0.155218	-0.0465869	-0.158431	-0.13511	-0.300572	-0.209024	-0.0982418	-0.51969	-0.244505	-0.261006	-0.24374
ENST00000305264	-0.540977	0.353175	0.0716945	-0.167329	-0.119504	0.0223845	0.0475664	-0.0441166	-0.125667	-0.00831517	-0.024084	0.00114548	-0.194666	-0.0515475	-0.065847	0.063225	-0.11801	-0.0727234	0.080386	0.0054618	0.00253228	0.0560196	-0.0145875	-0.0208146	-0.017305	0.0408141	0.099838	-0.0656875	-0.174605	-0.291563	0.0286009	0.0150117	-0.234234	-0.298675	-0.205769	-0.158689	-0.503941	0.218906	-0.288053	-0.169306	-0.281829	-0.258864	-0.312163	-0.368995	-0.326884	-0.19519	-0.258993	-0.35946	-0.114122
ENST00000309657	-0.332574	0.161339	-0.337349	-0.17719	-0.337029	-0.0223107	0.028691	-0.0457428	-0.0800311	-0.0335493	-0.076476	0.100332	0.0189898	-0.0778951	0.00331404	0.168024	0.0161257	-0.0379299	0.0427603	0.0413141	-0.0903545	0.00971125	-0.0139478	-0.0658115	-0.15785	-0.0187708	0.114513	-0.346365	-0.178565	-0.281773	0.0144996	0.0192663	0.00623591	0.0104028	-0.0395172	0.0472419	-0.0653174	-0.228368	0.0190654	-0.0844962	-0.0907145	-0.125811	-0.142909	-0.499917	0.00950007	-0.340122	-0.199647	0.0144737	-0.111853
ENST00000633192	-0.24957	0.467692	-0.275335	-0.255116	-0.181492	-0.167089	-0.021712	-0.133256	-0.12076	-0.0485715	-0.0164071	-0.0794488	-0.0309096	0.0491473	-0.0486035	-0.0103874	-0.0412187	0.0524672	0.061985	0.0579562	-0.00361709	0.00725277	-0.123833	-0.037272	-0.0506792	-0.171805	-0.0820863	-0.161376	-0.315838	-0.302161	-0.0850132	-0.0815026	-0.0066199	0.174081	-0.127715	0.0356181	-0.171364	-0.130562	-0.130371	-0.193947	-0.154904	-0.180067	-0.258153	-0.406502	-0.337172	-0.473076	-0.38925	-0.0234774	-0.154382
ENST00000333449	-0.473591	0.372416	-0.114691	-0.167571	-0.169706	-0.0285438	0.0242526	-0.0498447	-0.0975437	-0.0680042	-0.18589	-0.126685	0.0493726	-0.0849574	0.0825962	-0.070086	-0.0594894	-0.0792317	0.100674	-0.0450434	-0.00709851	0.0235137	0.0555489	-0.0533368	-0.0335842	0.00613134	-0.0476093	-0.162258	-0.398294	-0.344728	-0.283937	-0.338811	-0.0202271	-0.100451	-0.225252	-0.0629236	-0.427928	-0.0237026	-0.0523273	-0.116062	-0.112798	-0.0993762	-0.348792	-0.603318	-0.248049	-0.331642	-0.283928	-0.212094	-0.126767
ENST00000285243	-0.34736	0.287303	-0.0509218	-0.178851	-0.0908494	-0.0482935	0.00334269	-0.320342	-0.475237	-0.250885	0.0689472	0.116528	0.0034913	0.0781597	-0.128351	0.0988878	-0.146894	0.0317619	0.0151901	0.0136352	-0.124151	0.0207238	-0.113179	-0.0433826	-0.0249071	-0.111392	-0.0548976	-0.243264	-0.316139	-0.178804	-0.0509037	-0.0570076	0.0566076	-0.0392656	-0.150173	-0.184576	-0.186028	-0.2903	-0.148546	-0.286212	-0.123099	-0.150638	-0.324694	-0.244526	-0.0507242	-0.238437	-0.435002	0.0675304	-0.0554533
ENST00000366718	-0.438215	0.171218	0.0295792	0.0785719	-0.100085	-0.0710209	-0.00828429	-0.06864	-0.0358696	-0.139915	-0.0509048	-0.101594	-0.0659225	-0.0381408	0.0140873	0.0229236	-0.159797	-0.0712568	-0.0080067	0.0193886	-0.0599545	0.0260108	-0.186766	-0.130657	-0.12345	-0.0743112	-0.0247672	-0.162322	-0.0388898	-0.202229	-0.147788	-0.0230719	0.172813	0.150503	-0.133358	-0.123329	-0.429212	-0.080974	0.0472314	-0.129716	-0.0961282	-0.107825	-0.210114	-0.305024	-0.294594	-0.231139	-0.395741	-0.0506212	-0.153782
ENST00000611852	-0.54428	0.0633538	-0.0580674	-0.11391	0.0449072	-0.157021	-0.0640043	-0.116331	-0.126349	-0.158847	-0.0993663	-0.0340138	-0.101696	0.00633165	0.0983908	0.0429608	-0.153738	-0.13472	0.112085	0.12307	-0.0519413	-0.018114	-0.132609	-0.0620568	0.132113	-0.0278587	0.0180904	0.0469782	-0.128422	-0.115025	0.0649028	0.0645656	0.0748708	0.0533911	0.0688077	-0.126307	-0.0539015	-0.0767472	-0.0996953	-0.0406036	-0.074486	-0.023014	-0.10879	-0.312836	-0.101054	-0.226619	-0.551687	0.190092	-0.266001
ENST00000274787	-0.127355	0.170504	-0.0597541	-0.0652561	-0.312928	-0.204338	0.0311555	0.0173774	-0.139966	-0.00633252	0.0347841	-0.00652979	-0.226492	0.0369691	-0.0840557	0.0215172	-0.125551	0.132443	0.039384	0.0200745	0.059463	-0.0740131	-0.0808141	-0.0700091	0.131671	-0.00361928	-0.0882801	-0.0788557	-0.206614	0.00719648	-0.0555899	-0.0506315	0.0581625	-0.0159281	0.0511264	-0.120594	0.089138	-0.171905	-0.165816	-0.193877	-0.229371	-0.197809	-0.226909	-0.532394	-0.239705	0.0721331	-0.492593	-0.171235	0.133285
ENST00000302386	-0.450788	0.221686	-0.0440069	-0.211905	-0.0490327	-0.128639	-0.0164367	-0.133434	-0.107047	-0.157095	-0.0881707	-0.042376	-0.11745	0.0779847	0.0573151	0.0260034	0.15573	0.11051	0.0135469	0.0739246	-0.0363156	-0.0141658	-0.159556	-0.0834236	-0.0627958	-0.0390749	-0.0108601	-0.152089	-0.267019	-0.0823045	-0.0250154	-0.0354508	-0.21055	-0.105342	-0.135441	-0.163753	0.0511001	-0.178427	-0.164798	-0.0348378	-0.115972	-0.0643889	-0.363665	-0.710702	-0.0063171	-0.114667	-0.396852	0.032789	0.197074
ENST00000455566	-0.281335	0.186128	-0.0554744	0.0154642	-0.11777	-0.0399275	-0.0447518	-0.162699	-0.127016	-0.0674855	0.0553453	-0.0250021	-0.0793776	0.0467316	0.0705499	-0.0175764	-0.00028039	0.0259074	0.0742451	0.0564406	-0.100146	-0.00171678	-0.038327	-0.02198	-0.086298	-0.0193258	0.0482855	-0.271915	-0.115631	0.0830769	0.0112671	0.0111625	-0.154155	-0.226728	-0.177758	0.03184	0.0859655	-0.319196	-0.103574	-0.213751	-0.141881	-0.246343	-0.239728	-0.5069	-0.0669972	-0.0239574	-0.150963	0.0206536	-0.0973273
ENST00000591899	-0.473472	-0.182656	0.0208835	-0.0213136	-0.112495	-0.207001	-0.0253514	-0.137269	-0.141716	-0.0843898	-0.179667	-0.00455401	0.0175255	0.0744641	0.0517854	0.0270363	-0.0559539	-0.0482432	0.0738184	-0.167259	0.062844	-0.0662497	0.0331556	-0.0054901	0.0168179	0.00234736	0.0702277	-0.106515	-0.266325	-0.187986	-0.0596988	-0.0643458	-0.0570725	-0.129906	-0.0845357	-0.167672	-0.217556	0.0234649	-0.353753	0.0752845	0.00761367	0.0243358	-0.319347	-0.808784	0.00263162	-0.368922	-0.502074	-0.0984803	0.257131
ENST00000373570	-0.557109	0.0747549	-0.00965887	-0.031092	-0.0254274	-0.0573986	-0.237895	-0.168608	-0.106509	-0.0861402	-0.0525038	0.0312176	-0.00322148	0.123582	0.0138153	-0.0664549	-0.0206142	0.0065489	0.0481695	0.0550266	0.028718	-0.0262782	-0.207746	-0.0768573	-0.0572521	-0.0744846	-0.00547786	-0.0289997	-0.207332	-0.126811	0.0407925	0.078047	0.126008	-0.0443885	-0.0885307	0.00272443	-0.143274	-0.0455986	-0.202187	-0.0671952	0.031198	0.049197	-0.503067	-0.624029	-0.257894	-0.164163	-0.462193	0.00536236	0.0803998
ENST00000503362	-0.361257	-0.0752379	-0.0178655	-0.074942	-0.165733	-0.0253761	-0.0286884	-0.0573661	-0.170622	-0.0807043	-0.00277626	0.0272078	0.018355	-0.0792205	0.0222718	-0.024305	-0.0769116	0.0284561	0.0853119	0.0569852	-0.00717437	-0.0301325	0.0114201	0.0472707	-0.0618971	0.0422945	0.0477433	0.0840885	-0.390057	-0.0718436	-0.0583185	-0.0747112	0.242459	-0.0845267	-0.0916449	-0.0224451	-0.124514	0.0145108	-0.236043	-0.0766757	-0.149703	-0.101691	-0.330631	-0.708242	-0.366681	-0.285636	-0.437586	-0.20009	-0.0137101
ENST00000281187	-0.353531	-0.0329724	-0.0392538	0.00268917	0.0370499	-0.0514409	-0.133303	0.0687919	-0.0359926	0.0838738	0.0367474	0.145462	-0.0482789	0.165094	0.040555	0.00479275	-0.079908	0.0434916	0.10474	0.110347	-0.123729	0.00274702	0.00429437	0.0804238	0.0231523	-0.0204758	0.0121202	-0.0976897	-0.205051	-0.377662	-0.073705	-0.0777557	-0.254836	-0.286722	-0.193516	-0.0795231	-0.158482	0.0671778	0.00186533	-0.163488	-0.0738344	-0.0390473	-0.0284148	-0.662055	0.0593673	-0.190297	-0.340038	-0.182404	0.528952
ENST00000396679	-0.287094	-0.0137696	0.0326527	-0.0161519	-0.0608255	-0.231468	-0.192236	-0.329805	-0.199812	-0.0872911	0.0578853	-0.00233198	-0.0194285	-0.11436	0.126178	0.235053	0.0247891	0.0557897	0.0571262	0.0459648	0.0220255	-0.0186389	-0.00495764	0.0649888	-0.0754369	0.0702244	0.102781	0.201284	-0.143416	-0.0405602	0.0288028	0.114829	-0.0143631	-0.106037	-0.082587	-0.142333	-0.147977	0.150207	-0.066332	-0.13144	-0.170475	-0.145053	-0.330083	-0.540242	-0.0785201	-0.156392	-0.322442	-0.219077	0.0430164
ENST00000262160	-0.090183	0.0422164	-0.0518466	-0.0732786	-0.0309459	-0.159416	-0.170781	0.00173727	0.00190513	-0.116561	-0.0525621	0.0141145	-0.0326367	0.177381	0.0819316	0.0825339	-0.106574	0.00602875	0.0417848	0.070668	-0.048052	0.00241377	-0.0245624	-0.0536111	-0.0296415	-0.0153926	0.00598779	0.0687659	-0.14376	-0.139522	-0.013908	0.0412522	-0.274977	-0.168119	-0.106874	-0.112734	-0.216927	-0.109114	-0.244595	-0.237054	-0.0727731	-0.118898	-0.231229	-0.723494	-0.175158	-0.221736	-0.231071	-0.246549	0.0722782
ENST00000264645	-0.346038	0.163951	-0.12758	0.0644523	-0.111858	-0.13662	-0.181673	-0.13376	-0.0494141	0.0685097	0.0328998	0.10354	-0.0739832	0.00645353	0.0577481	0.0473333	0.00621439	0.0417645	0.04011	-0.00271933	-0.0434865	-0.000513767	-0.0415962	-0.0795547	-0.0469924	-0.0455927	0.0214931	-0.0335638	-0.109538	-0.0251994	0.0317542	0.0277564	-0.314452	-0.0649532	-0.056607	-0.251182	-0.066288	0.0296202	0.0482002	-0.0471065	0.0166609	-0.0147058	-0.215668	-0.622649	-0.0893639	-0.173997	-0.284656	-0.360786	0.168527
ENST00000599117	-0.173912	0.0477395	-0.0332364	0.051825	0.0538622	-0.0513714	-0.153988	-0.0301958	-0.029433	-0.0277027	-0.0292928	0.00412838	-0.0609036	0.0199653	0.0846444	0.0775683	-0.1509	0.0497323	0.0277439	0.0383745	-0.0560371	-0.0187137	-0.0575244	0.0185781	0.0242622	0.0556454	0.00900474	0.10964	-0.0932544	0.00239617	-0.0126633	-0.0190458	-0.0835846	-0.0743079	-0.0592157	-0.0829277	0.0074179	0.0742114	-0.0768718	-0.0434364	0.0023487	-0.037495	-0.353537	-0.641781	-0.0619268	-0.178698	-0.160213	-0.375837	0.0794931
ENST00000519948	0.0379784	0.165265	-0.0873758	0.0957806	-0.0412348	-0.113143	-0.0242001	0.0344369	-0.186083	-0.124777	0.0890722	0.0853891	-0.127628	-0.0624127	0.137412	0.0985366	-0.0109155	-0.0819584	-0.0213537	0.0975763	0.0956394	0.00551169	-0.0567003	-0.0346701	-0.0579988	0.0260239	0.00405602	-0.0372942	-0.268313	-0.150209	0.0108206	0.0121134	0.0493608	0.126528	-0.0860976	-0.613018	-0.169444	-0.182608	-0.160602	-0.0152144	-0.00539699	0.0346419	-0.601898	-0.655373	-0.0379339	-0.154953	-0.26496	-0.286143	-0.00625499
ENST00000485972	-0.133936	-0.0157982	-0.269688	-0.0154029	-0.0644622	-0.113181	-0.171181	0.0586602	-0.304879	-0.106899	-0.0168103	-0.123946	-0.122041	0.0617625	0.111362	0.116592	0.026173	0.0470637	0.07908	0.029632	-0.0149053	0.0763444	-0.119628	-0.103697	-0.132043	-0.0601028	0.0378707	-0.178026	-0.170231	-0.414282	-0.0487228	-0.0639309	-0.216424	0.0881553	-0.022539	-0.369783	-0.0371258	-0.0650003	-0.0679336	0.0674872	-0.0701488	0.0838293	-0.506347	-0.512342	0.104144	-0.263839	-0.169031	-0.0322835	-0.0517995
ENST00000488423	-0.201405	0.2157	-0.00293892	-0.118351	-0.0791723	-0.104236	-0.136202	-0.380943	-0.125809	-0.224642	0.0257795	-0.139477	-0.109622	0.00426357	0.0878756	0.00223271	0.0129987	-0.124633	0.0171664	0.163372	0.0111174	0.00646268	-0.101164	-0.0179808	0.0781213	0.0638238	-0.0165385	0.0875171	-0.121512	-0.158056	-0.0839197	-0.121547	0.346754	0.0144265	-0.00972844	-0.394162	-0.145426	-0.0838283	-0.117676	-0.0784535	-0.148085	-0.049296	-0.350671	-0.592488	-0.13362	-0.0269344	-0.415306	-0.126203	0.000777447
ENST00000328703	-0.0796218	0.0523285	-0.135976	-0.0358704	-0.0618503	-0.0538167	0.0471101	-0.041007	-0.146662	-0.00360469	-0.0171222	0.0620865	-0.0350487	0.0819818	0.0657943	-0.0250475	-0.067123	-0.00239198	0.0159894	0.0630019	-0.041036	-0.0311735	-0.0706739	-0.0606951	0.0317994	0.0300087	0.035369	-0.00202556	-0.0911267	-0.0336211	-0.196154	-0.190955	0.0415358	0.279549	-0.0292886	-0.327208	0.0798113	-0.18119	-0.114502	-0.035161	-0.106794	-0.0357324	-0.35224	-0.458591	-0.0974161	-0.0555171	-0.521606	0.0933713	-0.223818
ENST00000369462	-0.174465	0.231266	-0.15756	-0.191209	-0.0378143	-0.0766261	0.0413876	0.0907301	-0.120205	0.0111881	0.0621834	0.112786	0.0834556	0.141132	0.00449623	0.0276918	-0.0705189	-0.0905824	0.0676534	0.030369	-0.0268111	0.0218559	-0.0946411	-0.0659539	-0.0628422	-0.0117953	-0.0483231	-0.0328511	-0.111019	-0.269016	-0.0746953	-0.0229062	0.0496114	0.208242	-0.22542	-0.594768	-0.20645	-0.174239	-0.217923	-0.128932	-0.0771822	-0.0825514	-0.339321	-0.497908	0.101251	-0.258217	-0.396897	-0.111926	-0.201699
ENST00000304788	-0.277038	-0.328466	-0.432824	-0.150293	0.0427296	0.00145694	0.0891383	0.00425007	-0.182969	0.114193	0.185663	0.00710121	-0.095217	0.131676	-0.0723315	-0.0513971	-0.129744	-0.0723516	0.0711637	-0.0236705	-0.0854317	-0.031079	-0.0597353	0.0737538	-0.00623377	-0.00373076	-0.067643	0.161538	0.0657482	-0.290446	0.108902	0.100684	-0.110854	0.218586	-0.057672	-0.23848	-0.197172	0.0371469	-0.229996	-0.133015	-0.204629	-0.136599	-0.445522	-0.534482	-0.161144	0.0300958	-0.311166	-0.450543	0.112862
ENST00000328848	-0.10349	-0.178135	0.0129462	-0.0638373	0.0328412	0.004022	-0.0667851	-0.136637	-0.10228	0.0479853	0.0736064	-0.0969988	-0.0131121	-0.0118113	0.00854856	-0.014576	-0.115262	-0.0676587	0.0315493	0.0906732	-0.048396	-0.0596382	-0.150506	-0.135968	-0.00105663	-0.00762485	0.0196221	0.0273536	-0.150902	-0.0503329	-0.0830334	-0.0991108	0.217935	0.0748774	-0.140325	-0.239609	-0.538137	-0.18238	-0.309631	-0.0129172	0.0799134	0.0732644	-0.401282	-0.798556	-0.0632278	-0.0735711	-0.182506	-0.374658	-0.0509902
ENST00000366663	-0.254113	0.0330357	-0.340143	-0.139272	-0.0691838	0.0249928	0.00675016	-0.181339	0.0292712	-0.0309504	-0.0519114	-0.303122	0.0909597	0.299626	-0.0357532	0.00255753	-0.0344046	0.0160812	0.00290409	0.0671052	-0.00794457	0.0366574	0.0200864	-0.0323242	-0.0200338	-0.0129886	0.00828138	0.036604	-0.0558772	0.0809649	-0.168753	-0.175435	0.0354664	0.107171	-0.154506	-0.158383	-0.367942	-0.0787571	-0.101823	-0.0634724	-0.0817652	-0.0266422	-0.489618	-0.630988	0.0997104	-0.369434	-0.305278	-0.251404	-0.0921222
ENST00000485876	-0.0231843	0.26501	0.101268	0.0735727	-0.230645	-0.164146	-0.040558	0.0383494	-0.0964405	0.0850609	0.0636358	-0.00518096	0.00253792	-0.00489679	0.116454	0.0899467	0.0326986	-0.0113488	0.0299713	0.0541417	0.0580224	-0.00314296	-0.181953	-0.0353784	0.00761485	0.0235995	0.0571871	-0.0570733	-0.172951	-0.156708	0.0122459	0.00630664	0.0223616	-0.0700729	-0.13206	-0.15881	-0.20185	-0.213805	-0.0794819	-0.0693584	-0.0522155	-0.0327073	-0.702299	-0.593356	-0.0968789	-0.247746	-0.44476	-0.231162	0.153218
ENST00000301281	-0.0949415	-0.00246032	-0.00319614	0.0155767	-0.125005	-0.148202	-0.027136	0.0660547	-0.149333	-0.0689722	0.0526907	-0.213259	0.0907955	-0.137449	0.0989609	0.0807353	-0.0365289	0.100722	0.117481	-6.2e-05	0.0255087	0.0183882	-0.0581094	-0.0401944	0.0107982	0.0127631	-0.00663511	-0.0860234	-0.287641	-0.325356	0.0402007	-0.0030423	-0.227142	-0.0447248	-0.0819506	-0.0208431	-0.155334	-0.264759	-0.0833185	0.0017572	-0.0948668	-0.101764	-0.662358	-0.433881	-0.175645	-0.0136756	-0.45924	-0.206261	-0.0235057
ENST00000383463	-0.0773632	0.188912	0.00735469	0.0456734	-0.030618	0.0104552	0.033416	-0.102074	-0.156789	-0.0121996	0.0593616	-0.0174949	-0.113813	0.0289574	-0.0179134	0.0574663	-0.0434537	-0.117479	0.0611526	0.0712579	-0.00214554	0.027469	0.0419981	-0.0304148	-0.0183009	0.0403407	0.0796567	-0.256016	-0.228507	-0.22023	-0.0867585	-0.0375036	-0.208591	0.0582182	-0.210058	0.0387141	-0.136267	-0.0348426	-0.106064	-0.127242	-0.115328	-0.0808575	-0.593246	-0.481707	-0.247592	-0.11711	-0.419213	-0.0976447	0.0255756
ENST00000612311	0.0160901	0.149189	-0.0465677	0.00497511	0.0164725	-0.0783714	-0.0419055	-0.0334214	-0.105486	-0.24287	0.0310706	0.00647592	-0.0537233	-0.0376533	0.0513576	0.0120519	-0.0632261	-0.0351616	0.0642844	-0.00744945	-0.0323144	-0.074722	-0.190849	-0.181457	0.00744883	-0.00510254	0.0232762	-0.149818	-0.386988	-0.20098	-0.21248	-0.201571	-0.00344521	-0.122471	-0.105444	-0.163122	-0.061194	-0.0949076	-0.173946	-0.119372	-0.0677469	-0.084264	-0.685237	-0.766927	-0.0476855	-0.314981	-0.601095	-0.223719	-0.0892866
ENST00000219252	0.133496	0.155971	-0.041789	0.0118522	0.0119923	-0.0437983	-0.0131593	0.113693	-0.0923942	-0.0815118	0.0400667	-0.0997086	0.00351577	-0.0106389	-0.00791718	0.0432778	0.00860252	-0.0379731	0.0614963	0.0308792	-0.0556398	-0.0539989	0.00212578	-0.0399737	0.0750472	0.0112841	-0.0224263	-0.17785	-0.427337	-0.243712	-0.141116	-0.141348	-0.040894	-0.208141	-0.199985	-0.0373778	-0.244878	0.00289611	-0.0900129	0.00609974	-0.104842	-0.00943236	-0.414821	-0.731617	-0.235305	-0.218143	-0.48649	-0.23038	0.0240787
ENST00000291565	0.0649175	0.138905	-0.085524	0.0537849	-0.0973146	-0.0661654	-0.061158	0.0169866	-0.168202	-0.128756	0.0586371	-0.000510659	-0.00759177	-0.0236366	-0.00399343	-0.00676077	-0.0965336	-0.00460816	0.0899767	0.0541863	-0.0381799	-0.0187175	-0.0584325	-0.0834821	0.0147842	-0.0127499	-0.0211153	-0.143377	-0.284836	-0.0968792	-0.0931737	-0.0981664	0.0548066	-0.130648	-0.0803852	-0.0470339	-0.225053	0.0151403	-0.0615241	-0.0660143	-0.105361	-0.0681961	-0.632713	-0.498364	-0.136459	-0.170461	-0.306118	-0.259279	-0.0558991
ENST00000598742	0.0279397	0.0538448	-0.0217597	0.00137334	0.0566205	-0.137188	-0.126289	0.0290789	-0.0778627	-0.0116417	0.0394508	-0.0786402	-0.0825828	-0.0101222	-0.0198015	-0.0293653	0.0571983	-0.0748832	0.0496235	-0.0300181	0.0754932	-0.0393468	-0.0504405	0.001321	-0.0848953	-0.0362792	-0.0392733	-0.143916	-0.299842	-0.183947	-0.148058	-0.153667	-0.0216556	-0.15424	-0.0750873	-0.0844065	-0.152479	-0.151668	-0.197033	-0.0494873	-0.134292	-0.0646098	-0.584012	-0.603486	-0.120496	-0.130526	-0.44301	-0.196358	0.024485
ENST00000307641	-0.0776816	0.120621	-0.116809	-0.0262832	-0.0140509	-0.0568354	-0.144226	-0.0569311	-0.17824	-0.104401	0.115705	-0.243707	-0.233531	-0.00733977	0.00588348	0.0624436	-0.118166	-0.00192988	0.043057	0.122532	-0.0164549	-0.0220472	-0.0925495	-0.102494	0.000290911	0.00237725	0.0294276	-0.0789975	-0.272372	-0.0600164	-0.208613	-0.208343	-0.0266721	0.196873	-0.0057655	-0.0739413	-0.244833	-0.0762563	-0.255754	-0.0479135	-0.178113	-0.0561005	-0.586077	-0.697881	-0.30468	-0.266344	-0.499165	-0.283238	-0.020115
ENST00000263382	-0.173619	0.0412694	-0.026841	-0.00323942	-0.227555	-0.165271	-0.00967096	0.0429453	-0.216352	-0.0117489	-0.0503547	-0.0594836	-0.0140712	-0.0177221	0.130569	0.170467	5.64e-05	-0.039669	0.0473303	0.06635	-0.0613384	0.0261645	-0.0426048	-0.0375145	-0.116452	-0.157432	0.00763609	-0.140387	-0.352883	-0.232571	-0.0434654	-0.039581	-0.105248	-0.0469158	-0.0755779	-0.169595	-0.186663	-0.155049	-0.17311	-0.0293928	-0.125452	-0.0778221	-0.614438	-0.695429	-0.0276866	-0.24386	-0.52692	-0.0667568	-0.195238
ENST00000597436	-0.227261	0.0941203	-0.169291	-0.0246799	0.0672039	-0.131317	-0.136113	0.0150076	-0.116383	-0.0647539	-0.0279344	-0.0235851	-0.143719	0.00904701	0.114745	0.1142	0.00260872	-0.0358839	0.0597121	0.0884134	-0.0279504	-0.0369846	-0.121274	-0.0100979	0.0506844	-0.0374052	-0.0182913	-0.13531	-0.45823	-0.254892	-0.15208	-0.157352	-0.159768	0.00709626	-0.0763236	-0.0921661	-0.225525	-0.0160527	-0.231958	-0.208465	-0.280057	-0.1222	-0.493975	-0.536281	-0.215069	-0.128211	-0.392074	-0.084008	-0.15378
ENST00000309352	-0.0290413	0.0864944	-0.0814109	-0.0627393	-0.147718	-0.0406922	-0.0873806	-0.123412	-0.129967	-0.0998125	0.0116263	0.111476	0.111959	0.0185019	-0.0128635	0.0224731	0.0386697	0.0143001	0.0105341	0.0510996	-0.00424426	-0.0373147	-0.00947334	-0.056	-0.038854	0.00946149	0.00122426	-0.158306	-0.0666561	-0.216858	-0.142026	-0.121331	-0.00526652	0.055601	-0.0228039	-0.237762	-0.153658	-0.014897	-0.363969	-0.0730034	-0.096728	-0.0914195	-0.439432	-0.688172	-0.0217613	-0.18285	-0.404657	-0.292654	-0.146997
ENST00000229390	0.00273866	0.232247	0.0217373	-0.110429	-0.0498708	-0.0649686	-0.0743432	-0.0966449	-0.16576	-0.0755814	-0.0607996	0.0463485	-0.0265115	0.0625841	-0.00364489	0.0319774	-0.00333147	-0.0522283	0.0771855	0.104588	-0.0441904	-0.0359346	-0.0716775	-0.0488186	-0.0365159	-0.0584198	0.0353156	-0.11562	-0.253118	-0.313136	-0.0642114	-0.0856789	0.191851	-0.0581128	-0.117345	-0.138378	-0.237471	-0.0656136	-0.226282	-0.0649222	-0.00938058	0.00748889	-0.430894	-0.569083	-0.266796	-0.339845	-0.329753	-0.129082	-0.155977
ENST00000265462	-0.0624314	0.0797437	-0.0399989	-0.0549792	-0.153899	-0.159382	-0.0682376	-0.0633411	-0.104951	0.035816	-0.0881463	-0.041337	0.00537311	0.00465754	0.00866124	0.0281519	-0.0621631	-0.0531058	0.0578699	0.0611742	0.0102694	-0.00358421	-0.063878	-0.0242993	0.00131657	0.073686	0.043986	-0.104907	-0.132978	-0.186489	-0.0370922	-0.0832038	-0.0691935	-0.126608	-0.048496	-0.132485	-0.223699	-0.0155663	-0.271254	-0.0274836	-0.0890345	-0.0499927	-0.62673	-0.679225	-0.268232	-0.312314	-0.240311	-0.311748	-0.0426673
ENST00000368235	0.109622	-0.113642	-0.162208	-0.137685	-0.0977832	-0.0790528	-0.0698352	-0.0525278	-0.0898487	-0.192954	0.0498913	0.000450049	-0.0298007	0.0879923	-0.0191404	0.00758943	-0.0877942	0.0652748	0.0651909	0.0206867	-0.0672757	-0.000151538	-0.0887212	-0.0801205	-0.0699082	-0.0542656	0.0436094	-0.0662938	-0.251163	-0.173403	-0.0309699	-0.0158464	0.0352706	-0.0955637	-0.00891041	-0.130231	-0.356224	0.0675235	-0.223995	-0.117244	-0.0733599	-0.0536641	-0.362726	-0.693384	-0.229498	-0.36552	-0.416507	-0.124284	-0.270169
ENST00000370873	-0.00607968	-0.118521	-0.0448475	-0.0729133	-0.0437331	-0.045509	-0.0592459	-0.0577433	-0.214172	-0.0381564	0.0342589	-0.00784794	0.124664	0.0849614	0.0375636	-0.00903403	-0.0651524	-0.103949	0.0519038	0.086802	-0.0387589	0.0133662	0.0199787	0.0202353	-0.0256387	-0.0391032	-0.0129659	-0.0719408	-0.302133	-0.304861	-0.130703	-0.160641	-0.0505709	-0.209114	-0.0837065	0.0158959	-0.33749	-0.0954897	-0.169565	-0.157615	-0.0996208	-0.0807206	-0.455772	-0.84899	-0.111462	-0.298543	-0.367889	-0.235682	-0.267845
ENST00000614314	-0.00511021	0.0461367	-0.0707215	-0.0566274	-0.0442008	-0.0186219	0.00256266	-0.0405239	-0.240804	-0.120033	0.00358062	-0.0144738	-0.0319532	-0.000552404	-0.00451624	-0.0105306	0.0163834	-0.0437485	0.0869512	0.0449946	-0.123927	-0.0672537	-0.0270292	0.013072	-0.0470625	-0.00263755	-0.00673588	-0.0631	-0.316187	-0.430208	-0.170793	-0.0824205	-0.164427	-0.030077	-0.0850888	-0.0829644	-0.162873	-0.0108545	-0.249554	-0.0494685	-0.129745	-0.0653802	-0.510337	-0.687547	-0.102311	-0.32457	-0.507639	-0.239705	-0.236711
ENST00000535554	-0.0565182	0.0293017	0.153917	-0.00789464	-0.131756	-0.0723446	-0.106426	-0.0665451	-0.312636	-0.199505	-0.0108184	0.00223318	0.223835	-0.0030693	0.0096179	-0.046171	-0.077552	0.0506754	0.0372791	-0.00683238	-0.0187935	0.0260272	-0.125582	-0.118632	-0.0163613	0.0540266	-0.00893622	-0.205781	-0.127615	-0.129021	0.1083	0.12792	0.0934272	-0.0596714	-0.104312	-0.062546	-0.448931	-0.00767243	-0.226697	-0.0416914	-0.0329542	-0.0259175	-0.459591	-0.582027	-0.257459	-0.249836	-0.543235	-0.259356	-0.10727
ENST00000294244	-0.0542138	0.0656555	-0.173119	-0.0721437	-0.173357	-0.0881956	-0.115179	0.0522133	-0.0944574	-0.206132	-0.0990162	-0.0917859	0.226187	0.204601	0.032027	0.00441121	-0.00474722	0.0448498	0.0148481	0.111112	-0.0296346	-0.0201479	-0.0419792	-0.0726374	-0.044026	0.0189567	0.00617065	-0.403509	-0.418272	0.051827	0.0175989	0.0216012	-0.0514871	-0.192917	-0.121101	-0.291982	-0.311665	-0.00639923	-0.226289	-0.14742	-0.275717	-0.167746	-0.527579	-0.580912	-0.194214	-0.231285	-0.457047	-0.275491	0.0541494
ENST00000259467	-0.0363204	-0.0786996	-0.281063	-0.0429189	-0.0242697	-0.109804	-0.143258	0.113084	-0.0121401	-0.135912	0.00173358	0.0286532	-0.0475542	0.120791	0.0668186	0.0914813	-0.056692	-0.118061	0.0138799	0.0475706	-0.0181697	0.0619819	-0.0175607	-0.0410839	0.0579696	-0.0141166	-0.0218601	-0.225203	-0.40415	-0.219917	0.182602	0.158518	0.0204716	-0.0930837	-0.0537294	0.0789242	-0.201796	0.0432576	-0.355695	-0.172888	-0.0461115	-0.0427656	-0.350151	-0.463175	-0.195661	-0.172129	-0.387329	-0.32449	-0.304565
ENST00000541304	0.0206726	-0.0496279	-0.186905	-0.0174557	0.0263173	-0.0563239	-0.00491239	0.0982612	0.0897485	-0.0863328	0.0248991	-0.0677453	-0.0518821	-0.032384	0.0315303	-0.00358783	0.0605156	-0.0976174	-0.0156519	0.0845844	-0.0340914	-0.0340148	-0.117382	-0.0276185	0.108063	-0.201914	-0.0224085	-0.0713659	-0.221507	-0.248052	0.0234124	0.0668242	-0.251126	0.203344	-0.0995534	-0.0683716	-0.285231	0.010998	-0.286143	-0.054138	-0.224273	-0.162373	-0.327966	-0.434415	-0.310339	-0.0734387	-0.425285	-0.338322	-0.225768
ENST00000327347	-0.154458	-0.0802831	-0.0358035	-0.0493584	-0.0621306	-0.0317983	0.0367184	0.075401	0.229308	0.0644979	0.13765	-0.0847711	0.110916	-0.144021	0.0805895	0.0309238	-0.0291592	-0.0926965	0.0696606	-0.0642453	-0.0315688	0.039792	-0.0494278	-0.06587	-0.0157116	0.00294426	-0.00559728	-0.209762	-0.359913	-0.0931443	0.010175	-0.026241	-0.162548	-0.0734341	0.151628	-0.00727629	-0.169806	0.125967	-0.126848	0.0781543	-0.175208	0.0514743	-0.463044	-0.0842538	-0.202634	-0.158202	-0.40332	-0.328111	-0.278533
ENST00000317361	0.128902	0.161938	-0.021039	-0.127983	0.0437083	0.055538	-0.00442772	0.0472223	-0.0642777	-0.0583941	-0.0898064	-0.0663046	-0.0385289	-0.124738	-0.0220156	0.0420256	-0.0357305	-0.0074982	-0.00819101	0.0877767	0.0212178	-0.0120443	-0.0309771	-0.018629	-0.0073447	-0.0845039	0.00318127	-0.403135	-0.464128	-0.318538	0.0332275	0.0201613	-0.130792	-0.0151493	0.00966618	0.0106171	-0.245378	-0.093267	-0.239434	0.130585	-0.153514	-0.0165736	-0.620065	-0.360969	-0.051127	-0.192672	-0.557478	-0.33529	-0.0830501
ENST00000325285	-0.110633	-0.101965	-0.191215	-0.228036	-0.0423139	0.00174436	0.041749	-0.0828178	-0.260602	-0.264154	-0.366537	-0.0618016	-0.28725	0.0522962	-0.02755	-0.0441767	0.0216819	0.0769094	0.011952	-0.00697756	-0.126855	0.109589	-0.0426211	0.0440072	-0.0761472	-0.0415392	0.00777906	-0.27368	-0.53591	-0.23276	0.141064	0.20626	-0.354405	-0.20148	-0.0584628	-0.18232	-0.12114	0.0140859	-0.212228	-0.0903979	-0.407334	-0.274858	-0.632376	-0.421218	-0.202452	-0.247102	-0.341302	-0.452258	-0.137821
ENST00000219204	0.0341254	0.221064	-0.236095	-0.0375275	-0.142018	0.044839	0.0170876	0.025592	-0.290831	-0.202317	0.0129247	-0.0486199	-0.0987505	-0.0437835	-0.0470014	-0.0296659	0.182458	0.0316223	0.0874009	0.0235991	-0.029459	-0.0137044	-0.129608	-0.131637	-0.0241704	-0.00527229	0.0808329	-0.277909	-0.66882	-0.129739	-0.064296	-0.182235	-0.300707	-0.215371	-0.108688	0.0362647	-0.182413	-0.0299773	-0.266418	-0.203737	-0.0689647	-0.198539	-0.548184	-0.571063	-0.345941	-0.192609	-0.328079	-0.259377	-0.155089
ENST00000261455	0.0758693	0.123673	-0.0805958	-0.203113	-0.0753645	-0.0200641	-0.0917747	-0.0362002	-0.123253	-0.242272	-0.04929	-0.183711	0.131997	0.138289	0.0168167	0.064699	-0.0282761	-0.135231	0.0339424	0.00948599	-0.0283266	-0.0594746	-0.0471051	-0.0937448	-0.0451964	0.116501	0.086166	0.0233952	-0.479431	-0.0372229	-0.228763	-0.232076	-0.51984	0.00205909	-0.242621	0.0607543	-0.490604	-0.252295	-0.257485	-0.0948782	-0.134105	-0.150674	-0.324919	-0.636801	-0.13621	-0.197947	-0.374555	-0.104701	-0.209333
ENST00000369329	-0.152718	0.105125	0.256108	-0.00621942	-0.00175681	0.0388306	0.0723494	-0.0614091	-0.125388	-0.0522411	-0.101167	-0.102527	-0.0445939	0.0774463	0.0444496	-0.0124932	0.0231881	-0.013572	-0.0176677	0.0419627	-0.0868424	0.00346636	-0.0173007	0.0156618	0.0216848	-0.0134852	-0.0360091	-0.115556	-0.0469348	-0.288921	-0.0319907	-0.0241595	-0.126911	0.0445676	-0.211881	0.00863874	0.0231012	0.0359268	-0.0085905	-0.041654	-0.144977	-0.0965847	-0.171245	-0.673017	-0.163729	-0.260165	-0.559148	-0.00567591	-0.0933789
ENST00000252603	-0.00847727	0.177317	0.052869	-0.111506	-0.109024	-0.114527	-0.154041	-0.0390146	-0.239007	-0.157699	-0.178889	-0.160533	0.00356331	0.0782081	0.0189976	0.0449753	0.0115593	-0.1161	0.0546576	-0.0291339	0.0327635	-0.040657	0.0493549	-0.0242911	-0.00595831	-0.0140157	-0.0444101	-0.137606	-0.186055	-0.125314	0.0591265	0.0259091	-0.102	-0.111247	-0.289017	-0.115361	0.0148926	-0.102454	-0.129196	-0.0516216	-0.146717	-0.0895101	-0.351885	-0.782677	-0.244037	-0.278642	-0.521779	-0.140047	-0.192876
ENST00000392006	-0.244498	0.146156	0.00291956	-0.0398582	-0.101962	-0.0995188	-0.0640951	-0.107005	-0.0713281	-0.131838	-0.131644	-0.10451	0.0600627	0.0585412	0.0537787	0.023918	-0.0183026	0.0170719	0.00605627	-0.0113777	-0.100976	-0.0120615	-0.106447	-0.0781773	-0.0695934	-0.042919	-0.00881892	-0.0732447	-0.0518226	-0.0948259	-0.0198872	-0.00874134	-0.109369	-0.0768764	-0.149062	-0.11623	-0.120007	0.170006	0.124829	-0.0339646	-0.0282369	-0.0369137	-0.390199	-0.609357	-0.195775	-0.26393	-0.418478	-0.203185	-0.0513192
ENST00000216129	-0.259274	0.0556012	-0.0754301	-0.0510462	-0.110814	0.0150494	-0.0392024	-0.0615085	-0.171264	-0.050647	-0.133789	-0.152762	-0.0342448	0.043184	-0.062611	-0.0021838	-0.0199739	-0.0214146	0.0739802	0.0227457	-0.070151	0.035212	-0.00401406	-0.00578306	-0.0209145	-0.024312	0.0109411	0.0148735	-0.227286	-0.0889487	-0.125599	-0.106554	-0.0307886	-0.213674	-0.0354364	-0.150558	-0.127843	0.0730227	-0.0170165	-0.104845	-0.0376259	-0.00762168	-0.264719	-0.673872	-0.402472	-0.178963	-0.351017	-0.24022	-0.138361
ENST00000289382	-0.230485	0.0798923	-0.0613138	-0.159066	-0.0821059	-0.100554	-0.0886187	-0.0363409	-0.182974	-0.23277	-0.11582	-0.0427165	0.0454994	-0.0831452	-0.0119046	-0.0107994	-0.107197	-0.0927602	0.0363502	0.00812564	-0.077929	-0.0162362	0.0156447	-0.0240948	-0.0125744	0.0609335	0.0338704	-0.151419	-0.166097	-0.254401	0.0732242	0.0634373	-0.0922904	-0.206092	-0.139002	0.131017	-0.24575	-0.0313473	-0.0627011	-0.136554	-0.0883301	-0.124371	-0.294788	-0.51282	-0.512595	-0.307401	-0.470909	-0.226255	-0.0581862
ENST00000334678	-0.0284502	0.240191	-0.0191143	-0.0561226	-0.217487	-0.0845692	-0.0369686	-0.0396897	-0.116505	-0.258341	-0.0451225	-0.0771913	-0.0602554	0.0230173	-0.099601	-0.0865942	-0.0187366	-0.0583899	0.0388305	0.00717079	-0.0310717	0.00397877	-0.0722088	-0.100275	-0.0981644	-0.0368799	-0.0401124	-0.139527	-0.13307	-0.174388	-0.0834611	-0.086909	-0.0277462	-0.0717891	-0.0807229	-0.0482914	-0.142725	0.0249825	-0.0320164	-0.111692	0.0707593	-0.0363685	-0.325363	-0.479988	-0.485991	-0.215382	-0.393482	-0.0462623	0.0567653
ENST00000482796	-0.257499	0.287965	0.155913	-0.202322	-0.329288	-0.12934	-0.0954213	-0.0798041	-0.104043	-0.0648456	-0.0154971	0.00777022	-0.0466958	0.169236	-0.0116214	-0.00815441	0.00942968	0.153758	0.0400288	-0.0750638	0.0304773	0.0551205	-0.105699	-0.0700114	-0.152754	-0.0490219	-0.0690432	-0.0884577	-0.299045	-0.105842	-0.25108	-0.224128	-0.199669	0.0510123	0.0838941	0.145142	-0.157396	-0.217225	-0.10134	0.0809051	-0.0566814	-0.029227	-0.235683	-0.473122	-0.350754	-0.304088	-0.41718	-0.0419759	0.170554
ENST00000543683	-0.0565066	0.330562	0.140575	-0.132889	0.0245368	0.0623298	-0.00133689	-0.0122885	-0.0915069	-0.0137664	-0.0290083	0.0360373	0.0210011	0.0604213	-0.0185967	-0.0316824	-0.0222883	-0.0463217	0.0302364	0.0096723	0.0212909	0.00729884	-0.00717956	0.0749719	-0.0826348	0.00415808	0.0416423	-0.140727	-0.192062	-0.231711	-0.12404	-0.120552	0.0153592	0.110631	-0.153521	-0.153092	-0.190487	-0.0713831	-0.171003	-0.0634431	-0.0795887	-0.0189531	-0.36727	-0.453139	-0.62896	-0.272766	-0.332325	-0.153975	0.0411576
ENST00000524958	0.0494459	0.175873	0.117565	-0.157559	-0.0853054	-0.15523	-0.0380352	-0.0935601	-0.0250713	-0.0710273	0.0417273	-0.0758189	0.0753579	0.0218897	-0.0909214	-0.0157361	-0.0338047	-0.0417331	0.0405645	-0.0186757	0.00692329	0.011454	-0.00603023	-0.0467414	0.0086812	-0.00360949	-0.00378039	-0.19878	-0.351364	-0.0181605	-0.186567	-0.157228	-0.0112136	-0.022198	-0.0464779	-0.0952674	-0.0989755	-0.102582	-0.10804	0.151835	-0.0991138	-0.0110957	-0.243059	-0.390632	-0.402391	-0.305247	-0.24087	-0.211858	0.00581346
ENST00000556816	-0.000891982	0.0621326	0.207359	-0.205657	-0.285819	-0.2315	-0.120497	0.0365917	-0.111832	-0.167128	0.0361064	-0.111709	0.0148853	0.0453338	-0.194528	-0.0873123	-0.00306953	-0.0589819	0.0614351	-0.0822417	-0.0846581	-0.0569845	-0.0353695	-0.0715731	0.029139	-0.0756082	-0.0498478	-0.201579	-0.0650625	-0.195355	-0.0904795	-0.0556845	0.0910785	-0.0179772	-0.0994812	-0.339193	-0.00638051	-0.17761	-0.159084	-0.0357433	0.0593713	0.0238858	-0.305875	-0.792758	-0.310004	-0.305511	-0.355797	0.0788813	0.0591937
ENST00000377818	-0.00804344	0.136135	0.071418	-0.216742	-0.269034	-0.256388	-0.248948	-0.266601	-0.145473	-0.0932431	-0.0651741	-0.00900826	-0.131513	0.189023	-0.165142	0.111651	0.0247985	-0.00782031	0.00972539	-0.00734232	0.0662429	-0.0202906	-0.121668	0.0170882	0.0948879	-0.0400908	0.11251	-0.124166	-0.179264	-0.157969	-0.123697	-0.127676	0.110712	-0.0555466	0.0602891	-0.0531132	-0.0133924	0.0990677	-0.032849	-0.043466	-0.00573678	-0.0154117	-0.229321	-0.573537	-0.464573	-0.315542	-0.291738	-0.0422655	0.0133228
ENST00000373075	0.0192514	0.0854009	-0.099096	-0.104729	-0.189182	-0.0135241	-0.125473	-0.177499	-0.172729	-0.135922	0.0617237	-0.0670905	-0.10246	0.055985	-0.0834007	-0.0601022	0.0742022	0.032166	0.0542535	0.0577605	-0.0239074	-0.0289595	-0.0106017	0.0431825	-0.0754901	0.0171045	0.00381628	-0.133741	-0.134836	-0.237572	-0.119249	-0.083576	0.0819057	-0.0224503	-0.168056	-0.061441	-0.259545	0.238548	-0.0362243	0.00114707	-0.142526	-0.0713998	-0.137516	-0.540064	-0.312953	-0.360482	-0.287875	-0.298674	-0.112533
ENST00000392359	0.137592	0.279677	0.0204488	-0.191326	-0.181651	-0.0420139	0.0861282	-0.143841	-0.154014	-0.143559	-0.0821419	-0.123968	0.0741542	0.00393661	-0.110519	0.00228342	-0.0189922	-0.0459785	0.03696	0.0650889	0.0348575	-0.0384971	-0.00948979	0.00300074	0.00171383	0.01132	-0.0806685	0.239349	-0.0886723	-0.143928	-0.0410778	-0.0541188	-0.258889	-0.150309	0.104709	0.0375698	-0.155552	-0.114721	-0.150013	0.11018	-0.172357	-0.0801939	-0.116371	-0.390742	-0.52169	-0.156515	-0.650543	-0.178446	0.128936
ENST00000262460	-0.000883121	0.197939	0.0123193	-0.190738	-0.271127	-0.101582	0.0403709	0.120577	-0.201792	-0.209571	-0.0403363	-0.072167	-0.0591985	0.0259024	-0.031961	0.0239727	-0.0527047	-0.24398	0.0505843	0.0918031	-0.0333706	0.00636305	-0.0273082	0.0512192	-0.177694	-0.146223	0.0249657	-0.107705	-0.0899155	-0.418817	-0.0380116	-0.00867863	-0.272736	-0.339191	-0.147604	0.0387357	-0.248807	-0.137883	-0.153157	-0.0200986	-0.127082	-0.0402841	0.00228018	-0.363648	-0.263313	-0.24567	-0.571111	-0.429523	-0.0650078
ENST00000615843	-0.124964	0.0589178	-0.11732	-0.213001	-0.02153	-0.0505123	-0.062588	-0.199355	0.0105189	-0.193404	-0.167085	-0.152414	-0.0734939	0.180112	0.0163023	0.00598015	-0.0140152	-0.0458304	0.0657778	0.0313007	-0.0603322	-0.00795015	-0.0283251	-0.173864	-0.0651778	-0.0518496	0.0305626	-0.127465	-0.315041	-0.154781	0.143538	0.0469611	-0.191433	-0.267707	-0.0725911	-0.16701	-0.330765	-0.0814952	-0.0623472	-0.146041	-0.100577	-0.108318	-0.158606	-0.508821	-0.418242	-0.235585	-0.246051	-0.261733	-0.394808
ENST00000333781	-0.19421	0.00617323	-0.00147524	-0.0307666	-0.0489219	-0.0747885	-0.0557231	-0.0102399	-0.0765704	-0.0163569	-0.00487849	0.0278139	-0.117268	0.0355858	-0.00872608	0.0174925	0.04157	-0.0189705	0.08757	0.0301429	-0.035171	0.0600467	-0.125	-0.126208	0.0110889	0.00940162	0.0537993	-0.0831746	-0.0203316	0.0475153	-0.0955801	-0.0223999	-0.446335	-0.0778868	0.00358518	-0.0269981	-0.175747	-0.0257977	-0.0397374	-0.0302039	-0.112698	-0.0496209	-0.268668	-0.428153	-0.324353	-0.149195	-0.338915	-0.132926	-0.389521
ENST00000498926	-0.192749	0.00506228	-0.0684167	-0.214869	-0.100141	0.00889844	-0.120087	-0.0066898	-0.110994	-0.0129273	-0.0375909	-0.0885812	0.0699916	0.060356	-0.0323566	-0.0122956	0.00435222	-0.0226855	0.0527732	-0.036458	-0.0481916	-0.0232002	-0.039106	-0.0694389	-0.0641299	-0.0525449	-0.0592218	-0.0551812	-0.0572516	-0.0204935	0.136385	0.124624	-0.252753	-0.133186	-0.133567	0.0769097	-0.214909	-0.0802665	-0.0346182	-0.108529	-0.122975	-0.148526	-0.198093	-0.467792	-0.439264	-0.3158	-0.2425	-0.064944	-0.37601
ENST00000397356	-0.0997583	0.133173	0.00591751	-0.0412323	-0.0265958	-0.0683137	0.0778537	-0.0907108	-0.163289	-0.116551	0.144322	0.112683	-0.0290373	-0.0658372	0.158548	0.0697791	0.00510609	0.0132728	0.0985929	-0.0355651	-0.0179655	-0.0787144	-0.0248536	-0.0912058	-0.0344315	-0.000937879	0.00347304	0.0939691	-0.105111	-0.120469	0.0583349	0.0598688	-0.213787	-0.130059	-0.178433	-0.236048	-0.255776	0.0665902	-0.140026	-0.0596586	-0.141731	-0.0873971	-0.373248	-0.462142	-0.449903	-0.199788	-0.531184	-0.0727375	-0.218349
ENST00000284727	-0.0249485	0.00728016	0.0280856	0.0196728	0.00478081	-0.0138575	-0.0385334	-0.0803344	-0.0700127	0.00419715	-0.0125311	0.00890877	0.0832093	-0.0456656	-0.00600883	0.016261	-0.0782127	-0.0192024	0.0754606	0.0246786	0.024305	0.028155	-0.0024715	0.00340395	0.0403911	0.0315021	0.0122731	0.0441224	-0.186162	-0.0707197	-0.0616659	-0.074651	-0.222519	-0.247482	-0.16075	-0.108456	-0.10349	0.125611	-0.340136	-0.114624	-0.236947	-0.123857	-0.269016	-0.564211	-0.573317	-0.163951	-0.248437	-0.265145	-0.0522955
ENST00000368010	0.0448603	0.0109479	-0.0525908	0.0356172	-0.0152767	-0.0127683	-0.0643465	-0.0567624	-0.0680799	0.034319	-0.0614668	-0.0258546	0.0547282	0.0563774	-0.00426646	0.0405078	0.0111124	-0.0665644	0.049966	0.0385737	0.0669451	-0.00807039	-0.0282392	-0.00846627	-0.00030844	-0.00342068	0.0287077	-0.0677348	-0.0890388	-0.138546	-0.0727294	-0.0807448	-0.159999	-0.0373221	-0.064507	-0.288817	-0.158179	-0.0646445	-0.198233	0.011609	-0.143554	-0.0355375	-0.324245	-0.532826	-0.510877	-0.230983	-0.43842	-0.190264	-0.164033
ENST00000380749	-0.0315396	-0.0429486	0.0278431	-0.21238	-0.0383141	-0.0472709	0.0664659	-0.0826492	-0.04155	-0.193023	0.0108119	-0.0606968	-0.0145011	-0.0064607	0.0595953	0.0407751	0.00218519	0.0788095	0.0411383	-0.146186	0.0864294	0.026242	0.0607178	0.00789758	0.0215548	0.0128525	-0.013014	-0.107353	-0.0381724	-0.014271	0.0684312	0.0771045	-0.385696	-0.0677966	-0.0655133	0.043097	-0.105046	-0.182252	0.0110512	-0.0352952	-0.0227175	-0.0312046	-0.296171	-0.523127	-0.504107	-0.252956	-0.666365	-0.119261	-0.106133
ENST00000373627	0.0154405	-0.0437609	-0.0204833	-0.137819	-0.13948	-0.14776	-0.0484945	-0.0754623	-0.141295	-0.124394	-0.0443398	-0.0243143	0.096678	-0.0275412	-0.0708499	0.00135022	-0.032646	-0.087484	0.0355267	-0.0193853	-0.045743	0.0228298	-0.00726287	-0.00842247	0.0190218	-0.0126517	0.00570854	0.0441853	-0.0358625	-0.0292225	0.0226914	0.0353073	-0.0230174	-0.00604155	-0.0236968	0.00113025	-0.0731711	-0.122037	-0.0538054	-0.0334228	-0.0916593	-0.062311	-0.201797	-0.324103	-0.467581	-0.318604	-0.348717	-0.145048	-0.142829
ENST00000453626	-0.20634	0.0911209	-0.0496928	-0.226046	-0.0971492	-0.141538	-0.0387196	0.0107074	-0.158062	-0.144519	0.0142542	0.0359794	-0.0479488	-0.088599	-0.042268	0.209116	-0.114141	-0.047149	0.0599985	-0.0439891	-0.0493087	0.0253882	0.0201882	-0.114794	0.118131	-0.0615299	-0.0201509	0.174841	0.012608	0.0599323	0.0268517	0.0223943	-0.0493121	0.0220914	-0.0437415	0.141004	-0.0892707	-0.00406262	-0.173162	0.00790211	-0.112741	-0.0681999	-0.121509	-0.341976	-0.456889	-0.434227	-0.428509	-0.0994568	-0.0729782
ENST00000405977	0.0191057	0.0569987	-0.117771	-0.0703433	-0.0357997	-0.100217	-0.0734753	0.029955	-0.289112	-0.0820679	-0.0321108	0.0849511	-0.217912	-0.0563778	0.0630745	0.0802958	-0.277048	0.0464722	-0.024226	-0.0184194	-0.0681568	-0.0284966	-0.109579	-0.132525	-0.105552	-0.069865	-0.0521948	-0.0753368	-0.103943	-0.211415	0.0808916	0.105212	-0.0597378	0.110116	-0.112883	0.0836253	-0.0719611	0.143397	-0.248355	-0.199498	-0.30613	-0.156369	-0.517339	-0.416865	-0.00745947	-0.254087	-0.445765	-0.199435	-0.0478041
ENST00000460006	0.168646	-0.121499	-0.126182	0.0208575	0.00450569	-0.204645	-0.000688598	-0.0489495	-0.0765807	-0.0088275	0.146226	-0.0190099	-0.0476837	0.0717558	0.150285	0.134578	-0.126488	0.00103057	0.0491415	0.0177886	0.00220524	0.0338864	-0.00629545	-0.141745	-0.0277654	-0.078314	-0.00645742	-0.0061893	-0.136103	-0.0442861	0.128849	0.0860524	-0.172178	-0.0315836	0.113034	-0.0990644	-0.178758	-0.0931284	0.027901	-0.168029	-0.065892	-0.0659144	-0.507808	-0.628718	-0.18281	-0.232469	-0.270053	-0.243434	-0.0162402
ENST00000374168	0.105626	0.0189303	-0.0931662	0.0855731	-0.104668	-0.0832968	0.0246523	0.0653932	-0.130638	0.0699069	0.00628812	-0.0351271	-0.0752249	0.00940793	0.0894561	0.0673759	-0.0869129	-0.0824271	0.0866302	0.0726782	-0.105421	-0.00967994	0.0469017	0.000773028	-0.0601752	-0.100508	-0.1389	-0.194705	-0.0109098	-0.242765	0.029794	0.0349972	-0.207768	-0.149819	-0.206661	-0.258507	-0.0433153	0.0953003	-0.0208309	-0.112056	-0.139458	-0.085341	-0.378681	-0.388189	-0.142893	-0.289834	-0.36644	-0.26541	-0.0103552
ENST00000252818	0.231744	0.0501324	0.0863057	-0.0268306	-0.0684163	-0.1201	0.0325264	-0.0106228	-0.208851	-0.123255	-0.198256	-0.0377643	-0.0398073	0.0704401	0.104173	0.0284065	-0.355393	-0.0113217	-0.0529033	0.041949	-0.0595761	-0.0203288	-0.138492	-0.17617	-0.00611746	-0.0126046	0.00448628	0.0961963	-0.2008	-0.350903	0.126908	0.150421	-0.0015557	-0.019386	-0.179939	-0.224378	-0.433292	-0.0262284	-0.0054531	-0.187889	-0.104475	-0.0344146	-0.306539	-0.335967	-0.208529	-0.356565	-0.440301	-0.183851	0.0785637
ENST00000292211	0.0104556	0.127046	-0.0354883	-0.0569059	-0.050456	-0.0866716	-0.106372	-0.0460724	-0.113267	-0.17784	-0.0580849	0.00221577	0.107082	0.115947	-0.00456599	0.0180821	-0.120127	-0.0325839	-0.00318359	0.0566158	-0.0350576	-0.00765791	-0.0210166	-0.0725196	-0.041119	-0.0679404	0.00101108	-0.0875469	-0.206632	-0.0453741	0.1311	0.109578	0.04765	0.0794533	0.0490812	-0.00918754	-0.15299	0.21026	0.113106	-0.0929423	-0.0535975	-0.0887052	-0.24535	-0.280065	-0.374405	-0.313879	-0.359826	-0.00158858	0.0857124
ENST00000426344	0.241004	0.0783279	-0.173851	0.0174155	-0.0645302	-0.0818874	0.0483029	0.100615	-0.230077	-0.201562	0.0601135	-0.0403194	0.0533425	-0.00556051	0.00474237	0.0471014	-0.0428768	-0.093575	0.01658	0.102318	0.0306872	0.00340503	-0.0517619	0.0450485	-0.0313884	-0.0583628	0.0107545	-0.148341	-0.217752	-0.285033	-0.00300985	0.0430053	-0.00630082	0.027199	-0.0242757	-0.341905	-0.183647	0.029846	-0.0520605	-0.0385074	-0.0649246	-0.026454	-0.161715	-0.344797	-0.29189	-0.188485	-0.408812	0.230283	0.105345
ENST00000310496	0.00987526	-0.0834897	-0.319029	-0.0820351	-0.0620049	-0.0505504	-0.0243175	-0.184634	-0.144765	-0.140794	0.145137	-0.0636676	-0.0514553	0.125492	0.0562342	0.0738235	-0.151431	0.0183372	0.0423247	0.0591204	-0.0629972	0.0119108	-0.112336	-0.0397104	-0.0210354	-0.0106349	0.0558154	0.0905608	-0.207955	-0.129848	-0.330177	-0.330177	0.183872	-0.0094431	0.0553679	-0.209056	-0.251459	0.0604481	0.0180638	-0.150428	-0.0467375	0.0187836	-0.460988	-0.204421	-0.47721	-0.183056	-0.331355	-0.345386	0.318537
ENST00000319357	0.0113573	0.0239081	-0.14879	-0.198049	0.0413335	-0.0753956	-0.0613709	-0.074453	0.0481911	-0.235187	0.0120805	0.0434646	-0.0307418	0.0753188	-0.111402	-0.0242042	-0.155713	-0.0193047	0.069822	-0.00948768	-0.0482464	0.00153986	-0.009017	-0.00800233	0.077664	-0.0901761	-0.03161	-0.210845	-0.0140511	-0.129658	-0.113586	-0.114618	0.129695	-0.0354669	-0.104197	-0.131679	-0.21131	0.208217	-0.00864461	-0.104011	-0.156797	-0.0419621	-0.0401041	-0.266473	-0.450979	-0.157625	-0.831923	-0.105414	-0.305434
ENST00000275364	-0.0293044	0.193849	-0.222615	-0.278036	-0.114471	0.0153241	-0.021521	0.058018	-0.284864	0.0236013	-0.0153118	0.0206031	-0.32202	0.225317	-0.0614214	-0.0233699	-0.0814574	-0.0623974	0.0736089	0.00587199	0.0182837	-0.131976	-0.130382	-0.166391	-0.0597821	-0.0510337	-0.00272675	0.167216	-0.219148	-0.0806585	-0.209921	-0.174884	0.182309	0.0660525	0.0103159	-0.233584	-0.417341	-0.090628	-0.142113	-0.13974	-0.0931238	-0.0134517	-0.0803415	-0.218994	-0.281508	-0.117124	-0.740387	-0.128672	0.0454675
ENST00000449592	-0.178066	0.234077	0.11298	-0.073749	-0.0743684	-0.049699	-0.0717198	-0.0283234	-0.138323	-0.159342	0.0453881	-0.257438	-0.129598	0.0321634	1.12e-05	-0.221187	-0.154279	0.0189029	0.0959289	0.0916215	-0.124869	0.0162977	-0.00474318	-0.0787567	-0.090164	-0.0084984	-0.0100041	-0.092497	-0.424048	-0.0289159	0.177956	-0.0451289	0.0843885	-0.388351	0.0435626	-0.0979696	-0.10974	-0.342671	-0.16618	-0.0552532	-0.200367	-0.119233	-0.0480366	-0.464276	-0.137028	-0.188862	-0.376253	-0.460776	-0.214199
ENST00000487519	-0.0177909	0.132578	-0.138341	-0.019833	-0.0486447	0.0783288	-0.0314204	-0.044695	-0.125886	-0.120256	-0.0182812	-0.0266155	-0.0671658	0.0370687	-0.113803	-0.124965	0.0287179	-0.0772394	0.0259876	0.0319452	-0.0824498	-0.00775587	0.00782264	-0.0663519	-0.0959397	-0.0911355	0.0209404	-0.0322392	-0.181546	-0.108559	-0.0260903	0.00411665	-0.0568648	-0.343384	-0.211501	-0.137397	-0.00757931	-0.104212	-0.112797	-0.0273749	-0.113923	-0.0804822	-0.300501	-0.550269	-0.0487987	-0.202802	-0.390525	-0.326963	-0.283675
ENST00000269601	-0.22128	0.0550786	-0.0384919	-0.0620508	-0.0471374	0.0192826	-0.0685373	-0.0472725	-0.0249312	-0.218101	-0.0441506	-0.029535	-0.118109	0.0565895	-0.0944946	0.00402948	-0.00820208	-0.111505	0.0840897	-0.029727	-0.00543612	0.00290695	-0.0159904	-0.0474821	-0.0708225	-0.0455784	-0.0390975	0.0178581	-0.170239	-0.185082	0.0126109	0.00450593	-0.130109	-0.264663	-0.0203604	-0.157863	-0.264466	0.00616166	-0.22257	0.0436117	-0.0234138	0.00810441	-0.158176	-0.573771	-0.222993	-0.240506	-0.429404	-0.179352	-0.284206
ENST00000328649	0.125226	-0.132647	-0.0312371	-0.0855235	-0.133325	-0.147285	-0.051901	-0.0451295	-0.0722003	-0.145039	-0.0980572	-0.0132239	-0.0567536	0.0770153	0.00697824	-0.0123295	0.0688428	0.0375473	0.0608406	0.0136694	0.0380739	-0.128615	-0.0665116	-0.0302599	0.0588617	-0.0242948	-0.028279	-0.191191	-0.187692	-0.210756	0.111397	0.108842	0.119704	-0.336898	-0.00998834	-0.192646	-0.194043	-0.0828851	-0.162588	-0.0662923	-0.14505	-0.100657	-0.205227	-0.597512	-0.132486	-0.128204	-0.577938	-0.286357	-0.254112
ENST00000222005	-0.195911	-0.0555465	-0.0127533	0.0259119	-0.0171241	0.00764425	-0.109574	-0.0783639	-0.102719	-0.0292483	-0.0159374	-0.074353	-0.0271274	0.0102254	0.00723213	0.0235923	-0.0907663	-0.0135471	0.038657	0.0539505	-0.0210538	-0.0567007	-0.0163487	0.000857804	-0.0200517	0.0161304	0.0401337	-0.152918	-0.332219	-0.262471	-0.00544261	0.00646664	0.0717134	-0.158767	-0.0555706	-0.194253	-0.0151731	-0.0806723	-0.161112	-0.0895085	-0.0721759	-0.0262731	-0.322603	-0.587193	-0.0391804	-0.285811	-0.468661	-0.393425	-0.190444
ENST00000231238	0.0518401	-0.0341452	-0.0506506	-0.0168124	-0.0119104	0.0257047	0.0329056	-0.019216	-0.121152	-0.0311638	0.000605994	-0.00172501	0.0427074	0.0536043	-0.0103876	0.000587218	-0.0212426	-0.102527	0.0277755	0.0232827	-0.029981	-0.0596022	0.00457258	-0.037097	-0.0343357	-0.0213361	0.0625263	-0.0957438	-0.188004	-0.1177	0.0968032	0.10987	0.0782532	-0.102549	-0.0238779	-0.149244	-0.159085	-0.106933	-0.233355	-0.0603065	-0.121787	-0.054367	-0.329076	-0.660046	-0.120524	-0.209314	-0.49328	-0.351529	-0.289
ENST00000395460	0.239982	0.117602	0.240702	-0.01685	-0.127589	0.0124553	-0.12272	-0.108296	-0.0117854	-0.194187	-0.0717038	-0.208807	0.031484	-0.0874209	-0.0775012	-0.0047399	-0.0606375	-0.0386286	-0.0273211	0.0045607	-0.0660478	0.00889719	-0.0773714	-0.112167	0.0493652	0.0142139	0.0021194	0.0551074	-0.240196	0.139471	0.258822	0.184807	-0.413258	-0.393702	-0.0860597	-0.195639	-0.236896	-0.0617283	-0.247142	-0.158896	-0.213629	-0.153318	-0.209391	-0.612431	-0.137095	-0.300454	-0.251422	-0.453004	-0.263532
ENST00000282892	0.117501	0.0155758	0.128359	-0.00266996	-0.0852683	-0.171905	-0.169218	-0.162491	-0.127636	-0.0576019	-0.134364	-0.1343	-0.00313624	-0.180761	-0.0118699	0.0412149	-0.0301028	0.030406	0.00954119	-0.00734552	0.0332023	-0.0229733	-0.0866839	-0.00039927	-0.133794	-0.0557249	-0.0737188	0.102643	-0.030512	-0.136326	-0.0224098	-0.05057	-0.228662	-0.523891	-0.0180917	-0.259425	-0.113081	-0.402004	-0.153073	-0.132973	-0.108335	-0.0265539	-0.178165	-0.434753	-0.344155	-0.322598	-0.379785	-0.18424	-0.179845
ENST00000308317	-0.0691372	-0.360253	0.173916	-0.211193	-0.0560787	-0.106217	-0.202665	0.00150837	-0.202289	0.0170928	-0.237613	0.0329054	0.0527063	-0.0560788	-0.0187343	0.0178315	-0.132824	-0.0764229	0.0480386	0.0171535	0.0208419	-0.0609505	-0.0148173	-0.0404048	-0.109124	-0.0815952	0.0272419	-0.0714107	-0.0802557	-0.119347	-0.0329508	-0.0208664	-0.166003	-0.21711	0.0535329	-0.173746	-0.0998959	-0.255989	-0.239066	-0.212148	-0.0592983	-0.0939877	-0.247953	-0.411603	-0.134273	-0.385227	-0.333442	-0.364618	-0.278362
ENST00000393077	0.0261541	0.283446	-0.200429	0.0599606	-0.106341	-0.0636844	-0.0711356	0.00998707	-0.285958	-0.337748	-0.415897	0.0319415	0.157606	0.0701729	-0.000336111	-0.0237497	-0.048659	0.0679427	0.0901545	-0.0143482	-0.000665121	0.00755378	-0.0613311	0.100507	-0.00705232	0.0328173	-0.0176215	-0.168194	-0.342854	-0.313167	-0.188325	-0.21046	-0.186138	-0.012563	-0.181483	0.0394829	-0.0567006	0.139354	-0.156119	-0.119186	-0.13212	-0.0583546	-0.29303	-0.220354	-0.280088	-0.0662294	-0.638008	-0.0456366	-0.411796
ENST00000265350	0.153878	-0.0706454	0.0168298	0.0514741	0.0557989	-0.0695963	0.0170107	0.0205381	-0.524847	-0.150096	0.0253302	-0.0664091	0.0323308	0.100231	-0.0484874	-0.100947	-0.0527403	-0.0623272	0.0442368	0.0162319	-0.0194008	-0.0291656	-0.0714005	-0.0649932	0.0377447	-0.027353	-0.0967625	0.078189	-0.363568	-0.119497	-0.141661	-0.137515	-0.099293	-0.0562585	-0.106203	0.0612922	-0.0377705	0.144783	-0.219721	0.00552066	-0.00665968	-0.000974637	0.0795608	-0.573731	-0.1808	-0.00221492	-0.496074	-0.0543557	-0.271518
ENST00000300605	0.18146	-0.0447466	0.119542	-0.00241715	-0.0354486	-0.0312911	0.067201	-0.0342689	-0.227331	-0.020319	-0.0435082	-0.0249497	-0.0431502	-0.0231428	0.0140297	-0.0173988	-0.00273046	-0.173571	0.0740724	0.00672876	-0.111012	0.00304383	-0.0184342	0.0472296	0.0889797	0.0822474	-0.00416673	-0.278916	-0.440935	-0.331844	-0.0982425	-0.102373	-0.352846	0.0287287	-0.103445	0.064039	-0.0537789	-0.14882	-0.272859	-0.124808	-0.123426	-0.064129	-0.333156	-0.482694	-0.00924891	0.0220497	-0.241534	0.282842	-0.555322
ENST00000369937	0.312107	0.241453	0.145194	-0.0173286	0.0140857	0.0627697	-0.00694653	0.0307273	-0.287018	-0.10881	-0.22679	-0.227929	0.0393432	0.072015	-0.0441458	-0.010169	0.00955658	-0.125985	0.0861395	-0.0462573	-0.0245913	0.0211869	-0.0347965	-0.023391	-0.0479753	-0.0150215	-0.00996379	-0.178791	-0.410953	-0.407097	-0.0318915	0.0126563	-0.192369	-0.175497	-0.233352	0.0561681	0.0326032	-0.0182015	-0.383571	-0.0632306	-0.105731	-0.08184	-0.345847	-0.57938	0.150819	-0.0577564	-0.497968	-0.160202	-0.17686
ENST00000479209	0.387315	0.280726	0.00993884	-0.161132	-0.0086726	-0.131101	-0.034907	0.0316394	0.0441747	-0.126672	0.0465644	0.0234271	0.273984	-0.013914	0.0201094	0.108669	-0.0223675	-0.161887	0.0561876	0.0540036	0.0942493	0.0410112	-0.00322746	-0.0660286	0.0494913	0.0167221	-0.0118336	-0.0330498	-0.113715	-0.049024	0.0140883	0.00433712	0.013102	-8.82e-06	-0.103829	-0.0288896	0.0363574	0.0543355	-0.297683	-0.030818	0.0133845	0.0676526	-0.409836	-0.53167	-0.251261	-0.0320692	-0.52428	-0.0940078	0.0448168
ENST00000371470	0.366321	0.0650632	-0.0538231	0.00777753	-0.0337555	-0.036165	-0.0994682	0.0630918	-0.0752883	-0.02746	0.0358288	-0.00677769	-0.117011	0.0803245	0.104607	-0.0111756	0.077552	-0.113048	0.0622291	0.0627846	-0.0357934	-0.0290347	0.0441061	0.0194421	0.0459014	0.0131789	-0.0354108	-0.0670839	-0.274449	-0.351599	0.027104	0.030137	0.106256	-0.119767	-0.0314513	-0.0100515	-0.0897647	-0.0326225	-0.179897	-0.0129996	-0.0338469	-0.0344788	-0.41724	-0.754762	-0.175828	-0.215025	-0.429943	-0.100348	-0.0713348
ENST00000400000	0.288966	-0.0232886	-0.00118031	-0.158906	-0.0820665	-0.0272674	0.0960756	-0.0327033	-0.0606088	-0.118855	-0.0265298	-0.0319903	-0.0390744	0.0564072	-0.034259	0.0189563	-0.00958005	-0.0628733	0.0312656	0.0157413	0.00502035	0.0149773	0.0295315	0.0201014	-0.00652295	0.00927599	-0.00381384	-0.0391703	-0.27167	-0.158493	-0.149057	-0.161458	0.0262367	-0.104466	0.00860652	-0.0706044	0.112139	0.0209084	-0.209261	-0.0751635	0.0282168	0.0221925	-0.426518	-0.695734	-0.0301395	-0.101144	-0.300631	-0.133188	-0.194849
ENST00000557016	0.0433134	-0.0335545	-0.048665	-0.0471645	-0.147639	-0.0935758	0.00776897	0.0193641	-0.0940214	-0.0154383	-0.0517337	-0.135833	-0.0201683	-0.026574	-0.0888774	-0.0112362	0.000386108	0.0128671	0.0617933	0.0255742	0.0712985	-0.0324041	-0.050047	0.00712652	0.0301641	0.0264778	0.00332601	-0.0433284	-0.102424	-0.122593	-0.138819	-0.140395	-0.129928	0.0761644	-0.00684674	-0.0146366	-0.220458	-0.0640694	-0.282071	-0.111448	-0.0236787	-0.0179851	-0.25679	-0.651644	-0.213261	-0.179179	-0.522097	-0.34871	0.0195573
ENST00000319121	0.153312	-0.0221552	-0.0848727	-0.202445	-0.142819	0.000623221	-0.0152046	-0.079094	0.0164459	-0.05669	-0.0728483	0.0373473	0.00806713	0.0117542	-0.117485	-0.105915	-0.0127017	0.0420775	0.102605	-0.073885	-0.0487376	-0.0231431	0.0185666	-0.00145861	-0.0626674	-0.066662	-0.070868	-0.0491204	-0.166721	-0.14577	0.0146235	-0.012755	-0.118953	-0.034648	-0.218979	0.0481783	0.0295852	-0.0536243	0.0344107	-0.0839796	-0.016647	-0.0310619	-0.326162	-0.51257	-0.133478	-0.1799	-0.396791	-0.298501	-0.18453
ENST00000264335	0.100284	0.0920054	0.00922748	-0.0512439	-0.159053	-0.0553895	0.040803	-0.0143438	-0.0647049	-0.0437131	0.00751904	-0.08263	-0.0197941	0.0101457	-0.198911	-0.0542697	-0.0318529	-0.0334977	0.0465478	0.0524593	-0.0106968	-0.0335474	0.0167119	0.00659502	0.0341875	-0.0613054	-0.0718173	-0.126967	-0.123254	-0.0890547	-0.0747345	-0.0713444	-0.114492	-0.00859199	-0.0270109	-0.109833	0.00674517	-0.0115167	-0.0338736	-0.0425849	-0.0108469	-0.0140844	-0.277066	-0.78607	-0.183413	-0.227677	-0.456923	-0.109632	-0.194341
ENST00000621421	-0.0163483	0.0355266	0.00397705	-0.0436608	-0.0477079	-0.109479	-0.0941049	-0.105777	-0.107735	-0.0946064	0.0380743	0.00596794	0.0701752	0.0241557	0.0701989	-0.00292903	-0.0329995	-0.00542967	0.0428744	0.0893191	-0.0209732	-0.00780911	-0.0789749	-0.00409804	-0.0392311	-0.0478522	-0.00906102	-0.237406	-0.360308	-0.269669	-0.0112432	-0.00280836	-0.00648765	-0.20111	-0.10755	-0.181586	-0.0827686	0.137042	0.0110822	-0.184488	-0.0873314	-0.106948	-0.222752	-0.581648	-0.258219	-0.193149	-0.277542	-0.087318	-0.076226
ENST00000310137	0.212285	0.0595669	0.0834609	0.00671051	-0.0781768	-0.194402	-0.024547	-0.0786519	-0.0367253	-0.0115062	-0.0216997	-0.185084	0.0856421	-0.00604158	0.0883629	0.0336281	-0.0203867	-0.0488377	0.018526	0.053576	-0.0499038	-0.0235245	-0.0326421	-0.0320229	-0.0349651	-0.0596415	0.0468311	-0.100101	-0.157817	-0.232401	-0.00336704	-0.0232963	0.0660599	-0.168452	-0.130379	-0.115396	-0.00796947	-0.0639164	-0.054869	-0.0322165	-0.0276919	-0.00290038	-0.308782	-0.528434	-0.212023	-0.126214	-0.238441	-0.112596	-0.130022
ENST00000225298	0.0452544	-0.0692704	-0.0175638	-0.24109	-0.0382886	-0.121591	-0.107478	-0.201215	-0.074739	-0.12019	0.0177106	0.0188439	0.0686884	0.18834	0.00959858	0.0137702	-0.113744	-0.00349115	0.050636	0.0034172	-0.0442019	9.69e-05	0.00635223	-0.00182283	-0.0156017	-0.109763	-0.0716877	-0.107395	-0.214036	-0.0887937	0.121511	0.112792	0.0526838	-0.278429	-0.0785312	0.016412	0.0507695	-0.0418672	-0.0850537	-0.113106	0.078986	-0.033764	-0.244148	-0.633704	-0.367982	-0.243673	-0.367781	-0.01809	-0.193519
ENST00000266771	0.00495378	0.00898796	0.120437	-0.181987	-0.080608	-0.0102246	-0.0267017	-0.155011	-0.179116	-0.141649	-0.0272604	-0.0207891	0.0858995	0.0569193	0.00716658	-0.122524	-0.0930982	-0.0836411	0.016096	0.00362898	-0.064268	0.0312301	0.0264274	-0.0448222	-0.105971	-0.135861	-0.081923	-0.1158	-0.226449	-0.12558	-0.0570896	-0.0172519	0.0924225	-0.228414	-0.24436	-0.16561	0.0492919	0.0948074	-0.172611	-0.134935	0.000663165	-0.0736582	-0.125344	-0.523578	-0.15671	-0.254633	-0.177682	-0.120297	-0.215634
ENST00000596148	0.0257469	0.0261309	-0.227859	-0.0552195	-0.137352	-0.0274776	-0.0434616	-0.0635865	-0.0474736	-0.0361995	-0.052373	-0.101173	0.0115282	-0.0290876	-0.110191	-0.088198	-0.141658	0.00838969	0.0705017	-0.00392537	-0.100238	-0.0112321	-0.0654235	-0.0559046	-0.134703	-0.147154	-0.0604101	-0.215453	-0.145725	-0.302536	0.0217049	-0.0122124	-0.0213668	-0.133806	0.074898	0.0824462	-0.136729	-0.0836318	-0.323232	0.00494694	0.026508	0.0212959	-0.267623	-0.395278	-0.161711	-0.161206	-0.396586	0.0592492	-0.156256
ENST00000295682	0.0905082	-0.25558	-0.0352361	-0.0482301	-0.122292	-0.0638733	-0.0672437	-0.120364	-0.0763149	-0.103795	-0.0483408	-0.0952644	-0.0412697	0.0801154	-0.029231	-0.0560005	0.00513042	-0.0304257	0.0492719	0.0462085	-0.045589	-0.0153277	-0.0685746	-0.0180836	-0.153135	-0.128182	-0.0811862	-0.146316	-0.245447	-0.231114	-0.0672037	-0.0618851	0.00381864	-0.062748	-0.0241809	-0.178564	-0.000775067	-0.154511	-0.206473	-0.0239182	-0.0879509	-0.0508313	-0.0951092	-0.475252	-0.225547	-0.315045	-0.306482	0.0786361	-0.0999361
ENST00000607484	0.218026	-0.0993567	-0.0438536	-0.0193987	-0.0370381	0.0159859	-0.03045	-0.000732402	-0.136723	-0.0438909	-0.112997	-0.0774619	-0.0541673	-0.00395305	0.000796363	0.0931649	-0.117769	-0.112932	0.0299144	0.0450527	-0.0282307	-0.0022787	-0.00527806	-0.0921363	-0.0216151	-0.00472766	-0.00583734	-0.215473	-0.266949	-0.199669	0.00464194	0.00035468	0.0151984	-0.0870812	-0.0342576	-0.0748534	-0.0438382	-0.0976649	-0.283628	-0.162226	-0.0640055	-0.0366447	-0.327154	-0.379115	-0.218417	-0.252077	-0.497403	-0.061372	-0.252303
ENST00000037869	0.0456276	-0.0160812	0.0351991	-0.0193551	-0.0314035	-0.0689288	-0.0642643	0.00885868	-0.124872	-0.1984	0.104777	0.148376	-0.0959975	0.0800446	-0.0531823	-0.0853728	-0.0394469	-0.125405	0.0728821	0.0491736	0.0479831	-0.0308029	-0.0301844	-0.0371699	0.0956882	0.0412268	0.084585	-0.169482	-0.18084	-0.127265	-0.0884695	-0.0977971	-0.302412	-0.197591	-0.044267	-0.00465465	-0.0175121	-0.12408	-0.329597	-0.0625362	-0.106206	0.0178047	-0.289646	-0.526713	-0.306999	-0.421238	-0.538481	-0.135502	-0.168674
[truncated: 4,084 more rows]

## Sheet: Figure 1b
Figure 1b
sample	start_density	stop_density	start_pos	stop_position
DMSO	0.0175796	0.107336	-100	-400
DMSO	0.0332698	0.110098	-99	-399
DMSO	0.0383507	0.128852	-98	-398
DMSO	0.023796	0.108959	-97	-397
DMSO	0.0263638	0.117765	-96	-396
DMSO	0.0202036	0.105829	-95	-395
DMSO	0.0225933	0.10777	-94	-394
[truncated: 1,997 more rows]

## Sheet: Figure 1c
Figure 1c
[truncated: 7,008 more rows]

## Sheet: Figure 1d
Figure 1d
[truncated: 4,936 more rows]

## Sheet: Figure 1e
Figure 1e
[truncated: 2,005 more rows]

[truncated: 40 more sheets: Figure 1f, Figure 2a, Figure 2b, Figure 3a, Figure 3b, Figure 3c, Figure 3d, Figure 3e, Figure 4a, Figure 4b, Figure 4c, Figure 4d, Figure 4e, Figure 4f, Figure 5b, Figure 5d, Figure 6a, Figure 6b, Figure S2a, Figure S2b …]
